# Supplementary material for: Genomewide mechanisms of chronological longevity by dietary restriction in budding yeast
Source: Aging Cell. 2018 Mar 25;17(3):e12749. doi: 10.1111/acel.12749 (PMC5946063; doi:10.1111/acel.12749)
Supplement: Supplementary file 11 [file ACEL-17-e12749-s011.xlsx]

## Sheet: readme
This table contains all the data derived from the genome-wide screen of 3718 mutants in SC with either glutamine (Gln) or GABA as a sole nitrogen source
Data for each mutant strain is presented in columns:
ORF	Systematic name
genes	Standard name
s_Gln	relative survival coefficient in glutamine medium (calculated as the slope from a robust fit of all days measure of fluorescence expressed as the ln(mut/ref))
Gln_err	Standard error of fit obtained from the robust fit of the survival coefficient
s_GABA	relative survival coefficient in GABA medium (calculated as the slope from a robust fit of all days measure of fluorescence expressed as the ln(mut/ref))
GABA_err	Standard error of fit obtained from the robust fit of the survival coefficient
p_long Gln	p-value calculated from a z-score distribution for long-lived strains in glutamine medium (mean and standard deviation for z-score was obtained from a population of WT/WT competions)
p_long GABA	p-value calculated from a z-score distribution for long-lived strains in GABA medium (mean and standard deviation for z-score was obtained from a population of WT/WT competions)
p_short Gln	p-value calculated from a z-score distribution for short-lived strains in glutamine medium (mean and standard deviation for z-score was obtained from a population of WT/WT competions)
p_short GABA	p-value calculated from a z-score distribution for short-lived strains in GABA medium (mean and standard deviation for z-score was obtained from a population of WT/WT competions)
q_long Gln	q of False Discover Rate for long-lived strains in GABA medium, calculated from p-values distribution (mafdr function, matlab)
q_long GABA	q of False Discover Rate for long-lived strains in glutamine medium, calculated from p-values distribution (mafdr function, matlab)
q_short Gln	q of False Discover Rate for short-lived strains in glutamine medium, calculated from p-values distribution (mafdr function, matlab)
q_short GABA	q of False Discover Rate for short-lived strains in GABA medium, calculated from p-values distribution (mafdr function, matlab)
Z_Gln	Z-score of survival coefficient in GABA medium (s_mut - µ_wt)/ σ_wt
Z_GABA	Z-score of survival coefficient in glutamine medium (s_mut - µ_wt)/ σ_wt
offset_log(RFP/CFP)_Gln	First point of the natural logarithm of the mutant fluorescence divided by the WT fluorescence under glutamine medium
offset_log(RFP/CFP)_Gaba	First point of the natural logarithm of the mutant fluorescence divided by the WT fluorescence under GABA medium

## Sheet: Data_S1 
Data S1. Genomewide CLS screens under two dietary regimens, complete data set
ORF	genes	s_Gln	Gln_err	s_GABA	GABA_err	p_long Gln	p_long GABA	p_short Gln	p_short GABA	q_long Gln	q_long GABA	q_short Gln	q_short GABA	Z_Gln	Z_GABA	offset_log(RFP/CFP)_Gln	offset_log(RFP/CFP)_GABA
YAL002W	VPS8	-0.0216393	0.00415998	0.00405763	0.00662364	1	0.143022	1.4368e-08	0.856978	0.897779	0.606409	2.87202e-07	0.797287	-5.54897	1.06684	-2.98472	-0.355407
YAL004W	YAL004W	-0.00299701	0.00270529	0.00551276	0.00658686	0.778912	0.073609	0.221088	0.926391	0.897779	0.414917	0.472016	0.797287	-0.768524	1.44943	-0.602746	0.0811761
YAL005C	SSA1	-0.00645941	0.0100047	0.0139521	0.00960275	0.951179	0.000122078	0.0488214	0.999878	0.897779	0.00318991	0.171674	0.797287	-1.65639	3.66831	0.317402	0.164893
YAL007C	ERP2	0	0.00609738	-0.000205645	0.00578775	0.5	0.52156	0.5	0.47844	0.897779	0.906613	0.720114	0.713709	3.67743e-17	-0.0540687	-1.03151	-0.116392
YAL008W	FUN14	-0.00176078	0.0024393	-0.00150547	0.00380719	0.674192	0.653882	0.325808	0.346118	0.897779	0.906613	0.582459	0.597712	-0.451518	-0.395822	0.135165	0.446107
YAL009W	SPO7	0.00196343	0.00396705	0.00304864	0.00418977	0.307312	0.211405	0.692688	0.788595	0.82769	0.733883	0.801283	0.797287	0.503484	0.801556	-0.00368489	0.307212
YAL011W	SWC3	0.0183369	0.00627053	0.0068626	0.0027382	1.28717e-06	0.0355897	0.999999	0.96441	5.3029e-05	0.265999	0.801283	0.797287	4.70215	1.80433	-0.0679519	0.402022
YAL013W	DEP1	-0.0255834	0.00274172	-0.019646	0.0026674	1	1	2.6837e-11	1.19989e-07	0.897779	0.906613	7.26675e-10	2.6347e-06	-6.56037	-5.16536	-0.837812	0.406291
YAL014C	SYN8	0.000177913	0.00181883	-0.00682018	0.00228589	0.481806	0.963528	0.518194	0.0364724	0.897779	0.906613	0.72835	0.148307	0.0456223	-1.79318	-0.0102899	-0.527314
YAL015C	NTG1	-0.00444047	0.0026484	-0.0016624	0.00353413	0.87258	0.668974	0.12742	0.331026	0.897779	0.906613	0.339449	0.585131	-1.13867	-0.437082	-1.52635	0.335505
YAL016W	TPD3	-0.000473268	0.00630161	-0.00227102	0.00424212	0.548297	0.724781	0.451703	0.275219	0.897779	0.906613	0.7046	0.530108	-0.12136	-0.597103	-0.371118	0.134903
YAL017W	PSK1	0.00872406	0.00241552	0.00852458	0.00308708	0.0126394	0.0125033	0.987361	0.987497	0.124054	0.131482	0.801283	0.797287	2.23711	2.2413	-0.429482	-0.495608
YAL018C	YAL018C	-0.00047362	0.00535238	-0.00296846	0.00537744	0.548333	0.782444	0.451667	0.217556	0.897779	0.906613	0.7046	0.466308	-0.121451	-0.780474	-1.73262	0.0336924
YAL019W	FUN30	-0.00258844	0.00370753	-0.00313058	0.0033019	0.746576	0.794774	0.253424	0.205226	0.897779	0.906613	0.508165	0.451972	-0.663754	-0.823098	0.0426169	-0.231179
YAL020C	ATS1	-0.000388115	0.00414772	-0.00596764	0.0042166	0.539639	0.941679	0.460361	0.058321	0.897779	0.906613	0.709014	0.203151	-0.0995246	-1.56903	-0.586928	-0.536393
YAL022C	FUN26	0.00268417	0.00390376	-0.00672512	0.00285662	0.245631	0.961485	0.754369	0.0385152	0.754076	0.906613	0.801283	0.154494	0.688304	-1.76818	-0.256589	-0.151933
YAL023C	PMT2	0.0153572	0.00171411	0.0280824	0.00444072	4.1074e-05	7.70495e-14	0.999959	1	0.00107926	9.61916e-12	0.801283	0.797287	3.93805	7.38349	-0.338891	0.257502
YAL026C	DRS2	0.0300638	0.0113693	0.0160344	0.00244124	6.32827e-15	1.24441e-05	1	0.999988	1.00561e-12	0.000487748	0.801283	0.797287	7.70929	4.21581	-0.730992	0.380598
YAL027W	SAW1	0.00817712	0.00213908	0.00404848	0.000740392	0.0180029	0.143566	0.981997	0.856434	0.158513	0.606624	0.801283	0.797287	2.09686	1.06444	-0.24587	-0.669727
YAL028W	FRT2	0.00466009	0.00353485	0.00408773	0.00290714	0.116046	0.141242	0.883954	0.858758	0.508926	0.602655	0.801283	0.797287	1.19499	1.07476	-0.906607	-0.0743074
YAL029C	MYO4	-0.000226328	0.00284242	0.0015827	0.00211815	0.523141	0.338658	0.476859	0.661342	0.897779	0.906549	0.716943	0.796597	-0.0580373	0.416128	-0.954104	-0.339459
YAL030W	SNC1	-0.000584001	0.0032638	0.00113181	0.00288883	0.559521	0.383013	0.440479	0.616987	0.897779	0.906613	0.696712	0.776984	-0.149756	0.297577	0.146091	0.388363
YAL031C	GIP4	0.00522574	0.00333738	-0.00588344	0.00250571	0.0901163	0.939055	0.909884	0.0609453	0.440296	0.906613	0.801283	0.208375	1.34004	-1.54689	-0.00864445	0.0695273
YAL034C	FUN19	-0.00258099	0.00231337	-0.00479026	0.0043864	0.745965	0.896069	0.254035	0.103931	0.897779	0.906613	0.508817	0.294321	-0.661845	-1.25947	0.300178	-0.103984
YAL035W	FUN12	-0.00925123	0.00265343	-0.00621173	0.00520711	0.991161	0.948787	0.00883893	0.0512134	0.897779	0.906613	0.0467595	0.188587	-2.3723	-1.6332	-0.743308	-0.0451198
YAL036C	RBG1	-0.010799	0.00734402	0.000813215	0.00657176	0.99719	0.415347	0.00280983	0.584653	0.897779	0.906613	0.0181534	0.762191	-2.76919	0.213812	-0.736974	0.0867587
YAL037W	YAL037W	-0.00394823	0.00308244	-0.00418898	0.0051341	0.844338	0.864633	0.155662	0.135367	0.897779	0.906613	0.388018	0.348627	-1.01245	-1.10137	-2.54687	-0.676864
YAL040C	CLN3	0.00131189	0.00644631	0.00291618	0.00482875	0.368282	0.221621	0.631718	0.778379	0.894796	0.757645	0.801283	0.797287	0.336408	0.766729	-1.10975	-0.921653
YAL042W	ERV46	0.00567891	0.00271923	0.00787003	0.00295695	0.0726622	0.0192635	0.927338	0.980737	0.391392	0.173618	0.801283	0.797287	1.45625	2.0692	-0.694264	0.454004
YAL043C-a	YAL043C-a	0.00276436	0.00430841	0.00649458	0.00480017	0.239204	0.0438583	0.760796	0.956142	0.743359	0.303624	0.801283	0.797287	0.708867	1.70757	-0.083571	-1.44777
YAL045C	YAL045C	0.00179039	0.00243475	0.00954718	0.00246724	0.323078	0.00603374	0.676922	0.993966	0.842548	0.0756076	0.801283	0.797287	0.45911	2.51016	-0.0814203	0.00827766
YAL046C	AIM1	-0.000434822	0.00143293	0.0018033	0.00307169	0.544391	0.317705	0.455609	0.682295	0.897779	0.87924	0.706389	0.797287	-0.111502	0.474127	-0.901501	0.464631
YAL048C	GEM1	0.002108	0.00314862	0.0028473	0.0028992	0.294407	0.227044	0.705593	0.772956	0.811941	0.765315	0.801283	0.797287	0.540556	0.748619	0.15482	0.076884
YAL049C	AIM2	-0.00637981	0.00313433	-0.00253913	0.00303666	0.949078	0.747803	0.0509221	0.252197	0.897779	0.906613	0.177179	0.504788	-1.63598	-0.667593	0.399889	0.0789712
YAL051W	OAF1	-0.00481891	0.0059349	6.70858e-05	0.00391314	0.891718	0.492964	0.108282	0.507036	0.897779	0.906613	0.304179	0.718802	-1.23572	0.0176383	-0.197156	-0.216059
YAL053W	FLC2	-0.0157859	0.0084167	0.00138406	0.0110103	0.999974	0.357966	2.5829e-05	0.642034	0.897779	0.906613	0.000317885	0.788818	-4.048	0.3639	0.325214	-0.0199315
YAL054C	ACS1	-0.00238689	0.0029863	-0.0026748	0.00501704	0.729754	0.759054	0.270246	0.240946	0.897779	0.906613	0.526359	0.494077	-0.612071	-0.703264	-0.676529	-0.447699
YAL058C-A	YAL058C-A	0.0114705	0.00277412	0.0036953	0.00353204	0.00163376	0.165631	0.998366	0.834369	0.0242308	0.656694	0.801283	0.797287	2.94138	0.971577	-0.432859	0.262062
YAL058W	CNE1	-0.00824553	0.00434607	-0.00226315	0.00335817	0.98276	0.724089	0.0172403	0.275911	0.897779	0.906613	0.078997	0.530382	-2.11441	-0.595033	-0.850008	-0.270209
YAL059W	ECM1	0.00659138	0.00125778	0.00414889	0.00348302	0.0454918	0.137672	0.954508	0.862328	0.300016	0.594955	0.801283	0.797287	1.69023	1.09084	-0.0922467	0.247303
YAL060W	BDH1	0.00441524	0.00281177	0.00168988	0.0013699	0.128775	0.32841	0.871225	0.67159	0.54327	0.889574	0.801283	0.797287	1.1322	0.444307	-2.02597	-0.469858
YAL061W	BDH2	0.00025982	0.00407709	-0.0135329	0.00326653	0.47344	0.999813	0.52656	0.000186778	0.897779	0.906613	0.734907	0.00215435	0.0666259	-3.55809	-0.397185	0.185637
YAL062W	GDH3	0.00689548	0.00339487	0.00236688	0.00144104	0.0385127	0.26687	0.961487	0.73313	0.267919	0.823648	0.801283	0.797287	1.76821	0.622306	-0.196958	-0.303677
YAL064C-A	YAL064C-A	0.00305692	0.00412457	0.000639519	0.00392647	0.216553	0.433235	0.783447	0.566765	0.703939	0.906613	0.801283	0.755427	0.783887	0.168144	-0.816694	0.266917
YAL065C	YAL065C	0.00347518	0.00591786	0.00601	0.00354919	0.186427	0.0570348	0.813573	0.942965	0.653238	0.359795	0.801283	0.797287	0.891142	1.58016	-0.526122	-0.136586
YAL066W	YAL066W	0.00167271	0.00539136	0.00129459	0.00219942	0.333985	0.366787	0.666015	0.633213	0.853387	0.906613	0.801283	0.785702	0.428935	0.340376	-1.02171	0.211056
YAL067C	SEO1	-0.00152092	0.00309975	-0.00590925	0.00394193	0.651736	0.939869	0.348264	0.0601313	0.897779	0.906613	0.606245	0.206545	-0.39001	-1.55367	-0.869313	-0.493582
YAL068C	PAU8	-0.00343884	0.00272603	-0.00501955	0.00540167	0.811064	0.906541	0.188936	0.0934593	0.897779	0.906613	0.42955	0.277598	-0.881824	-1.31975	-0.719429	-1.04548
YAR002C-A	ERP1	0.0100311	0.00636301	0.00972777	0.00155832	0.0050515	0.00526917	0.994949	0.994731	0.0615221	0.0680507	0.801283	0.797287	2.57228	2.55765	-0.585746	-0.250173
YAR002W	NUP60	-0.00581416	0.00413071	-6.18934e-05	0.00442223	0.93201	0.506492	0.0679901	0.493508	0.897779	0.906613	0.218211	0.716648	-1.49093	-0.0162731	0.335769	0.298818
YAR003W	SWD1	-0.0192039	0.00318597	-0.0253946	0.00523041	1	1	4.22977e-07	1.221e-11	0.897779	0.906613	7.28197e-06	4.58155e-10	-4.92446	-6.67681	-0.493257	-1.15201
YAR014C	BUD14	-0.0357722	0.00244186	-0.0197747	0.00489959	1	1	2.2983e-20	1.00075e-07	0.897779	0.906613	1.55572e-18	2.23047e-06	-9.17309	-5.1992	-0.470808	-0.571755
YAR018C	KIN3	-0.0180941	0.00393342	-0.0142998	0.00322659	0.999998	0.999915	1.74313e-06	8.50482e-05	0.897779	0.906613	2.71816e-05	0.00104177	-4.63987	-3.75973	-0.279446	-0.218975
YAR020C	PAU7	-0.00680411	0.00257476	-0.00315257	0.00121091	0.959489	0.796414	0.0405115	0.203586	0.897779	0.906613	0.149145	0.449696	-1.74478	-0.828882	-0.164077	-0.5078
YAR023C	YAR023C	0.000862954	0.0024406	-0.00322539	0.00292365	0.412434	0.801788	0.587566	0.198212	0.897779	0.906613	0.774493	0.443108	0.221288	-0.848027	0.00274171	-0.492018
YAR027W	UIP3	-0.00115347	0.00296191	0.00332303	0.00262072	0.616303	0.191141	0.383697	0.808859	0.897779	0.699561	0.643463	0.797287	-0.295786	0.873699	0.478535	-0.707197
YAR029W	YAR029W	0.00278589	0.00260555	0.000323187	0.00512936	0.237494	0.466141	0.762506	0.533859	0.74068	0.906613	0.801283	0.73435	0.714387	0.084973	-2.07057	0.330901
YAR030C	YAR030C	-0.00876444	0.0043632	-0.00787414	0.00475201	0.987695	0.980787	0.012305	0.0192128	0.897779	0.906613	0.0603768	0.093365	-2.24747	-2.07029	0.0246945	-0.662966
YAR031W	PRM9	0.000894983	0.00250312	-0.0020523	0.00268387	0.40924	0.705262	0.59076	0.294738	0.897779	0.906613	0.777165	0.54915	0.229501	-0.539595	-0.953449	-0.365417
YAR035W	YAT1	-0.00488208	0.00533748	-0.00333326	0.00397814	0.894699	0.80959	0.105301	0.19041	0.897779	0.906613	0.298405	0.432772	-1.25191	-0.876387	-0.149307	-0.0517068
YAR037W	YAR037W	0.00338045	0.00456716	-0.00690721	0.00130298	0.193012	0.965319	0.806988	0.0346806	0.665383	0.906613	0.801283	0.142784	0.866849	-1.81606	-2.53232	-1.42201
YAR040C	YAR040C	0.000107561	0.00524613	0.0029779	0.00215578	0.488998	0.216826	0.511002	0.783174	0.897779	0.747316	0.724106	0.797287	0.0275819	0.782957	-0.464874	-0.91112
YAR042W	SWH1	-0.000407228	0.0028302	-0.00324568	0.00422042	0.541584	0.80327	0.458416	0.19673	0.897779	0.906613	0.708011	0.441731	-0.104426	-0.85336	-1.36636	0.202331
YAR043C	YAR043C	-0.00403165	0.00467771	0.0053959	0.00425265	0.849394	0.0779931	0.150606	0.922007	0.897779	0.429572	0.380136	0.797287	-1.03384	1.4187	-0.874546	-1.75221
YAR044W	YAR044W	-0.000667759	0.00195395	-0.0011159	0.00339896	0.56798	0.61539	0.43202	0.38461	0.897779	0.906613	0.688083	0.632431	-0.171234	-0.293396	-1.48099	-0.762587
YAR047C	YAR047C	-0.0099061	0.0019895	-0.00319337	0.00306689	0.994461	0.799436	0.00553904	0.200564	0.897779	0.906613	0.0314235	0.447019	-2.54023	-0.839607	-0.614481	-2.31477
YAR050W	FLO1	-0.000253861	0.00470697	0.00264319	0.00704975	0.525952	0.243542	0.474048	0.756458	0.897779	0.790958	0.715243	0.797287	-0.0650977	0.694954	-3.21506	-0.0163018
YBL001C	ECM15	-0.00209836	0.00371028	0.00302248	0.00369803	0.70474	0.2134	0.29526	0.7866	0.897779	0.739288	0.550389	0.797287	-0.538083	0.794678	-1.20065	-0.585796
YBL002W	HTB2	0.00904689	0.00370557	0.0038487	0.00542774	0.0101732	0.155791	0.989827	0.844209	0.104779	0.640869	0.801283	0.797287	2.3199	1.01191	-0.332338	-2.31616
YBL003C	HTA2	0.000741105	0.00573787	-0.000231747	0.00441866	0.424638	0.524293	0.575362	0.475707	0.897779	0.906613	0.765381	0.712708	0.190042	-0.0609314	-0.246581	-0.332383
YBL005W	PDR3	0.00381893	0.00739289	-0.000790968	0.00364659	0.163718	0.582371	0.836282	0.417629	0.611798	0.906613	0.801283	0.662377	0.97929	-0.207963	-0.799327	-0.235397
YBL006C	LDB7	-0.012217	0.0112079	-0.0175346	0.00817429	0.999134	0.999998	0.000865672	2.01106e-06	0.897779	0.906613	0.00683897	3.44524e-05	-3.13282	-4.61024	-0.681128	0.0659567
YBL007C	SLA1	0.00215278	0.00270922	-0.00378042	0.00581391	0.290461	0.839878	0.709539	0.160122	0.807496	0.906613	0.801283	0.388428	0.552038	-0.993956	-1.0221	-0.410238
YBL008W	HIR1	0.00680963	0.00385193	0.00168811	0.00313342	0.0403885	0.328579	0.959612	0.671421	0.274497	0.889574	0.801283	0.797287	1.7462	0.443842	0.45684	0.411348
YBL009W	ALK2	0.00108077	0.00457994	0.00404382	0.00344099	0.390835	0.143843	0.609165	0.856157	0.897779	0.606624	0.789864	0.797287	0.277143	1.06321	-0.255476	0.933941
YBL010C	YBL010C	0.00918095	0.00501724	0.0126597	0.00229713	0.00927943	0.000436531	0.990721	0.999563	0.0976841	0.00943239	0.801283	0.797287	2.35428	3.32853	-1.65303	-1.2288
YBL011W	SCT1	-0.00330155	0.00425965	-0.000379282	0.00240918	0.801396	0.539717	0.198604	0.460283	0.897779	0.906613	0.443748	0.702279	-0.846618	-0.0997215	0.407798	0.128675
YBL012C	YBL012C	-0.00924866	0.00685047	-0.00545148	0.00203472	0.991145	0.924116	0.00885467	0.0758838	0.897779	0.906613	0.0467597	0.243182	-2.37164	-1.43332	0.243139	-0.955262
YBL013W	FMT1	-0.0032614	0.00450962	0.00417051	0.00499643	0.798513	0.136425	0.201487	0.863575	0.897779	0.593451	0.447809	0.797287	-0.836323	1.09652	-0.142024	-0.347042
YBL015W	ACH1	-0.0308345	0.00512803	-0.0148182	0.00537302	1	0.999951	1.31923e-15	4.88914e-05	0.897779	0.906613	5.77817e-14	0.000614108	-7.90691	-3.89603	0.0581337	-0.0177402
YBL016W	FUS3	0.0156061	0.00612201	-0.00259755	0.00412082	3.142e-05	0.752682	0.999969	0.247318	0.000859426	0.906613	0.801283	0.499531	4.00188	-0.682954	0.302016	-0.728541
YBL017C	PEP1	0.0019607	0.00585017	-0.00311025	0.00507813	0.307558	0.793251	0.692442	0.206749	0.82769	0.906613	0.801283	0.45273	0.502783	-0.817754	-0.485887	-0.3668
YBL019W	APN2	-0.00185299	0.00568221	-0.00532416	0.00329424	0.682665	0.919219	0.317335	0.0807807	0.897779	0.906613	0.572465	0.254744	-0.475164	-1.39984	-0.301775	0.0444427
YBL021C	HAP3	-0.015559	0.00552725	-0.0173531	0.00671634	0.999967	0.999997	3.30625e-05	2.52737e-06	0.897779	0.906613	0.000393889	4.25677e-05	-3.98981	-4.5625	0.42165	-1.90232
YBL022C	PIM1	-0.0201512	0.00454944	-0.0176757	0.00528494	1	0.999998	1.187e-07	1.68119e-06	0.897779	0.906613	2.16891e-06	2.89743e-05	-5.16738	-4.64734	-0.401686	-0.709096
YBL024W	NCL1	0.0199574	0.00342495	0.0230857	0.00344988	1.54662e-07	6.40573e-10	1	1	8.32444e-06	4.69399e-08	0.801283	0.797287	5.11768	6.06974	-0.235	-1.33829
YBL027W	RPL19B	-0.0150293	0.00481331	0.00516535	0.00579229	0.999942	0.0872183	5.81093e-05	0.912782	0.897779	0.455805	0.00063629	0.797287	-3.85397	1.35809	-0.407735	0.061082
YBL028C	YBL028C	-0.000487697	0.00363577	0.00523174	0.00456413	0.549762	0.0844821	0.450238	0.915518	0.897779	0.446792	0.703764	0.797287	-0.12506	1.37554	-1.55942	0.22535
YBL029W	YBL029W	-0.00128365	0.00446906	0.00538138	0.00377372	0.628986	0.0785512	0.371014	0.921449	0.897779	0.431879	0.629841	0.797287	-0.329168	1.41488	0.215222	-0.618373
YBL032W	HEK2	0.00906246	0.00271553	0.000612622	0.00396598	0.0100656	0.436018	0.989934	0.563982	0.103992	0.906613	0.801283	0.754671	2.32389	0.161072	-1.36784	-0.452646
YBL033C	RIB1	-0.00784988	0.00751695	-0.00618601	0.0077666	0.97794	0.948072	0.02206	0.0519282	0.897779	0.906613	0.0950839	0.190745	-2.01295	-1.62644	0.00225108	-0.0739037
YBL036C	YBL036C	-0.0016897	0.00832173	0.0014321	0.00481192	0.667598	0.353261	0.332402	0.646739	0.897779	0.906613	0.590349	0.791224	-0.433291	0.37653	-0.0696183	0.0466818
YBL037W	APL3	0.00122782	0.00263892	0.00125819	0.00604645	0.376437	0.370395	0.623563	0.629605	0.897779	0.906613	0.798782	0.78385	0.314851	0.330807	-3.35453	-0.015841
YBL038W	MRPL16	-0.0281512	0.00484552	-0.017969	0.0041486	1	0.999999	2.62185e-13	1.15372e-06	0.897779	0.906613	8.97566e-12	2.09815e-05	-7.21883	-4.72445	-0.37099	-0.180231
YBL039C	URA7	-0.00206315	0.00537738	-0.00185198	0.00323431	0.701616	0.686845	0.298384	0.313155	0.897779	0.906613	0.553705	0.566326	-0.529055	-0.486927	0.343693	0.109722
YBL042C	FUI1	-0.0051663	0.00553534	0.00457618	0.00558646	0.907381	0.114453	0.0926194	0.885547	0.897779	0.540248	0.272584	0.797287	-1.3248	1.20318	-1.09271	-0.113237
YBL043W	ECM13	4.66479e-06	0.00486507	0.00229417	0.00394518	0.499523	0.273192	0.500477	0.726808	0.897779	0.828111	0.720291	0.797287	0.0011962	0.603188	-1.83793	0.307443
YBL044W	YBL044W	-0.00640889	0.00498757	-0.00732321	0.00309927	0.949853	0.972913	0.0501466	0.0270875	0.897779	0.906613	0.175094	0.118161	-1.64343	-1.92543	-0.467675	-0.467503
YBL045C	COR1	-0.00432938	0.00419732	0.00566056	0.00312419	0.86654	0.0683378	0.13346	0.931662	0.897779	0.400612	0.350832	0.797287	-1.11018	1.48829	-0.063066	0.0146379
YBL046W	PSY4	0.00295359	0.00417753	0.0031917	0.00316893	0.224408	0.200688	0.775592	0.799312	0.719364	0.712829	0.801283	0.797287	0.757391	0.839167	-0.377379	-0.130633
YBL047C	EDE1	0.0164472	0.00238225	0.0105643	0.00295518	1.23474e-05	0.00273815	0.999988	0.997262	0.00039898	0.042929	0.801283	0.797287	4.21757	2.77759	-0.192803	-0.57082
YBL048W	RRT1	0.00804201	0.00470635	0.00519179	0.00502478	0.0195936	0.0861209	0.980406	0.913879	0.166373	0.45169	0.801283	0.797287	2.06222	1.36504	0.08407	0.00391488
YBL051C	PIN4	0.0160694	0.00627401	0.017556	0.0063929	1.88885e-05	1.95735e-06	0.999981	0.999998	0.000548101	9.56202e-05	0.801283	0.797287	4.12067	4.61586	-0.833351	-0.454709
YBL052C	SAS3	-0.00236411	0.00622584	0.00109351	0.00298642	0.727819	0.386862	0.272181	0.613138	0.897779	0.906613	0.528114	0.776311	-0.60623	0.287507	-1.29666	-1.78344
YBL053W	YBL053W	-0.000846022	0.00549789	-0.0062667	0.00410265	0.585875	0.950288	0.414125	0.0497119	0.897779	0.906613	0.670941	0.184202	-0.216946	-1.64765	0.16134	-0.51411
YBL054W	TOD6	-0.00138881	0.00670978	-0.00577244	0.00379406	0.639129	0.935455	0.360871	0.0645446	0.897779	0.906613	0.621471	0.217916	-0.356132	-1.5177	-0.17911	0.0925923
YBL055C	YBL055C	-0.00384481	0.00375285	-0.000233161	0.00377712	0.837915	0.524441	0.162085	0.475559	0.897779	0.906613	0.400288	0.712708	-0.985926	-0.0613033	-0.246848	-0.579213
YBL056W	PTC3	0.00170809	0.00518275	-0.00323588	0.00372932	0.330691	0.802556	0.669309	0.197444	0.853038	0.906613	0.801283	0.44206	0.438006	-0.850785	-0.379553	0.162874
YBL057C	PTH2	-0.00310567	0.00387709	-0.00176752	0.00485498	0.787097	0.678934	0.212903	0.321066	0.897779	0.906613	0.463527	0.574376	-0.796388	-0.464719	-0.185643	0.0883437
YBL059W	YBL059W	-0.00102267	0.00494779	0.00216607	0.00263179	0.603434	0.284505	0.396566	0.715495	0.897779	0.84371	0.655814	0.797287	-0.262245	0.569509	-0.864487	-0.105404
YBL060W	YEL1	0.00755115	0.00374946	0.00248157	0.00252326	0.0264127	0.257053	0.973587	0.742947	0.208069	0.812823	0.801283	0.797287	1.93635	0.652459	-0.788261	-0.0902829
YBL062W	YBL062W	-0.00570135	0.00359205	0.00218031	0.00598634	0.928129	0.283237	0.0718705	0.716763	0.897779	0.841916	0.227237	0.797287	-1.462	0.573251	-0.15	-1.50631
YBL063W	KIP1	0.00683518	0.00536346	0.00252284	0.00184683	0.0398225	0.253566	0.960177	0.746434	0.271936	0.807396	0.801283	0.797287	1.75275	0.66331	-0.387958	0.280841
YBL064C	PRX1	0.00623691	0.00341438	0.00365805	0.00216792	0.0548732	0.16808	0.945127	0.83192	0.334761	0.657596	0.801283	0.797287	1.59933	0.961782	-0.325823	0.0990599
YBL065W	YBL065W	-0.00157595	0.00574687	-0.00312828	0.00408339	0.656939	0.794602	0.343061	0.205398	0.897779	0.906613	0.601037	0.452014	-0.404122	-0.822494	0.250432	-0.581356
YBL066C	SEF1	-0.00283063	0.00411156	-0.00519953	0.00507854	0.766038	0.914199	0.233962	0.0858012	0.897779	0.906613	0.48695	0.263294	-0.72586	-1.36707	-0.703047	-0.380574
YBL067C	UBP13	-0.00772502	0.00463451	-0.0028944	0.00459596	0.9762	0.776672	0.0237995	0.223328	0.897779	0.906613	0.100974	0.474561	-1.98093	-0.761003	0.0355217	-0.430735
YBL068W	PRS4	0	0.00433825	0.00338436	0.00381255	0.5	0.18678	0.5	0.81322	0.897779	0.692788	0.720114	0.797287	3.67743e-17	0.889824	0.170665	-0.0527231
YBL069W	AST1	0.00893918	0.00246416	-0.00113086	0.0035752	0.0109448	0.616892	0.989055	0.383108	0.111012	0.906613	0.801283	0.631621	2.29228	-0.297327	-0.126385	0.185788
YBL070C	YBL070C	-0.00107008	0.00490828	-0.00339205	0.00386836	0.608112	0.813762	0.391888	0.186238	0.897779	0.906613	0.65279	0.427628	-0.274401	-0.891845	0.0404062	-1.27462
YBL071C	YBL071C	-0.00209299	0.00545136	-0.00600093	0.00362723	0.704264	0.942692	0.295736	0.0573084	0.897779	0.906613	0.55085	0.202238	-0.536705	-1.57778	-1.25071	0.202264
YBL072C	RPS8A	-0.0152632	0.00418659	0.00886254	0.00544638	0.999955	0.00989888	4.53987e-05	0.990101	0.897779	0.110854	0.000512175	0.797287	-3.91395	2.33016	0.0265673	-0.656788
YBL075C	SSA3	-0.00340342	0.00635912	-0.000463672	0.00496724	0.808598	0.548515	0.191402	0.451485	0.897779	0.906613	0.432524	0.694376	-0.872741	-0.12191	-1.4001	-0.172735
YBL080C	PET112	-0.0170829	0.00679635	-0.0167981	0.00439108	0.999994	0.999995	5.9185e-06	5.0135e-06	0.897779	0.906613	8.4342e-05	7.71646e-05	-4.38057	-4.41659	-0.15443	-0.635938
YBL081W	YBL081W	0.00114927	0.00352036	-0.0116085	0.00356956	0.384109	0.998864	0.615891	0.00113614	0.897779	0.906613	0.793405	0.00986072	0.294708	-3.05212	-0.334588	-0.20154
YBL082C	ALG3	0.00207902	0.00525127	0.00769078	0.00237057	0.296974	0.0215842	0.703026	0.978416	0.815649	0.188976	0.801283	0.797287	0.533125	2.02208	0.0180965	-0.455926
YBL083C	YBL083C	-0.000749895	0.00442741	0.00102314	0.00206592	0.576245	0.393963	0.423755	0.606037	0.897779	0.906613	0.678913	0.772927	-0.192296	0.269005	-1.05161	-0.00890736
YBL085W	BOI1	0.00358845	0.00504391	0.00137869	0.00452077	0.178737	0.358494	0.821263	0.641506	0.642039	0.906613	0.801283	0.788818	0.920187	0.362487	0.251239	0.337226
YBL086C	YBL086C	0.000925109	0.00428019	0.000312332	0.0039225	0.406241	0.467276	0.593759	0.532724	0.897779	0.906613	0.779046	0.73347	0.237226	0.082119	-0.862598	0.0538216
YBL087C	RPL23A	0.00939453	0.00496588	0.0102212	0.00307614	0.0079972	0.00360069	0.992003	0.996399	0.0860871	0.0520907	0.801283	0.797287	2.40904	2.68739	-1.13784	-1.32265
YBL088C	TEL1	-0.00882206	0.00526347	-6.0986e-05	0.00736977	0.988159	0.506397	0.0118411	0.493603	0.897779	0.906613	0.0590741	0.716648	-2.26225	-0.0160346	0.179556	-0.493279
YBL089W	AVT5	-0.00075229	0.00357726	0.00202678	0.0039409	0.576485	0.297057	0.423515	0.702943	0.897779	0.865428	0.678893	0.797287	-0.19291	0.532885	0.138049	-0.415316
YBL091C-A	SCS22	0.00722351	0.00390805	0.00125509	0.0039074	0.0319894	0.370703	0.968011	0.629297	0.236173	0.906613	0.801283	0.783795	1.85233	0.329991	-0.321002	-0.413444
YBL094C	YBL094C	0.00371976	0.00290839	-0.00174164	0.00239205	0.170077	0.676494	0.829923	0.323506	0.62506	0.906613	0.801283	0.577	0.95386	-0.457917	-1.3794	-0.65655
YBL095W	YBL095W	0.00128104	0.0079876	0.00317512	0.00517244	0.371268	0.201913	0.628732	0.798087	0.896797	0.714367	0.800939	0.797287	0.328497	0.834809	0.0339663	-0.369352
YBL096C	YBL096C	-0.0147175	0.00637663	-0.00947758	0.00359884	0.99992	0.993646	8.03218e-05	0.0063537	0.897779	0.906613	0.000854385	0.0396513	-3.77401	-2.49187	0.115599	-0.890384
YBL098W	BNA4	-0.00406436	0.00371257	-0.00440069	0.00370719	0.851346	0.876372	0.148654	0.123628	0.897779	0.906613	0.376165	0.330156	-1.04222	-1.15704	-0.34794	0.0819413
YBL101C	ECM21	0.00565522	0.00899399	0.00273477	0.00212127	0.0735055	0.23606	0.926494	0.76394	0.393095	0.777238	0.801283	0.797287	1.45017	0.719033	-0.203109	0.0247709
YBL104C	YBL104C	0.0167417	0.00603393	-0.00159553	0.00380596	8.8107e-06	0.662575	0.999991	0.337425	0.000294017	0.906613	0.801283	0.589067	4.29308	-0.4195	-0.203359	0.157574
YBL107C	YBL107C	-0.00267982	0.0052852	-0.00488752	0.00357109	0.754018	0.90061	0.245982	0.0993896	0.897779	0.906613	0.501113	0.285763	-0.687189	-1.28504	-0.481691	0.0787921
YBR001C	NTH2	-0.00307251	0.010163	-0.00297621	0.00381487	0.784618	0.783043	0.215382	0.216957	0.897779	0.906613	0.467026	0.465697	-0.787886	-0.782512	-1.75259	0.421603
YBR005W	RCR1	-0.00275387	0.00999526	-0.0117001	0.00164607	0.759961	0.998952	0.240039	0.00104826	0.897779	0.906613	0.494123	0.00925082	-0.706177	-3.07621	0.15533	-0.395011
YBR006W	UGA2	-0.00411148	0.00368303	0.0139212	0.00722752	0.854129	0.000126017	0.145871	0.999874	0.897779	0.00326751	0.372285	0.797287	-1.05431	3.66018	-1.52362	0.384599
YBR007C	DSF2	0.00127932	0.00720819	-0.00304525	0.00435847	0.371435	0.788337	0.628565	0.211663	0.896797	0.906613	0.800939	0.460091	0.328056	-0.800665	0.0948427	-0.682306
YBR008C	FLR1	-0.00347932	0.00835677	0.00956679	0.0049297	0.813858	0.00594618	0.186142	0.994054	0.897779	0.0747884	0.427883	0.797287	-0.892203	2.51532	-0.0504329	-0.721421
YBR009C	HHF1	0.00139879	0.00653598	0.00749336	0.00309033	0.359912	0.0244094	0.640088	0.975591	0.885072	0.204711	0.801283	0.797287	0.358693	1.97017	-0.0662135	-0.336195
YBR010W	HHT1	-0.00375199	0.00814511	-0.0075945	0.00368483	0.832007	0.977075	0.167993	0.0229254	0.897779	0.906613	0.407448	0.105115	-0.962126	-1.99676	-0.526256	-1.31857
YBR012C	YBR012C	-0.00211742	0.00797774	-0.00251951	0.00480578	0.706425	0.746154	0.293575	0.253846	0.897779	0.906613	0.548885	0.507062	-0.542971	-0.662434	-0.0602773	-1.93219
YBR013C	YBR013C	0.00335343	0.00798558	0.0033248	0.00314337	0.194916	0.191014	0.805084	0.808986	0.66642	0.699561	0.801283	0.797287	0.859921	0.874164	-1.17785	-1.52355
YBR014C	GRX7	0.00804377	0.00670379	0.00925511	0.0040224	0.0195721	0.00747943	0.980428	0.992521	0.166373	0.0894026	0.801283	0.797287	2.06267	2.43337	-0.0480637	-0.376986
YBR015C	MNN2	-0.00238099	0.00917351	-0.00261293	0.00594847	0.729254	0.753957	0.270746	0.246043	0.897779	0.906613	0.526359	0.499211	-0.610557	-0.686996	-1.15136	-0.227318
YBR016W	YBR016W	-0.00466182	0.00782257	0.00199223	0.00598137	0.884041	0.300208	0.115959	0.699792	0.897779	0.86549	0.319786	0.797287	-1.19543	0.523803	-0.154211	-0.138101
YBR018C	GAL7	-0.0170773	0.00613044	-0.000934178	0.00323836	0.999994	0.59701	5.95754e-06	0.40299	0.897779	0.906613	8.44941e-05	0.647942	-4.37914	-0.245616	-0.927944	-0.493726
YBR019C	GAL10	-0.00484201	0.00758088	-0.00153769	0.00521867	0.892815	0.657001	0.107185	0.342999	0.897779	0.906613	0.301755	0.594246	-1.24164	-0.404293	0.396152	-0.817863
YBR020W	GAL1	-0.00216533	0.00498344	-0.0136615	0.00462373	0.71064	0.999836	0.28936	0.000164124	0.897779	0.906613	0.546494	0.0019079	-0.555256	-3.59192	-0.212713	-0.0787566
YBR021W	FUR4	0	0.00533626	0.00296122	0.00609782	0.5	0.218116	0.5	0.781884	0.897779	0.750229	0.720114	0.797287	3.67743e-17	0.77857	-0.722272	-0.602567
YBR022W	POA1	-0.00785818	0.00687281	-0.0119236	0.00292645	0.978052	0.999141	0.0219483	0.000859311	0.897779	0.906613	0.0947395	0.00791077	-2.01508	-3.13499	-0.897623	-1.27881
YBR023C	CHS3	-0.00408608	0.00376066	0.00102047	0.0102214	0.852634	0.394232	0.147366	0.605768	0.897779	0.906613	0.374178	0.772927	-1.0478	0.268305	-1.74821	-1.10122
YBR024W	SCO2	0.000195595	0.00685637	-0.00910806	0.00411901	0.479999	0.991683	0.520001	0.00831673	0.897779	0.906613	0.729484	0.0488186	0.0501565	-2.39471	-0.573269	0.259516
YBR027C	YBR027C	-0.00263402	0.00734198	0.00505649	0.00406813	0.750303	0.0918474	0.249697	0.908153	0.897779	0.471948	0.505025	0.797287	-0.675442	1.32946	0.0461323	0.100371
YBR028C	YPK3	-0.00729332	0.00632857	-0.00245015	0.00406296	0.969274	0.740276	0.0307259	0.259724	0.897779	0.906613	0.122344	0.511966	-1.87023	-0.644198	-0.395357	-2.27437
YBR030W	RKM3	-0.00751696	0.00444877	0.00521106	0.00481759	0.973046	0.0853272	0.0269538	0.914673	0.897779	0.449406	0.110576	0.797287	-1.92758	1.3701	-0.194785	-1.08588
YBR031W	RPL4A	-0.00189518	0.00403353	0.00938473	0.00349342	0.68651	0.00680389	0.31349	0.993196	0.897779	0.0830959	0.568629	0.797287	-0.485981	2.46745	-1.95006	-0.262163
YBR032W	YBR032W	-0.00223797	0.00683798	-0.000944669	0.00674346	0.716977	0.598078	0.283023	0.401922	0.897779	0.906613	0.540351	0.64681	-0.573884	-0.248374	-0.511199	0.350741
YBR033W	EDS1	-0.00345186	0.00517833	-0.0122298	0.0042375	0.811966	0.999349	0.188034	0.000651142	0.897779	0.906613	0.429153	0.00622642	-0.885163	-3.21548	-0.596139	0.0642285
YBR034C	HMT1	-0.00369276	0.0047491	-0.0152937	0.00530978	0.828165	0.999971	0.171835	2.89693e-05	0.897779	0.906613	0.412733	0.0003783	-0.946938	-4.02105	1.79407e-05	-0.897268
YBR035C	PDX3	0.00218123	0.00395142	0.00456599	0.00483625	0.287967	0.114973	0.712033	0.885027	0.802806	0.540514	0.801283	0.797287	0.559333	1.2005	-0.127689	0.26885
YBR036C	CSG2	-0.0124856	0.00678828	-0.0155011	0.00359469	0.999317	0.999977	0.000683098	2.29491e-05	0.897779	0.906613	0.00560473	0.000303698	-3.2017	-4.07559	0.0210898	-1.6825
YBR037C	SCO1	-0.0106974	0.00478738	-0.00976652	0.00628321	0.996957	0.994883	0.00304282	0.0051168	0.897779	0.906613	0.0192979	0.0335571	-2.74313	-2.56783	-0.36527	-0.753891
YBR040W	FIG1	-0.00920173	0.00608262	-0.0021295	0.00615137	0.990853	0.712224	0.00914724	0.287776	0.897779	0.906613	0.0478802	0.54335	-2.3596	-0.559893	-0.163581	0.320912
YBR041W	FAT1	-0.0103634	0.0070987	-0.0184004	0.00488332	0.996064	0.999999	0.00393609	6.56211e-07	0.897779	0.906613	0.0239247	1.26313e-05	-2.6575	-4.83786	0.00458532	-0.196097
YBR044C	TCM62	0.0114028	0.00704639	0.00713653	0.00369464	0.00172766	0.0303035	0.998272	0.969696	0.0255101	0.236999	0.801283	0.797287	2.92403	1.87635	-1.71348	0.00308199
YBR045C	GIP1	-0.00180217	0.00626996	0.00330186	0.00555608	0.678006	0.192661	0.321994	0.807339	0.897779	0.704359	0.57772	0.797287	-0.462131	0.868132	-0.461877	-0.80141
YBR046C	ZTA1	-0.000613829	0.00787923	0.000920241	0.00365178	0.562537	0.404409	0.437463	0.595591	0.897779	0.906613	0.694154	0.768954	-0.157404	0.241952	-0.582928	-1.35869
YBR047W	FMP23	-0.00150507	0.008034	0.00148533	0.00293505	0.650231	0.348074	0.349769	0.651926	0.897779	0.906613	0.608138	0.793652	-0.385945	0.390526	-0.577146	0.296437
YBR048W	RPS11B	0.00568703	0.00516397	-0.00527692	0.00262383	0.0723751	0.917343	0.927625	0.0826569	0.390807	0.906613	0.801283	0.258032	1.45833	-1.38742	-0.427551	-0.22047
YBR050C	REG2	-0.00257528	0.00508323	-0.00765089	0.00288193	0.745495	0.977868	0.254505	0.0221317	0.897779	0.906613	0.509416	0.102991	-0.660379	-2.01159	0.571471	0.486342
YBR051W	YBR051W	-0.00360722	0.00550835	0.00744513	0.006067	0.822517	0.025145	0.177483	0.974855	0.897779	0.208251	0.418708	0.797287	-0.925	1.95749	-0.428993	-0.540762
YBR052C	RFS1	0.0012376	0.0053728	-0.00317707	0.00299678	0.375486	0.798232	0.624514	0.201768	0.897779	0.906613	0.798983	0.448018	0.317357	-0.835323	-0.233304	-0.543879
YBR053C	YBR053C	0.00402513	0.00412645	-0.00106896	0.00393893	0.150997	0.610665	0.849003	0.389335	0.587086	0.906613	0.801283	0.637279	1.03217	-0.281052	0.12595	0.276181
YBR056W	YBR056W	-0.00172959	0.00454855	-0.000346192	0.00531137	0.671306	0.536262	0.328694	0.463738	0.897779	0.906613	0.58573	0.704595	-0.443521	-0.0910215	-0.974828	0.114648
YBR058C	UBP14	-0.0249018	0.00612335	-0.012994	0.0035054	1	0.999683	8.53716e-11	0.000317259	0.897779	0.906613	2.19197e-09	0.00345755	-6.38559	-3.41641	-3.16983	0.332296
YBR059C	AKL1	-0.00496083	0.00495507	-0.00990371	0.00573487	0.898333	0.995392	0.101667	0.00460841	0.897779	0.906613	0.291692	0.0307996	-1.27211	-2.60391	-0.64272	-0.0153331
YBR061C	TRM7	-0.0531134	0.00507953	-0.0162055	0.00374549	1	0.99999	1.52488e-42	1.01858e-05	0.897779	0.906613	6.48806e-40	0.000143099	-13.6199	-4.26078	-0.640965	-0.775837
YBR062C	YBR062C	-0.0011772	0.00585393	-0.00439122	0.00469008	0.618625	0.875863	0.381375	0.124137	0.897779	0.906613	0.642471	0.330373	-0.301871	-1.15455	-0.560504	0.11779
YBR063C	YBR063C	0.00219562	0.00393289	0.00172884	0.00245864	0.286709	0.324716	0.713291	0.675284	0.801162	0.888126	0.801283	0.797287	0.563024	0.45455	-0.541044	-0.0945338
YBR064W	YBR064W	2.06216e-05	0.00451399	0.00191996	0.00469258	0.49789	0.30685	0.50211	0.69315	0.897779	0.870045	0.721053	0.797287	0.00528801	0.504799	-1.15096	-0.876972
YBR065C	ECM2	0.00182678	0.00546065	0.00144797	0.00354629	0.319735	0.351711	0.680265	0.648289	0.841458	0.906613	0.801283	0.79214	0.468441	0.380704	-0.360326	0.0683904
YBR066C	NRG2	0.00847244	0.00311305	0.00108405	0.0032823	0.0149055	0.387814	0.985095	0.612186	0.13972	0.906613	0.801283	0.775595	2.17259	0.285022	-1.51171	-0.0728852
YBR069C	TAT1	-0.0104226	0.00852903	-0.00997203	0.00448932	0.996237	0.995628	0.0037625	0.00437248	0.897779	0.906613	0.0230105	0.0296785	-2.67267	-2.62187	-0.722435	-0.216158
YBR071W	YBR071W	0.00114437	0.00511522	0.00192236	0.00805588	0.384588	0.306628	0.615412	0.693372	0.897779	0.870045	0.793405	0.797287	0.293452	0.505431	-0.455723	-0.31145
YBR072W	HSP26	0.00639306	0.00648206	0.00160984	0.00250475	0.0505676	0.336051	0.949432	0.663949	0.320811	0.903315	0.801283	0.797287	1.63937	0.423264	0.244851	0.265118
YBR073W	RDH54	-0.00054354	0.0059532	0.00301541	0.00530558	0.555425	0.213942	0.444575	0.786058	0.897779	0.740403	0.699904	0.797287	-0.13938	0.792818	-1.57125	-0.53421
YBR074W	YBR074W	-0.0017392	0.00657648	-0.00155465	0.00340564	0.672196	0.65864	0.327804	0.34136	0.897779	0.906613	0.584624	0.592278	-0.445984	-0.408753	-0.799729	0.0926388
YBR075W	YBR075W	-0.00591348	0.00557995	-0.00995962	0.00520173	0.93529	0.995585	0.0647096	0.00441451	0.897779	0.906613	0.210403	0.0298767	-1.5164	-2.6186	-0.59939	-1.1548
YBR076W	ECM8	0.000432819	0.00470267	-0.00133725	0.00358256	0.455813	0.637429	0.544187	0.362571	0.897779	0.906613	0.747252	0.612757	0.110988	-0.351594	0.075533	0.121671
YBR077C	SLM4	-0.0232588	0.0149337	0.00861861	0.0105974	1	0.011725	1.22864e-09	0.988275	0.897779	0.125421	2.7934e-08	0.797287	-5.96427	2.26602	-1.84356	-0.155862
YBR078W	ECM33	0.00165952	0.00496142	0.00184861	0.00399404	0.335217	0.313469	0.664783	0.686531	0.854572	0.874934	0.801283	0.797287	0.425551	0.48604	0.00388922	0.230979
YBR082C	UBC4	0.00237601	0.00527178	-0.000144683	0.00349689	0.271169	0.515172	0.728831	0.484828	0.787003	0.906613	0.801283	0.716648	0.609281	-0.0380403	-1.65419	0.246809
YBR083W	TEC1	0.00591685	0.00562486	0.0144424	0.00387533	0.0646003	7.31585e-05	0.9354	0.999927	0.36538	0.00212588	0.801283	0.797287	1.51726	3.79724	-1.10687	-0.596453
YBR084C-A	RPL19A	0.00388122	0.00633469	-0.00135789	0.0045161	0.159804	0.639462	0.840196	0.360538	0.604073	0.906613	0.801283	0.610838	0.995263	-0.35702	0.118274	0.209155
YBR090C	YBR090C	-0.0070833	0.00464637	-0.00504304	0.00492275	0.965344	0.907568	0.0346564	0.0924321	0.897779	0.906613	0.134051	0.275578	-1.81638	-1.32593	-0.451447	0.0555068
YBR090C-A	YBR090C-A	-0.00691151	0.0072655	-0.00517528	0.00557576	0.961829	0.913195	0.0381705	0.0868049	0.897779	0.906613	0.143906	0.265275	-1.77232	-1.3607	-0.0447413	-0.86823
YBR092C	PHO3	-0.001226	0.00494362	0.00347023	0.00311922	0.623385	0.180779	0.376615	0.819221	0.897779	0.684419	0.636813	0.797287	-0.314383	0.912401	0.135989	0.120781
YBR093C	PHO5	0.00857048	0.00546268	0.01106	0.00340537	0.0139841	0.0018192	0.986016	0.998181	0.132807	0.0314469	0.801283	0.797287	2.19773	2.90792	-0.481371	-0.741665
YBR094W	PBY1	0.00368886	0.00447119	-0.00140654	0.0037799	0.17209	0.644238	0.82791	0.355762	0.629395	0.906613	0.801283	0.606086	0.945937	-0.36981	0.124409	-0.137197
YBR095C	RXT2	-0.0151979	0.00650385	-0.0271737	0.00162398	0.999951	1	4.86568e-05	4.51385e-13	0.897779	0.906613	0.000543495	1.96771e-11	-3.89719	-7.14457	-0.446624	-0.329948
YBR098W	MMS4	0.00261541	0.00444719	0.00449311	0.00467346	0.251215	0.118734	0.748785	0.881266	0.761413	0.549763	0.801283	0.797287	0.670671	1.18134	0.249411	0.299422
YBR099C	YBR099C	-0.00583269	0.00483148	-0.000638059	0.00288056	0.932632	0.566614	0.0673684	0.433386	0.897779	0.906613	0.217273	0.67758	-1.49568	-0.16776	-0.398844	-0.225383
YBR100W	YBR100W	-0.00331075	0.00583227	-0.00412093	0.00351489	0.802053	0.860703	0.197947	0.139297	0.897779	0.906613	0.442612	0.354437	-0.848977	-1.08348	-0.581231	-0.0441748
YBR101C	FES1	0.0116537	0.00581811	-0.00178668	0.00603654	0.00140239	0.680736	0.998598	0.319264	0.0217666	0.906613	0.801283	0.572187	2.98836	-0.469759	-0.994366	-0.0951481
YBR104W	YMC2	-0.000155696	0.00472161	0.00307976	0.00471767	0.515924	0.209045	0.484076	0.790955	0.897779	0.729448	0.720114	0.797287	-0.0399252	0.809738	-0.0523412	0.45945
YBR105C	VID24	-0.00569221	0.00539768	-0.00998119	0.003097	0.927808	0.995658	0.0721923	0.00434166	0.897779	0.906613	0.228012	0.0295863	-1.45966	-2.62428	-0.937741	0.168506
YBR106W	PHO88	0.0108898	0.00471578	-0.0033761	0.00477882	0.00261533	0.812636	0.997385	0.187364	0.0365949	0.906613	0.801283	0.428554	2.79247	-0.887651	-0.617481	-1.40207
YBR107C	IML3	0.000663107	0.00723442	-0.00372593	0.00406755	0.432489	0.836366	0.567511	0.163634	0.897779	0.906613	0.761775	0.393616	0.170041	-0.97963	-0.803867	-2.16881
YBR108W	AIM3	0.00225849	0.00731885	-0.00233624	0.00351079	0.281245	0.730475	0.718755	0.269525	0.797577	0.906613	0.801283	0.522878	0.579146	-0.614249	-0.0146733	-0.863344
YBR111C	YSA1	-0.00443423	0.00521945	-0.00194221	0.00385614	0.872246	0.695202	0.127754	0.304798	0.897779	0.906613	0.340034	0.558463	-1.13707	-0.510651	-0.359022	-1.70436
YBR113W	YBR113W	0.00945298	0.00557882	4.7722e-05	0.0022956	0.00767461	0.494995	0.992325	0.505005	0.0839688	0.906613	0.801283	0.718179	2.42403	0.0125472	-1.47421	-0.390374
YBR114W	RAD16	0.00985377	0.00622098	0.0118608	0.00311622	0.00575524	0.000909003	0.994245	0.999091	0.067625	0.0174094	0.801283	0.797287	2.52681	3.11846	-1.15193	-1.08107
YBR116C	YBR116C	-0.00232636	0.00643607	-0.000374253	0.00424456	0.724596	0.539192	0.275404	0.460808	0.897779	0.906613	0.531254	0.702279	-0.596549	-0.0983995	-0.48907	-1.31915
YBR119W	MUD1	0.0175121	0.0106783	0.00609379	0.00365148	3.55051e-06	0.0545565	0.999996	0.945444	0.000136186	0.351242	0.801283	0.797287	4.49064	1.60219	-0.5897	-1.41834
YBR120C	CBP6	-0.00587481	0.00529401	0.00996907	0.00457089	0.934028	0.00438247	0.0659719	0.995618	0.897779	0.0593268	0.21404	0.797287	-1.50648	2.62109	0.124599	-0.515461
YBR121C	GRS1	-0.00100309	0.00590157	0.0237833	0.00252552	0.601497	2.01116e-10	0.398503	1	0.897779	1.65346e-08	0.657286	0.797287	-0.257224	6.25316	0.12774	-0.300311
YBR122C	MRPL36	-0.0103176	0.00549781	-0.0166043	0.00539563	0.995924	0.999994	0.00407563	6.33763e-06	0.897779	0.906613	0.0246222	9.34821e-05	-2.64574	-4.36564	-2.37965	-1.0872
YBR125C	PTC4	-0.0130274	0.0039179	-0.00648198	0.00641483	0.999582	0.955833	0.000417962	0.0441666	0.897779	0.906613	0.00366131	0.169841	-3.34062	-1.70426	-0.658314	-0.720644
YBR128C	ATG14	-0.0216587	0.00712376	-0.0351085	0.00413102	1	1	1.39634e-08	1.34308e-20	0.897779	0.906613	2.81001e-07	1.24416e-18	-5.55396	-9.2308	-1.23566	0.377513
YBR129C	OPY1	-0.0037296	0.00587499	-0.00724686	0.00286741	0.83056	0.971633	0.16944	0.0283667	0.897779	0.906613	0.409459	0.121866	-0.956382	-1.90536	-0.121046	0.00517909
YBR130C	SHE3	-0.0113647	0.00674523	-0.0130719	0.00604509	0.998217	0.999706	0.00178267	0.000294203	0.897779	0.906613	0.0126115	0.00324031	-2.91426	-3.4369	-0.0726296	-0.298684
YBR132C	AGP2	-0.00228273	0.00708847	-0.000337497	0.00412808	0.720848	0.535354	0.279152	0.464646	0.897779	0.906613	0.535707	0.704891	-0.585363	-0.0887355	0.122135	-0.417277
YBR134W	YBR134W	-0.00686666	0.00854243	0.00338505	0.00379836	0.960866	0.186732	0.0391343	0.813268	0.897779	0.692788	0.146244	0.797287	-1.76082	0.890004	-0.262392	-1.81833
YBR137W	YBR137W	-0.000515526	0.00677525	0.00829971	0.00366836	0.552586	0.0145482	0.447414	0.985452	0.897779	0.144658	0.701884	0.797287	-0.132196	2.18218	-0.567736	-0.0875873
YBR138C	YBR138C	-0.00357224	0.00595693	0.00366561	0.00359732	0.820175	0.16758	0.179825	0.83242	0.897779	0.657596	0.42139	0.797287	-0.916031	0.963771	-1.28687	-0.285826
YBR139W	YBR139W	2.83809e-05	0.00585325	0.00587176	0.00385984	0.497097	0.0613163	0.502903	0.938684	0.897779	0.372235	0.721053	0.797287	0.00727773	1.54382	-0.0104379	-1.58147
YBR141C	YBR141C	7.69464e-05	0.00441035	0.00591801	0.00457134	0.492129	0.0598568	0.507871	0.940143	0.897779	0.367519	0.723575	0.797287	0.0197314	1.55598	-0.297473	-2.91314
YBR144C	YBR144C	0.00121703	0.0062805	0.00265346	0.00276764	0.377488	0.242697	0.622512	0.757303	0.897779	0.790415	0.798602	0.797287	0.312084	0.697653	-0.781781	-2.08423
YBR145W	ADH5	0.00357413	0.00575419	0.00319783	0.00327722	0.179698	0.200236	0.820302	0.799764	0.643665	0.711975	0.801283	0.797287	0.916517	0.840779	-0.640146	0.152975
YBR146W	MRPS9	-0.00633623	0.00335803	-0.00826377	0.0053523	0.947898	0.9851	0.0521023	0.0149004	0.897779	0.906613	0.180232	0.0764522	-1.6248	-2.17273	-0.399898	0.238069
YBR147W	RTC2	0.00598271	0.00358133	0.00313823	0.0054947	0.0624965	0.204654	0.937503	0.795346	0.361873	0.722163	0.801283	0.797287	1.53415	0.825111	-0.793893	0.255593
YBR148W	YSW1	-0.0100603	0.0065683	-0.0111821	0.00482859	0.995057	0.998359	0.00494327	0.00164095	0.897779	0.906613	0.0286438	0.0135119	-2.57977	-2.94002	-0.818175	-0.217234
YBR149W	ARA1	-0.00234287	0.00532615	-0.00328526	0.00306356	0.726008	0.806142	0.273992	0.193858	0.897779	0.906613	0.529725	0.437666	-0.600785	-0.863767	-0.788238	0.0949239
YBR150C	TBS1	-0.00671166	0.00503335	-0.0177644	0.00262411	0.957381	0.999998	0.0426186	1.50126e-06	0.897779	0.906613	0.155176	2.61777e-05	-1.72107	-4.67065	0.284892	-0.0429296
YBR151W	APD1	0.00372843	0.00829905	0.00248685	0.00540961	0.169515	0.256605	0.830485	0.743395	0.62506	0.812195	0.801283	0.797287	0.956083	0.653849	0.0471588	0.305275
YBR156C	SLI15	0.00148814	0.00773443	0.00961325	0.0026948	0.351377	0.0057433	0.648623	0.994257	0.875046	0.0725073	0.801283	0.797287	0.381604	2.52754	0.0668701	-0.0854425
YBR157C	ICS2	0.015188	0.00563184	0.0194344	0.00459331	4.9167e-05	1.61314e-07	0.999951	1	0.0012621	8.63104e-06	0.801283	0.797287	3.89467	5.10972	-0.205693	0.126364
YBR158W	AMN1	0.00272857	0.00341713	0.00200935	0.00263655	0.242061	0.298645	0.757939	0.701355	0.747933	0.86549	0.801283	0.797287	0.699688	0.528302	-0.390158	0.0328642
YBR159W	IFA38	0.00335832	0.00729655	0.00553178	0.00337887	0.194571	0.072914	0.805429	0.927086	0.66642	0.412828	0.801283	0.797287	0.861176	1.45443	-0.527224	-0.208892
YBR161W	CSH1	-0.000267088	0.00517441	-0.000349873	0.00279869	0.527302	0.536647	0.472698	0.463353	0.897779	0.906613	0.715017	0.704595	-0.0684896	-0.0919893	-0.131556	-0.512988
YBR162C	TOS1	-0.0179046	0.00715466	-0.0167928	0.00577026	0.999998	0.999995	2.2026e-06	5.04606e-06	0.897779	0.906613	3.29656e-05	7.71646e-05	-4.59129	-4.41519	NaN	0.313788
YBR162W-A	YSY6	0	0.00423198	0.00507463	0.00379964	0.5	0.0910637	0.5	0.908936	0.897779	0.470071	0.720114	0.797287	3.67743e-17	1.33423	-3.17457	-0.442344
YBR163W	EXO5	-0.0678401	0.00800134	-0.0444195	0.00541396	1	1	4.40244e-68	8.17327e-32	0.897779	0.906613	1.31121e-64	2.42281e-29	-17.3963	-11.6789	-0.0463296	0.221495
YBR164C	ARL1	-0.00757284	0.006653	-0.0167922	0.00132403	0.973926	0.999995	0.0260742	5.04925e-06	0.897779	0.906613	0.108511	7.71646e-05	-1.94191	-4.41505	0.35601	-0.0600149
YBR165W	UBS1	-0.00701318	0.00652592	-0.00762688	0.00510222	0.963943	0.977533	0.0360574	0.0224668	0.897779	0.906613	0.138173	0.10406	-1.79839	-2.00528	0.108628	-0.633397
YBR166C	TYR1	-0.00538908	0.00491456	-0.00831783	0.00475343	0.916503	0.985627	0.0834974	0.0143734	0.897779	0.906613	0.251452	0.0740996	-1.38192	-2.18694	-0.269011	-0.630614
YBR168W	PEX32	0.0139911	0.00697551	0.0253666	0.0115078	0.000166777	1.28394e-11	0.999833	1	0.00337298	1.23654e-09	0.801283	0.797287	3.58774	6.66944	-1.05342	0.238152
YBR169C	SSE2	0.00253216	0.00488248	0.00793828	0.00508379	0.258065	0.0184373	0.741935	0.981563	0.769592	0.169341	0.801283	0.797287	0.649323	2.08715	-0.435037	0.117792
YBR170C	NPL4	0.00186898	0.00681653	0.00175764	0.00429141	0.315876	0.321997	0.684124	0.678003	0.835917	0.88405	0.801283	0.797287	0.479263	0.462122	-0.721657	0.134121
YBR171W	SEC66	0.0166525	0.00640493	0.00425489	0.00250297	9.76445e-06	0.131633	0.99999	0.868367	0.000322618	0.583297	0.801283	0.797287	4.27021	1.1187	0.474406	-0.161305
YBR172C	SMY2	-0.002415	0.0105041	0.000604312	0.0100555	0.732134	0.436879	0.267866	0.563121	0.897779	0.906613	0.523494	0.754671	-0.619279	0.158887	-0.355784	-0.18636
YBR174C	YBR174C	-0.0292841	0.0045512	-0.0119993	0.0043898	1	0.999197	2.97123e-14	0.000802818	0.897779	0.906613	1.12018e-12	0.0074602	-7.50934	-3.15488	0.0417394	-0.116454
YBR177C	EHT1	0.00913133	0.00502401	0.0145487	0.00308069	0.0096019	6.53403e-05	0.990398	0.999935	0.0998192	0.0019491	0.801283	0.797287	2.34155	3.82517	-1.21234	-0.697912
YBR178W	YBR178W	0.00114388	0.00374311	0.0129568	0.0034072	0.384637	0.000328844	0.615363	0.999671	0.897779	0.00759221	0.793405	0.797287	0.293325	3.40664	-0.953452	-0.364506
YBR179C	FZO1	0.00871192	0.00613767	0.0010221	0.00696569	0.0127415	0.394068	0.987258	0.605932	0.124689	0.906613	0.801283	0.772927	2.234	0.268733	-0.248135	-0.764276
YBR180W	DTR1	0.00716416	0.00204791	0.00475647	0.00387689	0.0330969	0.105543	0.966903	0.894457	0.2401	0.513368	0.801283	0.797287	1.83711	1.25058	-0.195961	-1.04848
YBR181C	RPS6B	0.0309133	0.00544104	0.0206844	0.00797969	1.11022e-15	2.68828e-08	1	1	2.05826e-13	1.64756e-06	0.801283	0.797287	7.92711	5.43839	-1.79585	-0.504671
YBR182C	SMP1	-0.00047657	0.00307851	0.00100013	0.0033847	0.548632	0.396292	0.451368	0.603708	0.897779	0.906613	0.7046	0.772927	-0.122207	0.262956	-0.0163159	-0.341902
YBR183W	YPC1	0.0012673	0.00399741	-0.00318326	0.0024889	0.3726	0.79869	0.6274	0.20131	0.897779	0.906613	0.800612	0.447672	0.324975	-0.83695	-2.63136	-0.935933
YBR184W	YBR184W	-0.00213435	0.00292815	-0.00274649	0.00211945	0.707918	0.764887	0.292082	0.235113	0.897779	0.906613	0.54858	0.488357	-0.547312	-0.722113	-0.634231	-0.988716
YBR185C	MBA1	-0.0169594	0.00317524	-0.00932467	0.00333158	0.999993	0.99289	6.84082e-06	0.00710992	0.897779	0.906613	9.43263e-05	0.0431886	-4.34891	-2.45166	0.107407	-0.222854
YBR186W	PCH2	-0.00680606	0.0021563	-0.00437968	0.00473532	0.959532	0.87524	0.040468	0.12476	0.897779	0.906613	0.149145	0.331091	-1.74528	-1.15151	-0.0149462	0.412577
YBR188C	NTC20	-0.00195125	0.0024415	0.00234997	0.00482481	0.691589	0.268334	0.308411	0.731666	0.897779	0.824581	0.562973	0.797287	-0.50036	0.617859	-0.481856	-2.46051
YBR194W	AIM4	0.00329848	0.00600803	0.000291814	0.00565223	0.198823	0.469421	0.801177	0.530579	0.67427	0.906613	0.801283	0.732591	0.845832	0.0767244	-0.27629	-0.279606
YBR195C	MSI1	0.00116286	0.00501639	-0.00209766	0.00167071	0.382778	0.709362	0.617222	0.290638	0.897779	0.906613	0.794432	0.546265	0.298193	-0.551522	-0.131899	-0.230448
YBR197C	YBR197C	0	0.00192186	0.000914464	0.00278135	0.5	0.404997	0.5	0.595003	0.897779	0.906613	0.720114	0.768864	3.67743e-17	0.240433	-0.166857	-0.948315
YBR199W	KTR4	0.000886975	0.00255065	0.00568564	0.003744	0.410038	0.0674727	0.589962	0.932527	0.897779	0.396335	0.776458	0.797287	0.227447	1.49488	-1.11809	-0.239138
YBR201W	DER1	0.0098814	0.00201043	0.0101429	0.00436847	0.00564015	0.00382883	0.99436	0.996171	0.0669802	0.0546872	0.801283	0.797287	2.53389	2.6668	0.159449	-0.0286154
YBR203W	COS111	-0.00123897	0.00319444	-0.00591804	0.00304872	0.624648	0.940144	0.375352	0.0598558	0.897779	0.906613	0.635192	0.206076	-0.31771	-1.55598	-1.66551	-0.256935
YBR204C	YBR204C	-0.0120303	0.00423218	-0.00681434	0.00613058	0.998982	0.963405	0.001018	0.0365952	0.897779	0.906613	0.00783456	0.148602	-3.08493	-1.79164	-0.655917	-0.351392
YBR206W	YBR206W	-0.0118775	0.00228228	-0.00369708	0.00365376	0.998839	0.834486	0.00116052	0.165514	0.897779	0.906613	0.00879505	0.396709	-3.04575	-0.972043	-0.801108	0.329143
YBR207W	FTH1	-0.00416764	0.00391915	0.00100451	0.0036857	0.8574	0.395848	0.1426	0.604152	0.897779	0.906613	0.368492	0.772927	-1.06871	0.264108	-0.437128	0.0966215
YBR209W	YBR209W	0.00162723	0.00159376	-0.00762338	0.00290527	0.33824	0.977484	0.66176	0.022516	0.858472	0.906613	0.801283	0.104125	0.417272	-2.00436	-0.631404	-0.275867
YBR210W	ERV15	-0.00349501	0.00377195	-7.87567e-05	0.00505721	0.814934	0.50826	0.185066	0.49174	0.897779	0.906613	0.427464	0.716648	-0.896227	-0.0207069	-0.849827	-0.557193
YBR212W	NGR1	0.00692766	0.00340621	-0.00391377	0.00303638	0.0378283	0.848264	0.962172	0.151736	0.265199	0.906613	0.801283	0.375452	1.77646	-1.02902	-2.17779	0.128909
YBR213W	MET8	-0.00035399	0.00158202	-0.00540341	0.00260446	0.536164	0.922295	0.463836	0.0777054	0.897779	0.906613	0.711734	0.247415	-0.0907739	-1.42068	-0.431147	-0.519979
YBR214W	SDS24	-0.00993877	0.00218596	-0.00136794	0.00308082	0.994592	0.64045	0.00540777	0.35955	0.897779	0.906613	0.030855	0.610085	-2.5486	-0.359663	0.0198633	-0.0572343
YBR215W	HPC2	0.000976994	0.00304477	0.00480885	0.00402244	0.401088	0.103052	0.598912	0.896948	0.897779	0.504891	0.784424	0.797287	0.250531	1.26435	0.352713	-1.18433
YBR216C	YBP1	-0.000191844	0.00267386	0.000244939	0.00270112	0.519618	0.474326	0.480382	0.525674	0.897779	0.906613	0.718972	0.730893	-0.0491946	0.0644	0.245226	-0.341697
YBR217W	ATG12	-0.0326044	0.00344267	-0.0450666	0.00523003	1	1	3.11601e-17	1.08882e-32	0.897779	0.906613	1.60011e-15	3.58623e-30	-8.36075	-11.849	-0.27847	0.591403
YBR218C	PYC2	-0.0155788	0.00488509	-0.00181872	0.00316065	0.999968	0.68374	3.23619e-05	0.31626	0.897779	0.906613	0.000387091	0.568179	-3.99489	-0.478182	-0.613966	0.457148
YBR219C	YBR219C	-0.0143669	0.00530466	0.00349007	0.00310362	0.999885	0.17941	0.000114747	0.82059	0.897779	0.682565	0.00115851	0.797287	-3.68412	0.917616	0.267441	0.417222
YBR222C	PCS60	-0.00455556	0.00157502	0.000333425	0.00181112	0.878634	0.465072	0.121366	0.534928	0.897779	0.906613	0.328052	0.73475	-1.16818	0.0876648	-0.451128	-0.48502
YBR223C	TDP1	0.000837468	0.00250546	0.00342234	0.00293489	0.41498	0.184111	0.58502	0.815889	0.897779	0.69138	0.773371	0.797287	0.214752	0.89981	-0.498527	0.199595
YBR224W	YBR224W	0.00132326	0.00421152	-0.00866226	0.00359073	0.367183	0.988622	0.632817	0.0113782	0.894796	0.906613	0.801283	0.0615013	0.339324	-2.2775	-0.244382	-0.911796
YBR225W	YBR225W	0.0057862	0.00530337	0.000307279	0.00356275	0.0689367	0.467804	0.931063	0.532196	0.379612	0.906613	0.801283	0.733424	1.48376	0.0807904	-0.743635	-0.212195
YBR226C	YBR226C	0.0141194	0.00149445	0.00366546	0.00384184	0.000146928	0.167591	0.999853	0.832409	0.00304538	0.657596	0.801283	0.797287	3.62066	0.96373	-0.329956	-1.16565
YBR227C	MCX1	0.00477671	0.00628651	0.00262116	0.00508425	0.110308	0.245361	0.889692	0.754639	0.498108	0.792961	0.801283	0.797287	1.22489	0.689162	0.0334312	-0.068893
YBR228W	SLX1	0.00133191	0.00189719	-0.00531928	0.00412897	0.366348	0.919027	0.633652	0.080973	0.894124	0.906613	0.801283	0.254796	0.341541	-1.39856	-0.440681	0.316479
YBR229C	ROT2	-0.00414343	0.0054302	-0.00365888	0.0050313	0.855996	0.831975	0.144004	0.168025	0.897779	0.906613	0.370058	0.400063	-1.0625	-0.962001	-1.26646	0.111056
YBR230C	OM14	-0.00592672	0.00239397	0.00446949	0.00407953	0.935718	0.119972	0.0642816	0.880028	0.897779	0.553702	0.209928	0.797287	-1.51979	1.17513	-0.0781502	-1.84117
YBR231C	SWC5	0.021192	0.0187166	0.0145507	0.00595833	2.7511e-08	6.51978e-05	1	0.999935	1.73218e-06	0.0019491	0.801283	0.797287	5.43427	3.82571	-0.938573	-0.0744563
YBR232C	YBR232C	-0.00752093	0.0049812	-0.0045021	0.00242671	0.973109	0.881735	0.0268905	0.118265	0.897779	0.906613	0.110576	0.320812	-1.9286	-1.1837	0.229642	-0.169491
YBR233W	PBP2	-0.00552024	0.0038167	-0.00683282	0.00488569	0.921547	0.963792	0.0784526	0.0362075	0.897779	0.906613	0.239898	0.147432	-1.41556	-1.7965	0.0445058	-0.112793
YBR238C	YBR238C	8.63052e-05	0.0017998	0.00553561	0.00202398	0.491172	0.0727746	0.508828	0.927225	0.897779	0.412828	0.723724	0.797287	0.0221313	1.45543	-0.359897	-0.0574838
YBR239C	ERT1	-0.000256345	0.00168358	0.0019834	0.00249429	0.526205	0.301016	0.473795	0.698984	0.897779	0.866492	0.715243	0.797287	-0.0657346	0.521479	0.0305064	-0.590498
YBR240C	THI2	-0.0076628	0.00338288	0.000780132	0.00250184	0.975292	0.418742	0.0247085	0.581258	0.897779	0.906613	0.103892	0.761155	-1.96498	0.205114	-1.90412	-0.849984
YBR242W	YBR242W	-0.00244476	0.00534189	0.00205258	0.00564685	0.734641	0.294713	0.265359	0.705287	0.897779	0.861591	0.522818	0.797287	-0.626912	0.539668	-1.02122	-0.534286
YBR244W	GPX2	-3.02272e-05	0.00293764	0.00209365	0.00247309	0.503092	0.291	0.496908	0.709	0.897779	0.854744	0.720114	0.797287	-0.00775117	0.550467	-1.32462	0.286374
YBR245C	ISW1	0.00989062	0.00523838	-0.00157251	0.00541975	0.00560225	0.660361	0.994398	0.339639	0.0669802	0.906613	0.801283	0.590782	2.53626	-0.413449	-0.864942	-1.13115
YBR246W	RRT2	-0.000567605	0.0037563	-0.00954243	0.00478726	0.557862	0.993945	0.442138	0.00605512	0.897779	0.906613	0.697853	0.0384353	-0.145551	-2.50892	0.170375	-0.889136
YBR249C	ARO4	0.00113096	0.00382273	0.000963387	0.00297409	0.385904	0.40002	0.614096	0.59998	0.897779	0.906613	0.793151	0.771135	0.290012	0.253296	-0.126608	0.0712139
YBR250W	SPO23	0.000921281	0.00410385	-0.00266408	0.00466311	0.406621	0.758176	0.593379	0.241824	0.897779	0.906613	0.778889	0.494281	0.236244	-0.700447	0.0862348	0.550018
YBR255W	MTC4	-0.00433199	0.00212579	0.00122301	0.00356906	0.866685	0.373894	0.133315	0.626106	0.897779	0.906613	0.350762	0.782359	-1.11086	0.321556	0.12466	-0.215439
YBR258C	SHG1	-0.000107181	0.0023046	0.0040377	0.00416685	0.510963	0.144208	0.489037	0.855792	0.897779	0.606861	0.720114	0.797287	-0.0274845	1.0616	-1.39641	-0.275014
YBR259W	YBR259W	0.00676109	0.0042077	0.000919042	0.00255563	0.0414813	0.404531	0.958519	0.595469	0.279083	0.906613	0.801283	0.768954	1.73375	0.241636	0.256972	0.33574
YBR260C	RGD1	-0.00349827	0.00270305	-0.00237469	0.00248114	0.815158	0.733804	0.184842	0.266196	0.897779	0.906613	0.427429	0.519479	-0.897064	-0.624359	-0.338078	-0.246358
YBR262C	AIM5	-0.00616737	0.00413284	-0.00124857	0.0063725	0.943118	0.628648	0.0568817	0.371352	0.897779	0.906613	0.190485	0.62027	-1.5815	-0.328276	-0.448559	0.38721
YBR263W	SHM1	-0.0131974	0.00867466	-0.0088341	0.00384958	0.999643	0.989902	0.000356924	0.0100982	0.897779	0.906613	0.00316385	0.0562671	-3.3842	-2.32268	-0.608609	-0.703957
YBR264C	YPT10	-0.00688	0.00637674	-0.00683396	0.00312963	0.961154	0.963816	0.0388456	0.0361837	0.897779	0.906613	0.145347	0.147432	-1.76424	-1.7968	-2.54436	-1.08095
YBR266C	SLM6	0.0110139	0.00364142	0.0337733	0.00497749	0.00236925	0	0.997631	1	0.0337876	0	0.801283	0.797287	2.82429	8.87976	-0.166678	-0.899858
YBR268W	MRPL37	-0.0485202	0.00191652	-0.0306468	0.00319123	1	1	7.72264e-36	3.88645e-16	0.897779	0.906613	1.7693e-33	2.17371e-14	-12.4421	-8.05772	-1.91312	0.167036
YBR269C	FMP21	0.00463385	0.00496199	0.00613071	0.00214256	0.117366	0.0534919	0.882634	0.946508	0.512008	0.350797	0.801283	0.797287	1.18826	1.6119	-0.201668	-0.481731
YBR270C	BIT2	-0.00100957	0.00503695	0.000386543	0.00428049	0.602138	0.459525	0.397862	0.540475	0.897779	0.906613	0.656862	0.736866	-0.258885	0.101631	-1.0682	-0.935337
YBR271W	YBR271W	-0.0102989	0.00328641	-0.0049151	0.00221598	0.995866	0.901871	0.00413354	0.0981287	0.897779	0.906613	0.0248078	0.283513	-2.64096	-1.29229	-0.830407	-1.47177
YBR272C	HSM3	0.00290707	0.00667365	0.00136724	0.00457364	0.227997	0.359619	0.772003	0.640381	0.726834	0.906613	0.801283	0.788473	0.74546	0.359477	0.219486	0.0673371
YBR273C	UBX7	-0.0120507	0.00347837	-0.00113102	0.00432315	0.999	0.616908	0.00100025	0.383092	0.897779	0.906613	0.00775687	0.631621	-3.09016	-0.297369	-0.159006	0.366113
YBR274W	CHK1	0.000745584	0.00544967	-0.00210406	0.00226846	0.424188	0.709938	0.575812	0.290062	0.897779	0.906613	0.765616	0.545926	0.19119	-0.553205	-0.492337	-0.139624
YBR275C	RIF1	-0.000102636	0.00645098	-0.00133827	0.00511197	0.510499	0.637529	0.489501	0.362471	0.897779	0.906613	0.720114	0.612757	-0.0263189	-0.351861	-0.271434	-0.127424
YBR276C	PPS1	-0.00513902	0.00636831	-0.00115369	0.00562621	0.906215	0.619181	0.0937851	0.380819	0.897779	0.906613	0.27547	0.630713	-1.3178	-0.303329	-0.272496	-1.32336
YBR277C	YBR277C	0.00311936	0.00413647	-0.00590144	0.00439348	0.211884	0.939623	0.788116	0.0603766	0.697305	0.906613	0.801283	0.206908	0.7999	-1.55162	-0.222404	-0.0731539
YBR279W	PAF1	0.00330514	0.00827064	-0.000682911	0.00529969	0.198347	0.571248	0.801653	0.428752	0.673982	0.906613	0.801283	0.672463	0.84754	-0.179553	-0.264768	0.482457
YBR280C	SAF1	-0.0525963	0.00989212	-0.0436187	0.00360343	1	1	9.29046e-42	9.51416e-31	0.897779	0.906613	3.4588e-39	2.0145e-28	-13.4873	-11.4683	-0.0146045	0.135948
YBR281C	DUG2	0.00884739	0.0035425	0.00577883	0.00310705	0.0116421	0.0643332	0.988358	0.935667	0.116528	0.384492	0.801283	0.797287	2.26874	1.51938	-0.386546	0.18633
YBR283C	SSH1	-0.0123817	0.00618697	-0.00524706	0.00740417	0.999251	0.91614	0.000749054	0.08386	0.897779	0.906613	0.00602962	0.259757	-3.17505	-1.37957	-0.799731	-0.400553
YBR284W	YBR284W	0.0038489	0.00709985	-0.00367916	0.00423677	0.161828	0.833311	0.838172	0.166689	0.60677	0.906613	0.801283	0.39784	0.986975	-0.967333	-1.01534	-0.837652
YBR285W	YBR285W	-0.000601408	0.00622259	0.00484328	0.00370293	0.561282	0.101437	0.438718	0.898563	0.897779	0.499157	0.695322	0.797287	-0.154219	1.27341	-0.724701	-0.678307
YBR286W	APE3	0.00663489	0.00390923	0.00525981	0.00439239	0.044435	0.0833447	0.955565	0.916655	0.295971	0.444905	0.801283	0.797287	1.70139	1.38292	-0.495527	-0.290175
YBR287W	YBR287W	-0.00892613	0.00555752	-0.00596928	0.00581216	0.988958	0.941729	0.0110417	0.0582709	0.897779	0.906613	0.0557392	0.203151	-2.28893	-1.56946	-0.136634	-0.233257
YBR290W	BSD2	-0.00422542	0.00500327	-0.00162662	0.00536766	0.860713	0.665556	0.139287	0.334444	0.897779	0.906613	0.361926	0.587321	-1.08353	-0.427674	-0.380388	-0.176059
YBR291C	CTP1	0.00881425	0.00495661	0.00588691	0.00485453	0.0119031	0.0608352	0.988097	0.939165	0.118571	0.37149	0.801283	0.797287	2.26024	1.5478	0.0143071	0.0700108
YBR292C	YBR292C	-0.0149028	0.00527888	0.00376215	0.00345703	0.999934	0.161294	6.63103e-05	0.838706	0.897779	0.647366	0.000712983	0.797287	-3.82154	0.989153	-0.174282	0.125288
YBR293W	VBA2	-0.00300511	0.00239896	-0.00496862	0.00288146	0.779528	0.904285	0.220472	0.095715	0.897779	0.906613	0.471899	0.280365	-0.770601	-1.30636	-0.851039	-0.377113
YBR294W	SUL1	-0.000514493	0.006411	-0.00396029	0.00401727	0.552481	0.85112	0.447519	0.14888	0.897779	0.906613	0.701884	0.37114	-0.131932	-1.04125	0.12214	0.447598
YBR295W	PCA1	-0.00293577	0.00581268	0.00415362	0.0036187	0.774221	0.137399	0.225779	0.862601	0.897779	0.594955	0.476578	0.797287	-0.752821	1.09208	-0.506664	0.63814
YBR296C	PHO89	-0.00347121	0.00581924	0.00148794	0.0027905	0.8133	0.34782	0.1867	0.65218	0.897779	0.906613	0.428068	0.793652	-0.890124	0.391212	-0.858982	0.345018
YBR299W	MAL32	-0.00113926	0.00371662	-0.00135715	0.00391527	0.614911	0.639388	0.385089	0.360612	0.897779	0.906613	0.644347	0.610838	-0.292141	-0.356824	-0.194583	-1.10298
YBR300C	YBR300C	0.00620157	0.00513375	0.00221425	0.0029489	0.0558867	0.280225	0.944113	0.719775	0.337495	0.836649	0.801283	0.797287	1.59027	0.582174	-0.359106	-0.0235273
YBR301W	PAU24	0.00238379	0.0042306	0.00671352	0.00227796	0.270508	0.0387707	0.729492	0.961229	0.787003	0.279247	0.801283	0.797287	0.611276	1.76513	0.0108592	-0.461324
YCL001W	RER1	-0.00143714	0.00192114	-0.00413775	0.00625503	0.643759	0.861682	0.356241	0.138318	0.897779	0.906613	0.615796	0.353165	-0.368526	-1.08791	-0.0219704	-0.981411
YCL001W-A	YCL001W-A	-0.00558518	0.00543168	0.00488702	0.00259371	0.923958	0.0994126	0.0760416	0.900587	0.897779	0.493518	0.235426	0.797287	-1.43221	1.28491	-0.231937	0.243295
YCL002C	YCL002C	-0.00777714	0.00563979	-0.00302984	0.00121876	0.97694	0.787162	0.0230598	0.212838	0.897779	0.906613	0.0982556	0.460919	-1.9943	-0.796612	0.186051	-0.973188
YCL006C	YCL006C	-0.00799383	0.00687278	0.00102958	0.00504354	0.979811	0.393311	0.0201889	0.606689	0.897779	0.906613	0.0887319	0.772934	-2.04986	0.2707	-0.482764	0.199644
YCL008C	STP22	-0.0375243	0.00454323	-0.0298543	0.00719536	1	1	3.21618e-22	2.09076e-15	0.897779	0.906613	2.39474e-20	1.10673e-13	-9.62238	-7.84936	-2.95459	0.285063
YCL009C	ILV6	0.0125841	0.00447552	0.0152083	0.00342333	0.000625612	3.18607e-05	0.999374	0.999968	0.0105439	0.00109394	0.801283	0.797287	3.22694	3.99859	-0.327001	-1.07404
YCL010C	SGF29	0.00337002	0.00393765	0.000123437	0.0041651	0.193745	0.487055	0.806255	0.512945	0.66642	0.906613	0.801283	0.721422	0.864176	0.0324543	-0.859519	-0.218397
YCL011C	GBP2	-0.000999087	0.00331892	-5.17884e-06	0.00306726	0.6011	0.500543	0.3989	0.499457	0.897779	0.906613	0.657482	0.716648	-0.256196	-0.00136163	-0.411038	-1.81521
YCL012W	YCL012W	-0.00408966	0.00440838	-0.00280916	0.00476635	0.852845	0.769922	0.147155	0.230078	0.897779	0.906613	0.373961	0.48332	-1.04871	-0.73859	-0.4851	-0.24277
YCL013W	YCL013W	-0.00770099	0.00445519	-0.0080007	0.00313653	0.975853	0.982292	0.0241473	0.0177083	0.897779	0.906613	0.102158	0.0877747	-1.97477	-2.10356	-0.257568	-2.28599
YCL014W	BUD3	0.000781949	0.00507671	-0.01719	0.0049887	0.420539	0.999997	0.579461	3.09718e-06	0.897779	0.906613	0.767727	5.15788e-05	0.200516	-4.51964	0.324692	0.358075
YCL022C	YCL022C	0.00303084	0.00416498	0.00189876	0.00468958	0.218521	0.30881	0.781479	0.69119	0.709351	0.871938	0.801283	0.797287	0.777199	0.499225	0.00907303	-0.968383
YCL023C	YCL023C	-0.010222	0.00379841	-0.00493878	0.00674092	0.995619	0.902945	0.00438067	0.0970554	0.897779	0.906613	0.0260945	0.281748	-2.62123	-1.29851	-1.0244	-0.0149288
YCL024W	KCC4	-0.000314355	0.00520529	-0.000595194	0.00423157	0.532124	0.562176	0.467876	0.437824	0.897779	0.906613	0.712791	0.681931	-0.0806103	-0.15649	0.0768565	-0.26258
YCL025C	AGP1	0.00983433	0.00185373	5.44523e-05	0.00335362	0.00583745	0.494289	0.994163	0.505711	0.0683503	0.906613	0.801283	0.718179	2.52182	0.0143167	0.305093	0.256284
YCL026C	YCL026C	-0.0229376	0.0122795	0.00854262	0.0116587	1	0.0123506	2.02788e-09	0.987649	0.897779	0.130505	4.50728e-08	0.797287	-5.8819	2.24605	0.323033	-0.665204
YCL026C-A	FRM2	0.00198534	0.00599182	0.0114777	0.00261298	0.30534	0.00127329	0.69466	0.998727	0.825255	0.022709	0.801283	0.797287	0.509102	3.01775	-0.292316	0.308455
YCL027W	FUS1	0.0081149	0.0025479	0.00411515	0.00308782	0.0187212	0.139634	0.981279	0.860366	0.161848	0.599896	0.801283	0.797287	2.08091	1.08196	-1.58021	0.0325542
YCL028W	RNQ1	0.00900473	0.00127258	0.000624197	0.00322792	0.0104694	0.43482	0.989531	0.56518	0.107168	0.906613	0.801283	0.754671	2.30909	0.164115	-0.577606	-0.484018
YCL029C	BIK1	0.00168808	0.00209549	0.00208683	0.00224919	0.332553	0.291614	0.667447	0.708386	0.853038	0.8555	0.801283	0.797287	0.432876	0.548675	0.0674769	-0.866258
YCL032W	STE50	0.00090292	0.005163	0.00600058	0.00682765	0.408449	0.057319	0.591551	0.942681	0.897779	0.359795	0.777175	0.797287	0.231536	1.57768	0.00215936	-0.426026
YCL033C	MXR2	-0.0234943	0.00595944	-0.0090732	0.00818597	1	0.991473	8.47369e-10	0.00852691	0.897779	0.906613	1.9717e-08	0.0495616	-6.02465	-2.38555	-0.176195	-0.424118
YCL034W	LSB5	0.00491037	0.00509552	0.000715278	0.00401742	0.103985	0.425414	0.896015	0.574586	0.475997	0.906613	0.801283	0.758692	1.25917	0.188062	-0.257215	-2.41913
YCL035C	GRX1	-0.000776146	0.00602982	0.00360964	0.00498531	0.578879	0.171297	0.421121	0.828703	0.897779	0.663387	0.678071	0.797287	-0.199027	0.949054	-0.0405646	-1.34256
YCL037C	SRO9	-0.0168726	0.00676132	-0.00806114	0.00235781	0.999992	0.982974	7.56945e-06	0.0170261	0.897779	0.906613	0.000103416	0.0856888	-4.32666	-2.11945	-0.265736	-0.0248027
YCL038C	ATG22	-0.000775548	0.00352031	-0.00203608	0.00404645	0.578819	0.703789	0.421181	0.296211	0.897779	0.906613	0.678071	0.550772	-0.198874	-0.53533	0.272683	0.329039
YCL039W	GID7	-0.014041	0.00246629	-0.00992966	0.00180324	0.999841	0.995483	0.000158774	0.00451748	0.897779	0.906613	0.00154538	0.0303638	-3.60055	-2.61073	-1.94448	0.337441
YCL040W	GLK1	-0.0281817	0.00587453	-0.0316858	0.00340644	1	1	2.47522e-13	4.01145e-17	0.897779	0.906613	8.57223e-12	2.37824e-15	-7.22665	-8.3309	-0.903212	-1.45824
YCL042W	YCL042W	-0.0308371	0.00429296	-0.0276129	0.00421357	1	1	1.31223e-15	1.93495e-13	0.897779	0.906613	5.77817e-14	8.82432e-12	-7.90758	-7.26003	0.84519	0.254479
YCL044C	MGR1	-0.00077884	0.00360668	-0.00973615	0.00345867	0.57915	0.994764	0.42085	0.00523587	0.897779	0.906613	0.678071	0.0341026	-0.199718	-2.55985	0.00800715	-0.181839
YCL045C	EMC1	-0.00316477	0.00333891	-0.00274127	0.00424342	0.791473	0.764466	0.208527	0.235534	0.897779	0.906613	0.457678	0.488357	-0.811544	-0.720741	0.110936	0.239049
YCL046W	YCL046W	-0.00243199	0.0026551	-0.00034103	0.00168573	0.733567	0.535723	0.266433	0.464277	0.897779	0.906613	0.522818	0.704717	-0.623637	-0.0896642	0.315744	-0.111918
YCL047C	YCL047C	0.000492981	0.00416092	0.00460429	0.00400596	0.449702	0.11303	0.550298	0.88697	0.897779	0.53662	0.750302	0.797287	0.126415	1.21057	-0.987638	0.184069
YCL048W	SPS22	0.00395349	0.00251502	0.0046809	0.00250273	0.15534	0.109215	0.84466	0.890785	0.593788	0.525166	0.801283	0.797287	1.0138	1.23071	-0.0810613	-0.29666
YCL049C	YCL049C	-0.00916099	0.00296732	-0.00287088	0.00248107	0.990592	0.774821	0.00940799	0.225179	0.897779	0.906613	0.0490726	0.476648	-2.34916	-0.754818	-0.900229	-0.280045
YCL051W	LRE1	0.0140399	0.0018251	0.00999856	0.00260974	0.000158943	0.00428378	0.999841	0.995716	0.00323414	0.058698	0.801283	0.797287	3.60027	2.62884	-0.271197	-0.0382183
YCL060C	YCL060C	-0.0284501	0.0101431	-0.0303825	0.0112112	1	1	1.48812e-13	6.84498e-16	0.897779	0.906613	5.27638e-12	3.75753e-14	-7.29547	-7.98822	-0.7657	0.327152
YCL061C	MRC1	0.00219347	0.00298076	8.80388e-06	0.00800051	0.286897	0.499077	0.713103	0.500923	0.801162	0.906613	0.801283	0.716648	0.562472	0.00231474	-3.17232	-0.100773
YCL062W	YCL062W	0.00127848	0.00201221	0.00807815	0.00162337	0.371516	0.0168383	0.628484	0.983162	0.896797	0.159714	0.800939	0.797287	0.327842	2.12392	-2.37994	-1.47228
YCL063W	VAC17	-0.0115137	0.00918964	0.0111299	0.0134716	0.998424	0.00171516	0.00157629	0.998285	0.897779	0.0302693	0.0114101	0.797287	-2.95246	2.92629	-1.71099	-0.058562
YCL064C	CHA1	0.00206457	0.00162755	0.00580446	0.00303247	0.298258	0.0634897	0.701742	0.93651	0.817426	0.381286	0.801283	0.797287	0.529418	1.52612	-1.36811	-1.20031
YCL069W	VBA3	-0.00383813	0.00849971	-0.00114058	0.0035572	0.837495	0.617867	0.162505	0.382133	0.897779	0.906613	0.400332	0.630713	-0.984213	-0.299884	0.160989	0.0704267
YCL074W	YCL074W	0.00173846	0.00467074	-0.00522667	0.00304238	0.327873	0.915311	0.672127	0.0846885	0.848817	0.906613	0.801283	0.26096	0.445795	-1.37421	-1.81095	-0.162582
YCL075W	YCL075W	-0.00475514	0.00482116	-0.00435188	0.00277771	0.888647	0.873731	0.111353	0.126269	0.897779	0.906613	0.31014	0.334197	-1.21936	-1.14421	0.57581	-0.712677
YCR001W	YCR001W	-0.000486371	0.00365231	0.00168066	0.00135052	0.549628	0.329287	0.450372	0.670713	0.897779	0.889574	0.703764	0.797287	-0.12472	0.441882	-0.384337	0.208847
YCR005C	CIT2	-0.00276142	0.00448391	0.00171737	0.005438	0.760562	0.325802	0.239438	0.674198	0.897779	0.888126	0.494123	0.797287	-0.708112	0.451534	-0.839753	-0.010758
YCR006C	YCR006C	-0.00974128	0.00290781	0.000182059	0.00412601	0.993755	0.480911	0.00624547	0.519089	0.897779	0.906613	0.0350265	0.725282	-2.49796	0.0478674	0.421203	0.134334
YCR007C	YCR007C	0.00219781	0.00609886	-0.00183522	0.00403776	0.286518	0.685282	0.713482	0.314718	0.801162	0.906613	0.801283	0.567069	0.563587	-0.482519	0.26101	-0.775592
YCR010C	ADY2	0.00508377	0.00371779	0.00149094	0.00481472	0.0961793	0.347529	0.903821	0.652471	0.455255	0.906613	0.801283	0.793652	1.30363	0.392001	0.174814	0.236655
YCR011C	ADP1	0.00952576	0.00260355	0.00884954	0.00371558	0.00728903	0.00998954	0.992711	0.99001	0.0813505	0.111499	0.801283	0.797287	2.4427	2.32674	0.122925	-2.38622
YCR014C	POL4	0.00592955	0.00591918	0.00804864	0.0046435	0.0641906	0.0171653	0.935809	0.982835	0.363679	0.161622	0.801283	0.797287	1.52052	2.11617	0.098195	0.117296
YCR015C	YCR015C	0.001873	0.00168815	0.0008387	0.00312741	0.315509	0.412736	0.684491	0.587264	0.835917	0.906613	0.801283	0.763757	0.480294	0.220513	-1.54946	0.235344
YCR019W	MAK32	-0.0202724	0.012127	-0.00454162	0.01279	1	0.883779	1.00471e-07	0.116221	0.897779	0.906613	1.84716e-06	0.317819	-5.19846	-1.19409	-2.48459	-1.48489
YCR020C	PET18	0.00598036	0.00565415	0.00613219	0.00423167	0.0625706	0.0534497	0.937429	0.94655	0.361873	0.350797	0.801283	0.797287	1.53355	1.61229	-0.279168	0.149384
YCR020C-A	MAK31	-0.0314074	0.00516608	-0.018694	0.00326794	1	1	4.01236e-16	4.43786e-07	0.897779	0.906613	1.89687e-14	8.829e-06	-8.05382	-4.91506	0.223589	0.0270111
YCR021C	HSP30	-0.00301966	0.0023243	-0.00315708	0.00347967	0.780633	0.79675	0.219367	0.20325	0.897779	0.906613	0.471397	0.44929	-0.774332	-0.830068	-0.26119	-0.742163
YCR022C	YCR022C	-0.0114382	0.0017109	-0.00431437	0.00374904	0.998322	0.871675	0.00167792	0.128325	0.897779	0.906613	0.0119271	0.336634	-2.93311	-1.13434	-1.47738	-0.0602205
YCR023C	YCR023C	0.0010616	0.00647338	0.0086742	0.00483748	0.392724	0.0112849	0.607276	0.988715	0.897779	0.121143	0.788445	0.797287	0.272227	2.28064	-0.196994	0.0648249
YCR024C-A	PMP1	-0.00201569	0.00634917	-0.00099439	0.00391843	0.697382	0.603126	0.302618	0.396874	0.897779	0.906613	0.556707	0.644282	-0.516886	-0.261447	0.264317	-1.04665
YCR025C	YCR025C	-0.0134585	0.00403357	-0.00767621	0.00480552	0.999721	0.978217	0.000279089	0.0217828	0.897779	0.906613	0.00256552	0.102169	-3.45116	-2.01825	-0.325526	-0.179775
YCR026C	NPP1	-0.00865864	0.00467375	0.00112675	0.00159953	0.986802	0.383521	0.0131978	0.616479	0.897779	0.906613	0.0639155	0.776984	-2.22034	0.296247	0.0800857	-0.0662165
YCR027C	RHB1	-0.00815048	0.00396874	-0.00302542	0.00551137	0.981693	0.786824	0.0183074	0.213176	0.897779	0.906613	0.0832463	0.460919	-2.09003	-0.795451	0.449276	0.131343
YCR030C	SYP1	0.00981806	0.00489615	-0.000204804	0.00274992	0.00590704	0.521472	0.994093	0.478528	0.0689233	0.906613	0.801283	0.713709	2.51765	-0.0538476	-0.907998	0.0122764
YCR031C	RPS14A	0.015684	0.00498726	0.0115068	0.00432162	2.88696e-05	0.00124158	0.999971	0.998758	0.00079619	0.0223802	0.801283	0.797287	4.02186	3.02539	-0.24594	0.575751
YCR032W	BPH1	0.00224314	0.00802575	-0.00325859	0.00367034	0.282575	0.80421	0.717425	0.19579	0.798057	0.906613	0.801283	0.440909	0.575209	-0.856754	-1.42167	-1.04941
YCR033W	SNT1	-0.0043377	0.00582642	0.00944554	0.00290565	0.866999	0.006506	0.133001	0.993494	0.897779	0.0800377	0.350243	0.797287	-1.11232	2.48344	-0.0258842	0.276444
YCR036W	RBK1	2.68667e-05	0.00708684	-0.000331949	0.00476973	0.497252	0.534774	0.502748	0.465226	0.897779	0.906613	0.721053	0.705382	0.00688945	-0.0872767	-0.181451	-0.77869
YCR037C	PHO87	0.00633823	0.00270682	0.00701962	0.00626703	0.0520477	0.0324741	0.947952	0.967526	0.327091	0.248333	0.801283	0.797287	1.62532	1.84561	-0.275197	0.0876559
YCR043C	YCR043C	0.00209181	0.00397496	0.00328549	0.00371283	0.295839	0.193841	0.704161	0.806159	0.814545	0.706376	0.801283	0.797287	0.536405	0.863828	-0.635581	0.183181
YCR044C	PER1	0.00410915	0.00347219	0.00340975	0.00543698	0.146007	0.184993	0.853993	0.815007	0.579194	0.69138	0.801283	0.797287	1.05371	0.896498	-0.371392	-0.852131
YCR045C	RRT12	0.00433545	0.00298999	0.00491848	0.00381512	0.133125	0.0979749	0.866875	0.902025	0.553481	0.488539	0.801283	0.797287	1.11174	1.29318	-0.444284	-0.972241
YCR048W	ARE1	6.17591e-05	0.00447741	0.00384693	0.00413895	0.493682	0.155902	0.506318	0.844098	0.897779	0.640869	0.723088	0.797287	0.0158369	1.01144	-0.408931	-0.524079
YCR049C	YCR049C	0.00605577	0.00719459	-0.00406715	0.00556933	0.0602254	0.857543	0.939775	0.142457	0.353207	0.906613	0.801283	0.360314	1.55288	-1.06934	-2.86395	-0.320981
YCR050C	YCR050C	0.00728995	0.00810797	0.00349268	0.00298439	0.0307861	0.17923	0.969214	0.82077	0.230864	0.682565	0.801283	0.797287	1.86936	0.918303	-2.38346	-0.593672
YCR051W	YCR051W	-0.00354966	0.00434824	-0.000820209	0.00469614	0.818652	0.58537	0.181348	0.41463	0.897779	0.906613	0.423613	0.659933	-0.91024	-0.215651	-0.273606	-0.711297
YCR059C	YIH1	-0.00275988	0.00742761	-0.00209593	0.00300044	0.760439	0.709206	0.239561	0.290794	0.897779	0.906613	0.494123	0.546265	-0.707717	-0.551065	-0.800211	-0.925707
YCR060W	TAH1	-6.17591e-05	0.00286893	-0.00457411	0.0031083	0.506318	0.885441	0.493682	0.114559	0.897779	0.906613	0.720114	0.314551	-0.0158369	-1.20263	-0.417318	0.473843
YCR061W	YCR061W	-0.00461402	0.00578615	-0.0062303	0.00475493	0.88163	0.949298	0.11837	0.0507021	0.897779	0.906613	0.324332	0.187169	-1.18318	-1.63808	0.14379	0.332271
YCR062W	YCR062W	0.00836335	0.00570959	0.00201861	0.00297997	0.0159917	0.297801	0.984008	0.702199	0.147279	0.86549	0.801283	0.797287	2.14462	0.530736	-0.052037	-1.52215
YCR065W	HCM1	-0.00740215	0.00585908	-0.00547012	0.00466707	0.971161	0.924814	0.028839	0.0751863	0.897779	0.906613	0.116703	0.242508	-1.89814	-1.43822	0.185726	0.323806
YCR067C	SED4	0.00310421	0.00525283	0.00403091	0.00336977	0.213012	0.144614	0.786988	0.855386	0.699546	0.60781	0.801283	0.797287	0.796013	1.05982	-1.98069	-0.0201355
YCR069W	CPR4	-0.000281781	0.00503923	0.00139641	0.0037221	0.528801	0.356755	0.471199	0.643245	0.897779	0.906613	0.71394	0.789083	-0.0722572	0.367147	-0.388262	0.271103
YCR073C	SSK22	0.00449557	0.00652443	0.00168409	0.00172242	0.124496	0.32896	0.875504	0.67104	0.531144	0.889574	0.801283	0.797287	1.1528	0.442786	-0.243282	-1.4728
YCR073W-A	SOL2	-0.00915644	0.00727983	-0.00956565	0.00286931	0.990563	0.994049	0.00943747	0.00595126	0.897779	0.906613	0.0491356	0.0380203	-2.34799	-2.51502	-0.231952	-2.35865
YCR075C	ERS1	-0.0100891	0.00596661	-0.00518938	0.00293227	0.995161	0.91378	0.00483873	0.0862203	0.897779	0.906613	0.0283134	0.263761	-2.58715	-1.3644	-0.500216	0.0450124
YCR076C	YCR076C	-0.0400002	0.005762	-0.0193848	0.0026045	1	1	5.48792e-25	1.7281e-07	0.897779	0.906613	5.2726e-23	3.68535e-06	-10.2573	-5.0967	-1.76327	-0.725803
YCR077C	PAT1	0.00368087	0.00573991	0.00375497	0.00403931	0.172614	0.161756	0.827386	0.838244	0.629426	0.647466	0.801283	0.797287	0.943887	0.987266	-0.720668	0.0240627
YCR079W	PTC6	0.0285467	0.00370169	0.0183087	0.00688291	1.2379e-13	7.40563e-07	1	0.999999	1.79605e-11	3.72579e-05	0.801283	0.797287	7.32024	4.81377	-0.0963936	0.02227
YCR082W	AHC2	0.00536911	0.00457085	0.00796374	0.00357548	0.0842865	0.0181369	0.915713	0.981863	0.425729	0.167619	0.801283	0.797287	1.3768	2.09384	-0.458498	0.790949
YCR083W	TRX3	-0.0470315	0.00442603	-0.0495332	0.00692483	1	1	8.55681e-34	4.50552e-39	0.897779	0.906613	1.49914e-31	2.22596e-36	-12.0603	-13.0234	-0.425875	-0.13523
YCR085W	YCR085W	-0.00182603	0.00465051	0.00335259	0.00496625	0.680197	0.189032	0.319803	0.810968	0.897779	0.696378	0.575871	0.797287	-0.468251	0.88147	0.0111644	-0.0104298
YCR086W	CSM1	-0.00318886	0.00393618	-0.00353942	0.00479522	0.793241	0.823968	0.206759	0.176032	0.897779	0.906613	0.455792	0.411146	-0.81772	-0.930592	-1.04315	0.129198
YCR087C-A	YCR087C-A	-0.00828012	0.00481286	-0.00295829	0.00507075	0.983135	0.781657	0.0168654	0.218343	0.897779	0.906613	0.0779989	0.466983	-2.12328	-0.7778	-0.80584	-0.185774
YCR088W	ABP1	0.00388063	0.00581852	0.00724134	0.00400516	0.159841	0.0284611	0.840159	0.971539	0.604073	0.226264	0.801283	0.797287	0.995112	1.90391	-0.919169	-0.145782
YCR089W	FIG2	0.00509849	0.00511863	0.00209373	0.00370214	0.0955369	0.290992	0.904463	0.709008	0.454173	0.854744	0.801283	0.797287	1.30741	0.550489	-0.196823	0.0743455
YCR090C	YCR090C	-0.00611565	0.00290009	-0.000202674	0.00478992	0.941587	0.521249	0.0584126	0.478751	0.897779	0.906613	0.194501	0.713709	-1.56824	-0.0532875	-0.0745738	0.0663792
YCR091W	KIN82	-0.00418401	0.00410649	0.00128587	0.00318109	0.858344	0.36765	0.141656	0.63235	0.897779	0.906613	0.366555	0.785013	-1.07291	0.338085	0.243023	0.0630059
YCR092C	MSH3	0.00256922	0.00546529	-0.000586915	0.00224192	0.255003	0.561319	0.744997	0.438681	0.768146	0.906613	0.801283	0.681931	0.658827	-0.154313	-0.577754	-0.419886
YCR095C	OCA4	0.00858409	0.00615735	0.00324652	0.00395629	0.0138602	0.196668	0.98614	0.803332	0.132527	0.708465	0.801283	0.797287	2.20122	0.853583	-1.73575	0.0671351
YCR099C	YCR099C	0.00214787	0.00573607	-0.0212434	0.00910205	0.290892	1	0.709108	1.16611e-08	0.807496	0.906613	0.801283	3.17129e-07	0.55078	-5.58536	-0.391813	-0.576823
YCR100C	YCR100C	-0.0031476	0.00503528	-0.00390079	0.00391717	0.790207	0.847461	0.209793	0.152539	0.897779	0.906613	0.459009	0.376484	-0.807141	-1.0256	-1.1828	-0.688008
YCR101C	YCR101C	-0.00134066	0.00486146	-0.000537048	0.00325529	0.634497	0.556145	0.365503	0.443855	0.897779	0.906613	0.625275	0.685631	-0.343786	-0.141202	-0.879606	0.436862
YCR102C	YCR102C	-0.00111903	0.00549865	-0.00200818	0.00499931	0.612926	0.701248	0.387074	0.298752	0.897779	0.906613	0.646941	0.553185	-0.286954	-0.527995	-0.442001	-0.194606
YCR102W-A	YCR102W-A	0.00267944	0.0047549	0.0017597	0.00355301	0.246013	0.321802	0.753987	0.678198	0.754555	0.88405	0.801283	0.797287	0.68709	0.462665	-0.30589	0.230535
YCR105W	ADH7	-0.00549785	0.00525469	-0.00720396	0.00398444	0.920703	0.970893	0.0792968	0.0291071	0.897779	0.906613	0.241983	0.123969	-1.40982	-1.89408	-0.299922	0.181745
YCR106W	RDS1	0.00288669	0.00557987	-0.00676475	0.00196386	0.229579	0.962347	0.770421	0.0376525	0.728293	0.906613	0.801283	0.152062	0.740235	-1.7786	-1.16768	0.0544424
YCR107W	AAD3	-0.00213625	0.00414646	-0.000394359	0.0039894	0.708085	0.541291	0.291915	0.458709	0.897779	0.906613	0.54858	0.700907	-0.5478	-0.103686	-2.77782	-2.61064
YDL001W	RMD1	-0.0128718	0.00538699	0.00377404	0.00349518	0.999518	0.160531	0.000482177	0.839469	0.897779	0.647366	0.00418689	0.797287	-3.30072	0.992278	-0.261174	0.569486
YDL009C	YDL009C	-0.00552305	0.00479383	-0.00104116	0.00413842	0.921653	0.60786	0.078347	0.39214	0.897779	0.906613	0.239898	0.639399	-1.41628	-0.273745	-0.0782663	-0.0338149
YDL010W	GRX6	0.00354855	0.004106	-0.00486012	0.00490703	0.181423	0.899346	0.818577	0.100654	0.644338	0.906613	0.801283	0.288389	0.909957	-1.27783	-0.106457	0.255494
YDL011C	YDL011C	-0.00509807	0.00660836	-0.00615203	0.00246503	0.904445	0.947115	0.0955554	0.0528848	0.897779	0.906613	0.280117	0.191881	-1.3073	-1.6175	0.154332	-0.0444602
YDL012C	YDL012C	-0.0138446	0.00406837	-0.0119538	0.00664552	0.999808	0.999164	0.00019249	0.00083639	0.897779	0.906613	0.00183752	0.00772375	-3.55017	-3.14291	-0.392908	0.0653154
YDL018C	ERP3	0.00396066	0.00648817	-0.0108283	0.00680425	0.154902	0.997793	0.845098	0.00220659	0.593788	0.906613	0.801283	0.0170705	1.01563	-2.84701	-0.166873	0.28896
YDL019C	OSH2	-0.0103335	0.00562029	-0.00163094	0.00508124	0.995973	0.665969	0.00402656	0.334031	0.897779	0.906613	0.0243752	0.586943	-2.64983	-0.428809	-0.00212314	-3.10287
YDL020C	RPN4	-0.00809141	0.00450743	-0.011805	0.00461962	0.981001	0.999045	0.0189986	0.000955236	0.897779	0.906613	0.0853465	0.00860675	-2.07489	-3.10381	-1.19721	-0.180552
YDL022W	GPD1	-0.000455626	0.00564555	-0.00798985	0.00152524	0.546505	0.982167	0.453495	0.0178333	0.897779	0.906613	0.705258	0.0881056	-0.116836	-2.10071	-2.25176	-0.698676
YDL023C	YDL023C	-0.0020115	0.00884366	-0.011843	0.00630887	0.697007	0.999077	0.302993	0.000923499	0.897779	0.906613	0.556709	0.0084232	-0.515811	-3.11379	0.121964	-0.328349
YDL024C	DIA3	-6.97768e-05	0.00622748	-0.000230763	0.0040929	0.507138	0.52419	0.492862	0.47581	0.897779	0.906613	0.720114	0.712708	-0.0178929	-0.0606728	-2.42039	0.162276
YDL025C	RTK1	0.00257025	0.00526933	0.00035748	0.00458129	0.254919	0.462559	0.745081	0.537441	0.768146	0.906613	0.801283	0.735476	0.65909	0.0939895	-0.123377	-0.626953
YDL026W	YDL026W	0.0191017	0.0082319	0.0161448	0.00312233	4.83465e-07	1.09376e-05	1	0.999989	2.33818e-05	0.000438909	0.801283	0.797287	4.89825	4.24484	-2.23534	0.530621
YDL027C	YDL027C	-0.00400347	0.00762335	-0.0081108	0.0049244	0.847698	0.983517	0.152302	0.0164825	0.897779	0.906613	0.381186	0.0833779	-1.02661	-2.13251	-0.417573	-0.665849
YDL032W	YDL032W	-0.0252718	0.00555351	-0.0111022	0.00426738	1	0.998244	4.57185e-11	0.0017557	0.897779	0.906613	1.19444e-09	0.0142198	-6.48047	-2.91901	0.362461	-0.261785
YDL033C	SLM3	0.0023356	0.00613261	0.00982674	0.00503129	0.274613	0.00488781	0.725387	0.995112	0.790764	0.0645543	0.801283	0.797287	0.59892	2.58367	-0.522149	-0.567135
YDL034W	YDL034W	-0.00280229	0.00535139	-0.0125584	0.00446069	0.763804	0.99952	0.236196	0.000480197	0.897779	0.906613	0.490087	0.00490846	-0.718593	-3.30188	-0.2428	0.299516
YDL035C	GPR1	-0.00827668	0.00495908	-0.0100704	0.00470718	0.983098	0.995948	0.0169023	0.00405168	0.897779	0.906613	0.0780487	0.0280193	-2.12239	-2.64773	-0.184628	0.187197
YDL036C	PUS9	0.00038746	0.0066803	-0.00100455	0.00600454	0.460428	0.604156	0.539572	0.395844	0.897779	0.906613	0.743314	0.643314	0.0993566	-0.26412	-1.37575	-0.968754
YDL037C	BSC1	-0.00739411	0.00312841	-0.0190137	0.00427601	0.971025	1	0.028975	2.8794e-07	0.897779	0.906613	0.117047	5.8462e-06	-1.89608	-4.99914	-0.112791	-0.357184
YDL038C	YDL038C	0.00173387	0.00501836	0.00797994	0.00471447	0.328298	0.017948	0.671702	0.982052	0.84926	0.167124	0.801283	0.797287	0.444617	2.0981	-0.681567	-1.76466
YDL039C	PRM7	0.00573142	0.00581287	0.00525149	0.0038857	0.0708199	0.0836807	0.92918	0.916319	0.385529	0.444905	0.801283	0.797287	1.46971	1.38073	0.0224766	-0.0250473
YDL040C	NAT1	0.000318315	0.00653408	-0.00641388	0.00601627	0.467472	0.954136	0.532528	0.0458641	0.897779	0.906613	0.737881	0.173856	0.0816258	-1.68635	-0.966122	0.0666217
YDL044C	MTF2	-0.0340084	0.00654131	-0.0203438	0.00397439	1	1	1.38138e-18	4.42614e-08	0.897779	0.906613	8.06717e-17	1.07283e-06	-8.72079	-5.34883	0.558222	-0.773263
YDL045W-A	MRP10	-0.0319207	0.00529161	-0.042444	0.00534815	1	1	1.35654e-16	3.21884e-29	0.897779	0.906613	6.62342e-15	5.96353e-27	-8.18544	-11.1595	-2.29369	0.360901
YDL046W	NPC2	0	0.00783533	0.00907776	0.00286347	0.5	0.00849916	0.5	0.991501	0.897779	0.0994751	0.720114	0.797287	3.67743e-17	2.38674	0.00419243	-1.42377
YDL048C	STP4	-0.00262425	0.0048673	-0.0089738	0.00640762	0.749506	0.990848	0.250494	0.009152	0.897779	0.906613	0.505634	0.0522387	-0.672937	-2.35941	-0.172105	0.283181
YDL049C	KNH1	-0.00708638	0.00640897	-0.00524242	0.00462424	0.965404	0.915952	0.034596	0.0840477	0.897779	0.906613	0.134051	0.259795	-1.81716	-1.37835	-0.752906	-1.33125
YDL050C	YDL050C	-0.00138363	0.0062918	0.00559196	0.00212921	0.638632	0.0707471	0.361368	0.929253	0.897779	0.408345	0.621471	0.797287	-0.354804	1.47025	0.111895	-0.56263
YDL051W	LHP1	0.00257283	0.00846749	-0.00167156	0.00578276	0.254706	0.669847	0.745294	0.330153	0.768146	0.906613	0.801283	0.584285	0.659753	-0.43949	-0.0193123	-1.50944
YDL052C	SLC1	-0.00770869	0.0062414	-0.00745641	0.00346222	0.975965	0.975029	0.0240353	0.0249713	0.897779	0.906613	0.101829	0.111817	-1.97674	-1.96046	-1.02187	-0.476993
YDL053C	PBP4	0.018245	0.00622155	0.0140879	0.0017836	1.44447e-06	0.000106107	0.999999	0.999894	5.83453e-05	0.00290329	0.801283	0.797287	4.67856	3.70401	-0.100115	0.262044
YDL056W	MBP1	-0.0101782	0.0060226	-0.0268613	0.00204575	0.995473	1	0.00452707	8.18136e-13	0.897779	0.906613	0.0266996	3.5148e-11	-2.61	-7.06242	-0.627242	0.29927
YDL057W	YDL057W	0.00189042	0.00532519	0.00221539	0.00482139	0.313923	0.280123	0.686077	0.719877	0.834878	0.836649	0.801283	0.797287	0.484761	0.582475	-0.545163	-0.447116
YDL059C	RAD59	-0.00311066	0.00705173	-0.00666976	0.00232727	0.787469	0.960253	0.212531	0.0397471	0.897779	0.906613	0.463394	0.158641	-0.797669	-1.75363	-3.44784	-2.17649
YDL061C	RPS29B	0.0167853	0.00613624	0.00704972	0.00603111	8.37728e-06	0.0319034	0.999992	0.968097	0.000285259	0.247217	0.801283	0.797287	4.30426	1.85353	-0.611157	-0.491591
YDL063C	YDL063C	-0.00780225	0.00381189	0.000620511	0.00682955	0.97729	0.435202	0.0227105	0.564798	0.897779	0.906613	0.0973205	0.754671	-2.00074	0.163146	0.194288	-0.467195
YDL065C	PEX19	-0.019946	0.00766043	-0.0178161	0.00426356	1	0.999999	1.57057e-07	1.40497e-06	0.897779	0.906613	2.80104e-06	2.49387e-05	-5.11478	-4.68425	-0.310825	0.236632
YDL066W	IDP1	0.00258923	0.0057625	0.00745863	0.00374715	0.253358	0.0249372	0.746642	0.975063	0.766517	0.207079	0.801283	0.797287	0.663959	1.96104	-0.386496	-0.18473
YDL068W	YDL068W	-0.0334348	0.0050915	-0.0127182	0.00273883	1	0.999587	5.00995e-18	0.00041305	0.897779	0.906613	2.76323e-16	0.0043113	-8.57372	-3.3439	-1.85915	-0.133661
YDL069C	CBS1	-0.0272607	0.0047527	-0.0141291	0.00376242	1	0.999898	1.36978e-12	0.000101658	0.897779	0.906613	4.29442e-11	0.00122999	-6.99048	-3.71486	-1.40268	-1.10828
YDL070W	BDF2	0.00526775	0.00702377	0.00195462	0.0055402	0.0883778	0.303657	0.911622	0.696343	0.436066	0.867403	0.801283	0.797287	1.35081	0.513912	-0.170133	-2.16027
YDL072C	YET3	0.00165474	0.00501114	0.00152518	0.00368972	0.335664	0.344209	0.664336	0.655791	0.855058	0.906613	0.801283	0.794955	0.424325	0.401003	-2.271	0.346344
YDL073W	YDL073W	-0.00197992	0.00751322	-0.0032256	0.0049768	0.694172	0.801804	0.305828	0.198196	0.897779	0.906613	0.560535	0.443108	-0.507711	-0.848083	-1.50123	0.0258351
YDL074C	BRE1	0.00130935	0.0029221	0.00878124	0.00366602	0.368527	0.0104778	0.631473	0.989522	0.894796	0.114475	0.801283	0.797287	0.335758	2.30878	-0.350574	-0.661797
YDL075W	RPL31A	-0.00291479	0.00728651	-0.00032569	0.0048808	0.772601	0.53412	0.227399	0.46588	0.897779	0.906613	0.478642	0.705477	-0.74744	-0.0856311	-0.606805	-0.227488
YDL076C	RXT3	-0.00552651	0.0060781	-0.00498167	0.00291087	0.921783	0.904867	0.0782172	0.0951332	0.897779	0.906613	0.239898	0.279347	-1.41717	-1.30979	0.72601	0.435796
YDL077C	VAM6	0.0108871	0.00473859	-0.0123677	0.00642555	0.00262093	0.999426	0.997379	0.00057352	0.0365949	0.906613	0.801283	0.00564815	2.79178	-3.25173	-1.03551	0.148853
YDL078C	MDH3	0.00546224	0.00639829	-0.00280328	0.00373023	0.0806542	0.769453	0.919346	0.230547	0.41535	0.906613	0.801283	0.48332	1.40068	-0.737045	-2.61016	-0.574078
YDL079C	MRK1	0.00704206	0.00781142	-0.00164786	0.00224176	0.0354748	0.667586	0.964525	0.332414	0.25134	0.906613	0.801283	0.585837	1.8058	-0.433258	-0.137852	-0.0389366
YDL080C	THI3	-0.00242973	0.00483635	0.0140794	0.00312132	0.733377	0.000107042	0.266623	0.999893	0.897779	0.00290329	0.522818	0.797287	-0.623058	3.70179	-0.518414	-0.377847
YDL081C	RPP1A	0.0159579	0.00409958	0.00902361	0.00363515	2.1375e-05	0.00883393	0.999979	0.991166	0.000609651	0.102327	0.801283	0.797287	4.09209	2.37251	-0.166976	-0.619499
YDL082W	RPL13A	0.0103448	0.00577869	0.00051954	0.00338942	0.00399233	0.445674	0.996008	0.554326	0.0520414	0.906613	0.801283	0.747927	2.65272	0.136598	0.277964	0.532345
YDL085W	NDE2	-0.0027472	0.00614128	-0.00882992	0.00395068	0.759429	0.989872	0.240571	0.0101277	0.897779	0.906613	0.494123	0.056326	-0.704466	-2.32158	0.0111037	0.0766686
YDL088C	ASM4	0.00465679	0.00409074	0.0057641	0.00355944	0.116211	0.0648217	0.883789	0.935178	0.508926	0.386726	0.801283	0.797287	1.19414	1.51551	-1.38363	-2.52312
YDL089W	NUR1	-0.0031869	0.00554185	0.000337497	0.00556579	0.793098	0.464646	0.206902	0.535354	0.897779	0.906613	0.455792	0.73475	-0.817217	0.0887355	-0.386826	-1.89208
YDL091C	UBX3	-0.00545418	0.00356366	-0.00514493	0.00532074	0.919036	0.911927	0.0809637	0.0880732	0.897779	0.906613	0.245767	0.26749	-1.39862	-1.35272	-0.11277	-1.46449
YDL093W	PMT5	0.00118974	0.00828702	-0.00347047	0.00455301	0.380151	0.819237	0.619849	0.180763	0.897779	0.906613	0.796237	0.419053	0.305085	-0.912463	-2.63598	0.303302
YDL099W	BUG1	0.00224916	0.00687248	0.00196851	0.00353739	0.282053	0.302381	0.717947	0.697619	0.798057	0.867403	0.801283	0.797287	0.576754	0.517566	-0.489791	-0.123931
YDL100C	GET3	-0.0225523	0.00411574	-0.0220507	0.00608044	1	1	3.6669e-09	3.36329e-09	0.897779	0.906613	7.80899e-08	9.87115e-08	-5.7831	-5.79761	-0.356793	-0.756429
YDL101C	DUN1	-0.00620299	0.00502292	-0.010347	0.00615026	0.944154	0.99674	0.0558457	0.00325971	0.897779	0.906613	0.188796	0.0236833	-1.59064	-2.72044	-0.697268	-1.6758
YDL104C	QRI7	-0.0244239	0.004295	-0.0111896	0.00332437	1	0.99837	1.88774e-10	0.0016305	0.897779	0.906613	4.72469e-09	0.0134633	-6.26304	-2.942	0.143664	0.137056
YDL106C	PHO2	0.00405393	0.00453555	0.0191824	0.00414582	0.149274	2.28576e-07	0.850726	1	0.586639	1.20388e-05	0.801283	0.797287	1.03955	5.04348	0.13959	-0.905031
YDL107W	MSS2	-0.0309463	0.00361449	-0.0170056	0.0026276	1	0.999996	1.04757e-15	3.88997e-06	0.897779	0.906613	4.72735e-14	6.2669e-05	-7.93558	-4.47115	0.179705	-1.09478
YDL109C	YDL109C	0.00718798	0.00453182	0.000725247	0.00367208	0.0326486	0.424387	0.967351	0.575613	0.238002	0.906613	0.801283	0.758692	1.84322	0.190684	-0.76867	0.240079
YDL110C	TMA17	0.00759801	0.00346408	0.00857998	0.00316315	0.0256858	0.0120395	0.974314	0.98796	0.204083	0.127618	0.801283	0.797287	1.94836	2.25587	-0.578807	-1.20048
YDL112W	TRM3	0.0101519	0.00780202	0.00231689	0.00214478	0.00461724	0.271209	0.995383	0.728791	0.0581431	0.825079	0.801283	0.797287	2.60325	0.609161	-0.719448	-0.459113
YDL113C	ATG20	-0.0044726	0.00265162	-0.00387127	0.00523717	0.874291	0.845623	0.125709	0.154377	0.897779	0.906613	0.336698	0.378825	-1.14691	-1.01784	-0.92896	-1.19431
YDL114W	YDL114W	-0.00258703	0.00455736	0.004459	0.00323954	0.746461	0.120524	0.253539	0.879476	0.897779	0.554245	0.508165	0.797287	-0.663394	1.17237	-0.330303	-0.172128
YDL117W	CYK3	-0.0240137	0.00608299	-0.0185666	0.00543235	1	0.999999	3.68695e-10	5.26188e-07	0.897779	0.906613	8.85573e-09	1.02217e-05	-6.15785	-4.88158	-0.766987	-1.00646
YDL119C	YDL119C	-0.00708378	0.00504645	-0.00507798	0.00283189	0.965353	0.909081	0.034647	0.0909194	0.897779	0.906613	0.134051	0.273341	-1.8165	-1.33511	-0.338261	-0.0494713
YDL121C	YDL121C	0.0034722	0.00261683	-0.00185282	0.0054497	0.186631	0.686923	0.813369	0.313077	0.653238	0.906613	0.801283	0.566326	0.890378	-0.487146	-0.354124	-0.461884
YDL122W	UBP1	-0.00314202	0.00515109	-0.00971392	0.00548814	0.789795	0.994675	0.210205	0.00532458	0.897779	0.906613	0.45933	0.0345377	-0.805711	-2.55401	-0.0177077	0.390832
YDL123W	SNA4	0.00228485	0.00605306	-0.00304128	0.0049066	0.27897	0.788035	0.72103	0.211965	0.79567	0.906613	0.801283	0.460287	0.585905	-0.79962	-2.6619	-0.0517736
YDL124W	YDL124W	-0.00015539	0.0034002	0.00431125	0.00315923	0.515892	0.128497	0.484108	0.871503	0.897779	0.57702	0.720114	0.797287	-0.0398467	1.13352	-0.929463	-0.514635
YDL125C	HNT1	-0.00293795	0.00425753	0.000501051	0.00322983	0.774389	0.447596	0.225611	0.552404	0.897779	0.906613	0.476562	0.746943	-0.753379	0.131737	0.133931	0.737328
YDL127W	PCL2	0.00380307	0.00349079	0.00465909	0.00436965	0.164725	0.110292	0.835275	0.889708	0.614184	0.528833	0.801283	0.797287	0.975222	1.22498	-0.0717592	-0.663075
YDL128W	VCX1	0.00362635	0.00401596	0.00361267	0.00512798	0.17621	0.171094	0.82379	0.828906	0.637075	0.663387	0.801283	0.797287	0.929906	0.949852	-0.956309	-0.175265
YDL129W	YDL129W	-0.0099177	0.00566468	-0.00595834	0.00381971	0.994508	0.941393	0.00549208	0.0586066	0.897779	0.906613	0.0312762	0.203867	-2.5432	-1.56658	-1.10906	-0.123946
YDL130W-A	STF1	-0.0416741	0.00470578	-0.0188268	0.00314237	1	1	5.88614e-27	3.71097e-07	0.897779	0.906613	6.24828e-25	7.43276e-06	-10.6865	-4.94998	0.00617199	-0.147007
YDL133C-A	RPL41B	0.00290859	0.00507332	0.0156803	0.00164132	0.227878	1.87222e-05	0.772122	0.999981	0.726834	0.000693501	0.801283	0.797287	0.745852	4.12271	-1.84435	-0.691939
YDL134C	PPH21	0.00169834	0.00611788	-0.00208477	0.00262667	0.331598	0.7082	0.668402	0.2918	0.853038	0.906613	0.801283	0.546405	0.435506	-0.548132	-0.334027	0.0770365
YDL134C-A	YDL134C-A	3.67393e-05	0.00338584	-0.00114749	0.00436638	0.496242	0.618559	0.503758	0.381441	0.897779	0.906613	0.721683	0.630713	0.00942108	-0.3017	0.116519	-0.73998
YDL135C	RDI1	0.0172383	0.00729918	0.0152689	0.00647585	4.92553e-06	2.97804e-05	0.999995	0.99997	0.000180623	0.00103488	0.801283	0.797287	4.42042	4.01454	0.0790373	-0.751804
YDL136W	RPL35B	0.00471431	0.00715451	-0.00512314	0.00431298	0.113352	0.911008	0.886648	0.0889922	0.504853	0.906613	0.801283	0.269184	1.20889	-1.34699	-0.709584	-0.296787
YDL137W	ARF2	0.0033931	0.00369218	0.00600219	0.00260251	0.192124	0.0572704	0.807876	0.94273	0.663468	0.359795	0.801283	0.797287	0.870095	1.57811	0.164112	-0.164188
YDL138W	RGT2	-0.00716126	0.00528034	-0.00867596	0.00982291	0.966848	0.988729	0.0331518	0.0112712	0.897779	0.906613	0.13009	0.0611929	-1.83637	-2.2811	-0.728726	-1.44685
YDL142C	CRD1	-0.0227285	0.00274773	-0.0104573	0.00354535	1	0.997015	2.80008e-09	0.00298461	0.897779	0.906613	6.04324e-08	0.0220631	-5.82828	-2.74947	-0.985188	-0.489545
YDL144C	YDL144C	-0.0014965	0.00464942	-0.00420162	0.00291872	0.649417	0.865355	0.350583	0.134645	0.897779	0.906613	0.609158	0.347371	-0.383747	-1.1047	-0.0665271	-0.500796
YDL149W	ATG9	-0.0322971	0.00421505	-0.0401171	0.0050325	1	1	6.05875e-17	2.60366e-26	0.897779	0.906613	3.00753e-15	4.28781e-24	-8.28195	-10.5477	-0.565419	-0.363326
YDL154W	MSH5	-0.00196651	0.00526115	-0.0080237	0.00528065	0.692966	0.982554	0.307034	0.0174461	0.897779	0.906613	0.561645	0.0867711	-0.504274	-2.10961	-0.497315	-0.446733
YDL155W	CLB3	-0.00270389	0.00736588	-0.0118318	0.00421018	0.755958	0.999067	0.244042	0.00093274	0.897779	0.906613	0.498865	0.0084747	-0.693361	-3.11085	-0.27584	-0.271034
YDL156W	YDL156W	-0.00423775	0.00394574	-0.00378039	0.00453655	0.861413	0.839876	0.138587	0.160124	0.897779	0.906613	0.360492	0.388428	-1.08669	-0.993947	-0.298011	-0.14563
YDL157C	YDL157C	-0.000885155	0.00314346	-0.00228642	0.00376653	0.589781	0.72613	0.410219	0.27387	0.897779	0.906613	0.66736	0.528539	-0.226981	-0.60115	0.0789404	-0.267716
YDL160C	DHH1	0.004712	0.00375988	-0.00346591	0.00246897	0.113466	0.818922	0.886534	0.181078	0.504853	0.906613	0.801283	0.419352	1.2083	-0.911266	0.353383	0.298245
YDL161W	ENT1	-0.00159259	0.00343746	-0.00946839	0.0045957	0.658506	0.993603	0.341494	0.00639703	0.897779	0.906613	0.600418	0.0398378	-0.408389	-2.48945	0.17179	-0.340169
YDL162C	YDL162C	0.000192873	0.00391752	-0.00782309	0.00387686	0.480277	0.98015	0.519723	0.0198497	0.897779	0.906613	0.729484	0.0953659	0.0494584	-2.05686	0.353748	0.369831
YDL167C	NRP1	0.00614085	0.00459503	0.000889561	0.00387041	0.0576628	0.407537	0.942337	0.592463	0.344845	0.906613	0.801283	0.766251	1.5747	0.233885	-1.61375	-1.21448
YDL168W	SFA1	-0.00194358	0.00500298	-0.00380827	0.00384411	0.690897	0.841654	0.309103	0.158346	0.897779	0.906613	0.563073	0.384744	-0.498394	-1.00128	-0.589769	-0.684966
YDL169C	UGX2	0.00574492	0.00361431	4.17943e-06	0.00222077	0.0703523	0.499562	0.929648	0.500438	0.384237	0.906613	0.801283	0.716648	1.47317	0.00109886	-3.17836	-0.508698
YDL170W	UGA3	0.00526154	0.00119676	0.00816342	0.00605601	0.0886331	0.0159228	0.911367	0.984077	0.436066	0.153789	0.801283	0.797287	1.34922	2.14634	-0.0142279	-0.0516714
YDL171C	GLT1	-0.00407717	0.00554357	-0.00246416	0.00252638	0.852106	0.74147	0.147894	0.25853	0.897779	0.906613	0.374576	0.510649	-1.04551	-0.647883	0.370445	0.261837
YDL174C	DLD1	0.00137366	0.00292743	-4.17943e-06	0.0028472	0.362326	0.500438	0.637674	0.499562	0.887737	0.906613	0.801283	0.716648	0.352248	-0.00109886	-0.919249	-0.299688
YDL175C	AIR2	0.000875503	0.00382698	-0.010931	0.0033098	0.411182	0.997974	0.588818	0.00202647	0.897779	0.906613	0.775638	0.0158918	0.224506	-2.87401	-0.393143	-0.812704
YDL176W	YDL176W	-0.00152083	0.00609903	0.00455369	0.00388103	0.651727	0.115601	0.348273	0.884399	0.897779	0.541958	0.606245	0.797287	-0.389988	1.19727	-0.459988	0.12687
YDL177C	YDL177C	-0.00537205	0.00285589	0.00390043	0.00420389	0.91583	0.152562	0.08417	0.847438	0.897779	0.630984	0.252966	0.797287	-1.37756	1.02551	-0.136034	-0.415799
YDL178W	DLD2	-0.00532654	0.0046464	-0.001953	0.0035013	0.914013	0.696194	0.0859872	0.303806	0.897779	0.906613	0.257985	0.558056	-1.36589	-0.513486	-0.253905	-0.394937
YDL179W	PCL9	-0.00122474	0.00796679	-0.00698666	0.00301581	0.623262	0.966891	0.376738	0.0331088	0.897779	0.906613	0.636813	0.137844	-0.31406	-1.83695	0.453823	-0.17269
YDL180W	YDL180W	0	0.00473843	-0.00131993	0.00255096	0.5	0.635719	0.5	0.364281	0.897779	0.906613	0.720114	0.614418	3.67743e-17	-0.347039	-0.650191	-0.0656769
YDL184C	RPL41A	-0.000290594	0.00721973	-0.0087239	0.0081389	0.529701	0.989096	0.470299	0.0109036	0.897779	0.906613	0.713563	0.0594151	-0.0745172	-2.29371	-0.0923662	0.367166
YDL186W	YDL186W	-0.00220967	0.00522749	-0.00200384	0.00524554	0.714516	0.700853	0.285484	0.299147	0.897779	0.906613	0.543467	0.553192	-0.566627	-0.526854	-0.762012	-0.464948
YDL187C	YDL187C	-0.0102972	0.00456216	0.00513525	0.00150989	0.995861	0.0884804	0.00413913	0.91152	0.897779	0.459551	0.0248078	0.797287	-2.6405	1.35017	-0.491786	0.428425
YDL188C	PPH22	0.00946673	0.00348884	0.000589242	0.00315068	0.00760043	0.43844	0.9924	0.56156	0.0836285	0.906613	0.801283	0.754254	2.42756	0.154925	-0.791432	-0.295059
YDL189W	RBS1	-0.000316449	0.00586135	-0.000599899	0.00386839	0.532338	0.562664	0.467662	0.437336	0.897779	0.906613	0.712791	0.681931	-0.0811472	-0.157727	-0.166148	-1.26994
YDL190C	UFD2	-0.0167071	0.00263069	-0.000879773	0.00432409	0.999991	0.591464	9.16936e-06	0.408536	0.897779	0.906613	0.000123017	0.654515	-4.28421	-0.231312	-0.369699	-1.43599
YDL191W	RPL35A	0.00678265	0.00333528	3.18412e-05	0.00364625	0.0409929	0.49666	0.959007	0.50334	0.276913	0.906613	0.801283	0.718179	1.73928	0.00837175	-0.104184	-1.22891
YDL194W	SNF3	-0.00555588	0.00638269	-0.00683545	0.00599606	0.922878	0.963847	0.0771224	0.0361527	0.897779	0.906613	0.237538	0.147432	-1.4247	-1.79719	-0.0490589	0.0576457
YDL197C	ASF2	-0.00388416	0.00431887	-0.000357302	0.00284488	0.840379	0.537423	0.159621	0.462577	0.897779	0.906613	0.395516	0.703914	-0.996017	-0.0939427	-0.589122	-0.210225
YDL199C	YDL199C	0.0010871	0.00444227	-0.00950928	0.00793439	0.390212	0.993794	0.609788	0.00620616	0.897779	0.906613	0.789984	0.0390594	0.278767	-2.5002	-0.531975	-0.0187668
YDL200C	MGT1	-0.0110578	0.00383232	-0.00872847	0.00349831	0.997713	0.989131	0.00228737	0.0108692	0.897779	0.906613	0.0154132	0.0593366	-2.83555	-2.29491	0.0721048	0.37731
YDL201W	TRM8	-0.0125941	0.00498628	-0.00945049	0.00347951	0.99938	0.993518	0.000619985	0.00648226	0.897779	0.906613	0.00517239	0.0402839	-3.22952	-2.48474	-0.282082	-0.141628
YDL202W	MRPL11	0.00240852	0.00500639	-0.000443984	0.00506303	0.268413	0.546464	0.731587	0.453536	0.783646	0.906613	0.801283	0.695871	0.617619	-0.116733	-0.724811	-0.0675977
YDL213C	NOP6	0.000309164	0.0055021	0	0.00137347	0.468405	0.5	0.531595	0.5	0.897779	0.906613	0.737881	0.716648	0.079279	-1.7475e-18	-0.772703	-0.21541
YDL214C	PRR2	-0.00334894	0.00525234	-0.000372133	0.00403853	0.804767	0.538971	0.195233	0.461029	0.897779	0.906613	0.438221	0.702279	-0.858771	-0.0978421	-0.860081	-0.421366
YDL215C	GDH2	-0.000728668	0.0029734	0.020171	0.00501909	0.574112	5.68288e-08	0.425888	1	0.897779	3.24674e-06	0.6805	0.797287	-0.186853	5.30341	-0.648962	-1.33297
YDL216C	RRI1	0.00410686	0.00656185	0.00830277	0.00685069	0.146142	0.0145186	0.853858	0.985481	0.579194	0.144658	0.801283	0.797287	1.05313	2.18298	-0.579567	-0.313217
YDL218W	YDL218W	0.000167923	0.00580864	-0.00652207	0.00583317	0.482827	0.956809	0.517173	0.0431913	0.897779	0.906613	0.727258	0.167582	0.0430605	-1.7148	-0.397015	0.176911
YDL219W	DTD1	0.00242864	0.00460452	-0.000990533	0.00457768	0.266716	0.602735	0.733284	0.397265	0.781552	0.906613	0.801283	0.644564	0.622777	-0.260433	0.208586	-0.00110887
YDL222C	FMP45	-0.0059434	0.00658467	-0.00286657	0.00460728	0.936254	0.77448	0.0637457	0.22552	0.897779	0.906613	0.209095	0.476827	-1.52407	-0.753684	-0.284981	-0.416623
YDL225W	SHS1	-0.0276599	0.00856376	-0.0224012	0.00410604	1	1	6.56923e-13	1.93375e-09	0.897779	0.906613	2.12669e-11	5.79015e-08	-7.09284	-5.88976	-0.622933	-0.160234
YDL227C	HO	-0.00585784	0.00709054	-0.00426514	0.00606659	0.933468	0.868941	0.0665318	0.131059	0.897779	0.906613	0.215153	0.34119	-1.50213	-1.1214	0.279512	0.168449
YDL230W	PTP1	-0.00352049	0.00504333	0.00243051	0.00366551	0.816674	0.2614	0.183326	0.7386	0.897779	0.817137	0.425907	0.797287	-0.902761	0.639036	-1.22248	-0.882672
YDL231C	BRE4	-0.000712858	0.00461568	-0.00308137	0.00438068	0.572522	0.791076	0.427478	0.208924	0.897779	0.906613	0.682674	0.456722	-0.182798	-0.810162	-0.451405	-0.244033
YDL232W	OST4	-0.00232427	0.00638892	0.00442029	0.00536143	0.724417	0.122579	0.275583	0.877421	0.897779	0.559116	0.531254	0.797287	-0.596014	1.16219	-0.168711	0.532542
YDL233W	YDL233W	-0.00329704	0.00652949	-0.00459767	0.00429948	0.801074	0.886636	0.198926	0.113364	0.897779	0.906613	0.444108	0.312893	-0.845462	-1.20883	-1.3986	-0.219259
YDL234C	GYP7	0.000503959	0.00450581	0.000581391	0.00248957	0.448588	0.439254	0.551412	0.560746	0.897779	0.906613	0.750775	0.753844	0.12923	0.152861	-0.196329	0.0756881
YDL236W	PHO13	-0.00431272	0.00546183	-0.00182474	0.00418154	0.865618	0.684303	0.134382	0.315697	0.897779	0.906613	0.35239	0.567511	-1.10591	-0.479765	-0.960344	0.0971784
YDL239C	ADY3	-0.00366137	0.00644136	-0.00130862	0.00334276	0.826106	0.634602	0.173894	0.365398	0.897779	0.906613	0.415592	0.615266	-0.938887	-0.344066	-0.0764083	-0.856952
YDL240W	LRG1	-0.00972913	0.00432605	-0.00586625	0.00243024	0.993699	0.938508	0.00630062	0.0614922	0.897779	0.906613	0.0352074	0.209806	-2.49484	-1.54237	-0.244068	-0.747333
YDL241W	YDL241W	-0.0133368	0.00544276	-3.1051e-05	0.00659615	0.999687	0.503257	0.00031315	0.496743	0.897779	0.906613	0.00282629	0.716648	-3.41996	-0.00816399	-1.34693	-0.500071
YDL242W	YDL242W	6.10943e-05	0.00540827	0.00071378	0.0029478	0.49375	0.425568	0.50625	0.574432	0.897779	0.906613	0.723088	0.758692	0.0156664	0.187668	-0.392875	-1.37108
YDL243C	AAD4	-0.000753598	0.00279288	-0.00192248	0.0048127	0.576617	0.693383	0.423383	0.306617	0.897779	0.906613	0.678893	0.560796	-0.193246	-0.505463	-0.398184	-0.0582945
YDR001C	NTH1	-0.00766125	0.00542155	-0.00947915	0.00121291	0.975268	0.993654	0.0247315	0.00634633	0.897779	0.906613	0.103892	0.0396513	-1.96458	-2.49228	-0.504202	0.160888
YDR003W	RCR2	-0.000988871	0.00318091	-0.00172689	0.00347247	0.600089	0.675099	0.399911	0.324901	0.897779	0.906613	0.658785	0.578438	-0.253577	-0.454038	-0.261802	-0.0225475
YDR004W	RAD57	-0.0108712	0.00461407	-0.0144488	0.00491182	0.997346	0.999927	0.00265402	7.26679e-05	0.897779	0.906613	0.0174111	0.000905086	-2.78772	-3.79891	-1.06548	0.0137374
YDR005C	MAF1	-0.0272851	0.00475375	-0.0190605	0.00481352	1	1	1.30995e-12	2.7013e-07	0.897779	0.906613	4.15056e-11	5.57175e-06	-6.99674	-5.01143	-0.404128	-0.306205
YDR006C	SOK1	0.00309787	0.00526759	0.0064055	0.00460631	0.213485	0.0460765	0.786515	0.953924	0.699546	0.313765	0.801283	0.797287	0.794387	1.68415	0.260608	-0.333481
YDR007W	TRP1	0.0187295	0.0068156	0.0129006	0.00530874	7.82268e-07	0.000347106	0.999999	0.999653	3.34675e-05	0.007865	0.801283	0.797287	4.80281	3.39185	-1.18989	-0.255555
YDR008C	YDR008C	-0.014992	0.00523435	-0.0105923	0.00497331	0.99994	0.997323	6.0423e-05	0.00267671	0.897779	0.906613	0.000652036	0.0201386	-3.8444	-2.78496	-0.143431	-1.24231
YDR009W	GAL3	0.00316469	0.00544626	0.00153856	0.00515516	0.208533	0.342915	0.791467	0.657085	0.693801	0.906613	0.801283	0.795006	0.811523	0.40452	-0.120535	-0.156347
YDR015C	YDR015C	-0.00407706	0.00321232	-0.00565603	0.00290114	0.8521	0.931505	0.1479	0.0684946	0.897779	0.906613	0.374576	0.22585	-1.04548	-1.4871	-0.652078	-0.0937552
YDR017C	KCS1	0.00261038	0.00401824	-0.00181586	0.00204271	0.251627	0.683472	0.748373	0.316528	0.761968	0.906613	0.801283	0.568316	0.66938	-0.477429	-0.420074	-0.397192
YDR018C	YDR018C	0.00069487	0.00316861	0.00152689	0.00516213	0.429289	0.344044	0.570711	0.655956	0.897779	0.906613	0.762922	0.794955	0.178186	0.401452	-1.72344	-0.811667
YDR019C	GCV1	-0.0125192	0.00497292	-0.011617	0.00522624	0.999337	0.998872	0.000662959	0.00112772	0.897779	0.906613	0.00545452	0.00983213	-3.21031	-3.05436	-0.728928	-0.952161
YDR020C	DAS2	-0.002101	0.00342371	-0.00614429	0.00348078	0.704974	0.946895	0.295026	0.0531046	0.897779	0.906613	0.550389	0.192443	-0.53876	-1.61547	-2.15969	0.421973
YDR022C	CIS1	-0.0214912	0.00747316	-0.0319634	0.00435497	1	1	1.78406e-08	2.15977e-17	0.897779	0.906613	3.51894e-07	1.30658e-15	-5.51099	-8.40388	0.0929291	-0.332203
YDR024W	FYV1	0.0275198	0.00552566	0.0208298	0.00468975	8.51208e-13	2.16761e-08	1	1	1.13621e-10	1.38845e-06	0.801283	0.797287	7.05692	5.47662	-0.106075	-0.761109
YDR026C	YDR026C	-0.000299276	0.00383737	-0.00385123	0.0016674	0.530586	0.844368	0.469414	0.155632	0.897779	0.906613	0.71331	0.380227	-0.0767435	-1.01257	-0.612382	-0.0206554
YDR027C	VPS54	-0.0304088	0.0116327	-0.0232577	0.00371622	1	1	3.15108e-15	4.82912e-10	0.897779	0.906613	1.28563e-13	1.59056e-08	-7.79775	-6.11496	-0.449287	-0.123272
YDR028C	REG1	-0.0416621	0.00551948	-0.020612	0.00553289	1	1	6.08387e-27	2.99057e-08	0.897779	0.906613	6.24828e-25	7.7763e-07	-10.6834	-5.41936	-0.361207	0.0137317
YDR029W	YDR029W	0.00467652	0.00497653	0.00453931	0.00218189	0.115224	0.11634	0.884776	0.88366	0.508443	0.544662	0.801283	0.797287	1.1992	1.19348	0.116361	0.127129
YDR030C	RAD28	0.00262625	0.00459486	-0.00167299	0.00256821	0.250331	0.669983	0.749669	0.330017	0.760467	0.906613	0.801283	0.584285	0.673449	-0.439866	-2.51244	-0.0909588
YDR031W	MIC14	0.00122501	0.00369884	-0.000597622	0.00480866	0.376712	0.562428	0.623288	0.437572	0.897779	0.906613	0.798782	0.681931	0.314129	-0.157128	0.0482593	-0.371157
YDR032C	PST2	-0.00104001	0.00667467	0.00587138	0.00291135	0.605146	0.0613285	0.394854	0.938672	0.897779	0.372235	0.653708	0.797287	-0.26669	1.54372	-0.0761251	0.0160238
YDR033W	MRH1	0.000505241	0.00625157	-0.00331957	0.005143	0.448458	0.808611	0.551542	0.191389	0.897779	0.906613	0.750775	0.433744	0.129559	-0.872789	-0.705002	-2.40729
YDR035W	ARO3	0.00241311	0.00482525	0.00124506	0.00372511	0.268026	0.3717	0.731974	0.6283	0.78346	0.906613	0.801283	0.78339	0.618795	0.327353	-1.17633	-0.417478
YDR036C	EHD3	-0.000619523	0.00584054	0.000331949	0.00337325	0.563112	0.465226	0.436888	0.534774	0.897779	0.906613	0.69361	0.73475	-0.158865	0.0872767	-0.762202	0.495434
YDR042C	YDR042C	-0.00774475	0.00334633	-0.00657478	0.00493723	0.976483	0.958065	0.0235173	0.0419354	0.897779	0.906613	0.0999188	0.164213	-1.98599	-1.72866	-0.947895	-0.464388
YDR043C	NRG1	-0.0114453	0.00632032	-0.00444992	0.00483608	0.998332	0.878996	0.00166817	0.121004	0.897779	0.906613	0.0119147	0.325832	-2.93492	-1.16998	-0.0956878	-0.000911531
YDR046C	BAP3	-0.000168527	0.00552721	0.00174095	0.00329611	0.517235	0.323572	0.482765	0.676428	0.897779	0.88674	0.720114	0.797287	-0.0432154	0.457734	-2.62837	-0.370439
YDR048C	YDR048C	-0.0248689	0.00419082	-0.0225532	0.00306103	1	1	9.02034e-11	1.51721e-09	0.897779	0.906613	2.29623e-09	4.63657e-08	-6.37716	-5.92973	0.183882	-0.297258
YDR050C	TPI1	0.00933352	0.00712171	0.008819	0.00430576	0.00834655	0.0102053	0.991653	0.989795	0.0889865	0.112052	0.801283	0.797287	2.3934	2.31871	-0.478826	-0.303031
YDR051C	DET1	0.00656422	0.00697954	-0.00313972	0.00542859	0.0461618	0.795456	0.953838	0.204544	0.300684	0.906613	0.801283	0.451139	1.68327	-0.825501	0.171142	-1.0552
YDR056C	YDR056C	0.00290145	0.00323886	-0.00361621	0.00254757	0.228432	0.829143	0.771568	0.170857	0.726834	0.906613	0.801283	0.40421	0.744021	-0.950783	-1.07064	0.205531
YDR057W	YOS9	-0.00288614	0.00288615	0.00680964	0.0050746	0.770378	0.0366944	0.229622	0.963306	0.897779	0.271844	0.480369	0.797287	-0.740094	1.7904	-0.476234	0.0949265
YDR058C	TGL2	-0.00174402	0.00542555	-0.00428606	0.00391977	0.672642	0.870108	0.327358	0.129892	0.897779	0.906613	0.584178	0.339011	-0.447219	-1.1269	-0.591617	-0.156059
YDR059C	UBC5	-0.0108566	0.00411046	0.000999208	0.00433382	0.997315	0.396386	0.00268485	0.603614	0.897779	0.906613	0.0175361	0.772927	-2.78398	0.262714	0.0617263	0.59554
YDR061W	YDR061W	-0.0100609	0.0037246	0.000622295	0.00294261	0.995059	0.435017	0.00494131	0.564983	0.897779	0.906613	0.0286438	0.754671	-2.57991	0.163615	-1.00592	-1.00024
YDR063W	AIM7	0	0.0021972	-0.000148111	0.00355528	0.5	0.515532	0.5	0.484468	0.897779	0.906613	0.720114	0.716648	3.67743e-17	-0.0389417	0.0423497	0.215878
YDR066C	RTR2	0.00627704	0.00137449	0.00113898	0.00333658	0.05374	0.382294	0.94626	0.617706	0.331484	0.906613	0.801283	0.776984	1.60962	0.299462	0.208051	-0.866242
YDR068W	DOS2	0.00365483	0.00263139	0.00542145	0.00422728	0.174325	0.0770181	0.825675	0.922982	0.633004	0.425593	0.801283	0.797287	0.93721	1.42542	-0.132715	-0.503231
YDR070C	FMP16	0.00313947	0.00447995	0.00596647	0.0018454	0.210394	0.058357	0.789606	0.941643	0.695832	0.363603	0.801283	0.797287	0.805055	1.56872	0.122842	0.449222
YDR072C	IPT1	-0.00241676	0.00331454	-0.00189222	0.00341665	0.732283	0.690585	0.267717	0.309415	0.897779	0.906613	0.523494	0.56374	-0.619732	-0.497508	0.262957	0.10128
YDR073W	SNF11	0.0103253	0.00188044	0.00780756	0.00491157	0.00405195	0.020047	0.995948	0.979953	0.052266	0.179242	0.801283	0.797287	2.64771	2.05278	-0.316461	-0.262997
YDR074W	TPS2	-0.00607495	0.00776601	-0.0170923	0.0075814	0.94036	0.999997	0.05964	3.49599e-06	0.897779	0.906613	0.197761	5.66296e-05	-1.5578	-4.49393	9.77917e-05	-0.112223
YDR075W	PPH3	-0.0102119	0.00188764	-0.00797449	0.00283359	0.995586	0.981989	0.00441412	0.0180114	0.897779	0.906613	0.026189	0.0887105	-2.61864	-2.09667	-1.16934	0.126376
YDR076W	RAD55	0.00137621	0.00439358	0.00676297	0.00676308	0.362081	0.0376909	0.637919	0.962309	0.887737	0.276191	0.801283	0.797287	0.352902	1.77813	-1.30887	0.252074
YDR077W	SED1	0.000678245	0.00207022	0.00307515	0.00372114	0.430963	0.209395	0.569037	0.790605	0.897779	0.729911	0.762737	0.797287	0.173923	0.808524	-1.51914	-0.260725
YDR078C	SHU2	-0.00227189	0.00191451	0.000270648	0.00541853	0.719913	0.471635	0.280087	0.528365	0.897779	0.906613	0.53659	0.73159	-0.582583	0.0711595	-0.129116	-0.1668
YDR079W	PET100	0.00584427	0.00597051	-0.0033405	0.00439932	0.0669824	0.810107	0.933018	0.189893	0.373784	0.906613	0.801283	0.432336	1.49865	-0.878291	-0.0485644	-0.400465
YDR083W	RRP8	0.0421061	0.00761631	0.0207014	0.00432456	0	2.62166e-08	1	1	0	1.63649e-06	0.801283	0.797287	10.7973	5.44286	-0.200801	-1.20805
YDR084C	TVP23	-0.00524189	0.00258192	0.00212423	0.00441169	0.910555	0.288249	0.0894449	0.711751	0.897779	0.851449	0.2664	0.797287	-1.34418	0.558506	-1.8241	-0.379735
YDR085C	AFR1	-0.00699062	0.00507045	-0.00495251	0.00496668	0.963482	0.903563	0.0365178	0.096437	0.897779	0.906613	0.139084	0.280902	-1.79261	-1.30212	-2.09496	0.403876
YDR089W	YDR089W	0.00421679	0.00444373	-0.000955323	0.00287113	0.139779	0.599161	0.860221	0.400839	0.564708	0.906613	0.801283	0.64681	1.08131	-0.251176	-0.17925	-1.67696
YDR090C	YDR090C	0.00460938	0.00191621	0.0013945	0.0032127	0.118606	0.356942	0.881394	0.643058	0.515355	0.906613	0.801283	0.789083	1.18199	0.366645	-0.403294	0.177568
YDR092W	UBC13	0.00278634	0.00450753	-0.00011955	0.00357908	0.237459	0.512538	0.762541	0.487462	0.74068	0.906613	0.801283	0.716648	0.714501	-0.0314324	0.179951	0.0852842
YDR093W	DNF2	0.00711943	0.00171797	0.00597541	0.00405786	0.0339523	0.0580835	0.966048	0.941916	0.244083	0.362569	0.801283	0.797287	1.82564	1.57107	0.279641	-0.970065
YDR094W	YDR094W	0.00287199	0.00220193	0.00337962	0.00244404	0.230723	0.187115	0.769277	0.812885	0.730488	0.692788	0.801283	0.797287	0.736466	0.888578	-0.184391	-0.86162
YDR095C	YDR095C	0.00137999	0.00365849	0.00134103	0.00385962	0.361718	0.362199	0.638282	0.637801	0.88755	0.906613	0.801283	0.787787	0.353871	0.352588	-0.231748	-0.33402
YDR096W	GIS1	0.0107473	0.00511704	0.0106829	0.0112982	0.00292614	0.00248649	0.997074	0.997514	0.0403499	0.0400465	0.801283	0.797287	2.75594	2.80878	0.0837235	-0.0508224
YDR098C	GRX3	-0.0099559	0.00536846	-0.00931309	0.00216782	0.99466	0.99283	0.00534002	0.00717026	0.897779	0.906613	0.0305269	0.0434245	-2.553	-2.44862	-0.476937	0.375682
YDR099W	BMH2	0.00836744	0.00442306	0.0087744	0.00262193	0.0159498	0.0105278	0.98405	0.989472	0.147279	0.114475	0.801283	0.797287	2.14567	2.30698	-0.306674	-0.296752
YDR100W	TVP15	0.00538486	0.00359326	0.005918	0.00374258	0.0836638	0.0598573	0.916336	0.940143	0.424301	0.367519	0.801283	0.797287	1.38084	1.55597	-0.544015	-0.373163
YDR101C	ARX1	0.0127365	0.00435374	0.00101371	0.00351705	0.000545319	0.394917	0.999455	0.605083	0.00942876	0.906613	0.801283	0.772927	3.26604	0.266527	-0.861976	0.0693612
YDR102C	YDR102C	0.00262283	0.00709358	0.00826902	0.00464339	0.250609	0.0148485	0.749391	0.985152	0.760467	0.147209	0.801283	0.797287	0.672573	2.17411	-0.468782	-0.427257
YDR104C	SPO71	0.00187121	0.00241513	-0.00386185	0.00236731	0.315672	0.845035	0.684328	0.154965	0.835917	0.906613	0.801283	0.379605	0.479836	-1.01537	-0.734619	0.018522
YDR105C	TMS1	0.00504068	0.00248486	-3.91049e-05	0.00299513	0.0980773	0.504102	0.901923	0.495898	0.45903	0.906613	0.801283	0.716648	1.29259	-0.0102816	0.101541	0.395616
YDR107C	TMN2	-0.00920791	0.00227757	-0.000284912	0.00458931	0.990892	0.529857	0.00910821	0.470143	0.897779	0.906613	0.0477933	0.70834	-2.36119	-0.0749098	-1.58091	-1.27564
YDR108W	TRS85	-0.000300803	0.00428097	0.00289112	0.0044526	0.530742	0.223586	0.469258	0.776414	0.897779	0.762308	0.71331	0.797287	-0.0771351	0.76014	-0.161964	0.284979
YDR109C	YDR109C	0.00231016	0.00285154	-0.000144679	0.0040442	0.276793	0.515172	0.723207	0.484828	0.79353	0.906613	0.801283	0.716648	0.592396	-0.0380394	-0.301562	-0.685848
YDR110W	FOB1	-0.00351116	0.00386334	-0.00866072	0.00320712	0.816038	0.98861	0.183962	0.0113902	0.897779	0.906613	0.426387	0.0615013	-0.900367	-2.2771	-0.54562	-0.232014
YDR112W	IRC2	0.00218947	0.00382632	-0.00266842	0.00465503	0.287247	0.758531	0.712753	0.241469	0.801467	0.906613	0.801283	0.494281	0.561446	-0.701587	-0.106628	-0.855259
YDR116C	MRPL1	-0.0262844	0.00411681	-0.0199996	0.00517082	1	1	7.9128e-12	7.26809e-08	0.897779	0.906613	2.2445e-10	1.6573e-06	-6.74012	-5.25834	-0.928683	-1.08305
YDR117C	TMA64	-0.00513419	0.00359221	-0.00114973	0.00363513	0.906007	0.618784	0.0939926	0.381216	0.897779	0.906613	0.275808	0.630713	-1.31656	-0.302289	0.144962	-0.350813
YDR119W	VBA4	-0.000281113	0.00180197	-0.00553268	0.00295046	0.528733	0.927119	0.471267	0.072881	0.897779	0.906613	0.71394	0.237409	-0.072086	-1.45466	0.0311018	0.53275
YDR120C	TRM1	0.00452672	0.00614934	0.00204882	0.00522825	0.122864	0.295054	0.877136	0.704946	0.526994	0.861839	0.801283	0.797287	1.16079	0.538681	0.0163827	0.23714
YDR122W	KIN1	-0.0169683	0.00533785	-0.0132829	0.00553038	0.999993	0.999761	6.77025e-06	0.000239389	0.897779	0.906613	9.43263e-05	0.00268797	-4.35118	-3.49236	-1.96802	-0.688573
YDR126W	SWF1	0.0158774	0.0105158	0.000808911	0.00729996	2.33595e-05	0.415788	0.999977	0.584212	0.000649597	0.906613	0.801283	0.762191	4.07146	0.212681	-0.672193	0.0524817
YDR128W	MTC5	0.0129523	0.00469239	0.0152007	0.00228951	0.00044788	3.2129e-05	0.999552	0.999968	0.00799249	0.00109394	0.801283	0.797287	3.32137	3.9966	-1.08906	0.207151
YDR129C	SAC6	0.0133141	0.0103588	0.0273532	0.00645019	0.000319924	3.19855e-13	0.99968	1	0.00624328	3.59388e-11	0.801283	0.797287	3.41414	7.19176	-0.351061	-0.745762
YDR130C	FIN1	0.00104988	0.00467817	-0.000373415	0.00244592	0.39388	0.539105	0.60612	0.460895	0.897779	0.906613	0.78763	0.702279	0.26922	-0.0981791	0.215583	-0.485755
YDR131C	YDR131C	-0.00400591	0.00379109	-0.00277014	0.00451452	0.847846	0.766795	0.152154	0.233205	0.897779	0.906613	0.381186	0.486781	-1.02724	-0.728332	-0.414332	-0.897671
YDR132C	YDR132C	-0.00363641	0.00295907	-0.00492307	0.00387819	0.824457	0.902234	0.175543	0.0977662	0.897779	0.906613	0.416905	0.283017	-0.932487	-1.29439	-0.303307	-0.0351622
YDR133C	YDR133C	-0.00622614	0.00306526	-0.00226033	0.00421488	0.944819	0.723841	0.0551806	0.276159	0.897779	0.906613	0.187348	0.530382	-1.59657	-0.594291	0.0575907	-0.709707
YDR134C	YDR134C	0.00419271	0.00214361	-0.00240254	0.00423254	0.141156	0.736202	0.858844	0.263798	0.568209	0.906613	0.801283	0.516158	1.07514	-0.631681	-0.124756	-0.126153
YDR135C	YCF1	-0.00244844	0.00294416	0.000228006	0.00384986	0.73495	0.476099	0.26505	0.523901	0.897779	0.906613	0.522818	0.72877	-0.627854	0.0599478	0.299672	0.489462
YDR139C	RUB1	0.00153967	0.00460383	-0.00204525	0.00291356	0.346488	0.704622	0.653512	0.295378	0.869358	0.906613	0.801283	0.54965	0.394819	-0.537742	-0.0502674	-1.30109
YDR140W	MTQ2	0.00406562	0.00460043	0.00295295	0.00395087	0.148578	0.218758	0.851422	0.781242	0.584685	0.750902	0.801283	0.797287	1.04255	0.776395	-0.072891	-1.90815
YDR142C	PEX7	-0.00345768	0.00208065	-0.0031127	0.00293018	0.812368	0.793435	0.187632	0.206565	0.897779	0.906613	0.429153	0.45273	-0.886655	-0.818397	0.225279	-0.366532
YDR143C	SAN1	-0.00366837	0.00250344	0.00502256	0.002939	0.826566	0.0933269	0.173434	0.906673	0.897779	0.474487	0.415233	0.797287	-0.940683	1.32054	-1.6259	-0.998049
YDR144C	MKC7	0.00109826	0.0029584	0.00158085	0.00377117	0.389114	0.338837	0.610886	0.661163	0.897779	0.906549	0.791021	0.796597	0.281628	0.41564	-0.330124	-0.619378
YDR146C	SWI5	0.000620181	0.002785	0.00192984	0.0046686	0.436821	0.305938	0.563179	0.694062	0.897779	0.870045	0.760015	0.797287	0.159033	0.507399	0.322757	-0.246649
YDR148C	KGD2	0.0146131	0.0036515	-0.00736887	0.00310673	8.93976e-05	0.973654	0.999911	0.0263458	0.00204331	0.906613	0.801283	0.116307	3.74723	-1.93744	-2.20346	-1.4994
YDR149C	YDR149C	-0.015775	0.00388233	-0.0117955	0.00373655	0.999974	0.999037	2.61388e-05	0.000963381	0.897779	0.906613	0.000320375	0.00865383	-4.0452	-3.10129	-0.210589	-0.515964
YDR150W	NUM1	-0.00197417	0.00795958	-0.0212884	0.00160551	0.693655	1	0.306345	1.08919e-08	0.897779	0.906613	0.561136	2.98955e-07	-0.506238	-5.5972	-1.19751	-2.76543
YDR151C	CTH1	-0.00810792	0.00212074	-0.0031131	0.00184813	0.981197	0.793465	0.0188033	0.206535	0.897779	0.906613	0.0847247	0.45273	-2.07912	-0.818503	-0.378745	-0.0510665
YDR152W	GIR2	0.00397475	0.00437127	-0.00421017	0.00234685	0.154043	0.865841	0.845957	0.134159	0.59222	0.906613	0.801283	0.34672	1.01925	-1.10695	-2.50434	-0.306897
YDR153C	ENT5	0.00211051	0.00499177	0.000353967	0.00306474	0.294185	0.462926	0.705815	0.537074	0.811941	0.906613	0.801283	0.735476	0.541199	0.0930657	-0.98259	-0.0612914
YDR154C	YDR154C	0.00687802	0.00615893	0.00947421	0.00303155	0.0388883	0.00636957	0.961112	0.99363	0.268124	0.0786464	0.801283	0.797287	1.76374	2.49098	-0.545589	-0.0123592
YDR155C	CPR1	0.00719584	0.00513428	0.012081	0.00194761	0.0325019	0.000745681	0.967498	0.999254	0.238002	0.0151418	0.801283	0.797287	1.84523	3.17636	-1.22929	-0.560562
YDR156W	RPA14	0.0173954	0.00697151	0.00895738	0.00578115	4.08462e-06	0.009259	0.999996	0.990741	0.000154893	0.10544	0.801283	0.797287	4.4607	2.35509	-2.33447	-1.19963
YDR161W	YDR161W	0.00320166	0.00408889	0.00830359	0.00481572	0.205822	0.0145106	0.794178	0.985489	0.688191	0.144658	0.801283	0.797287	0.821002	2.1832	-0.500062	0.343548
YDR162C	NBP2	-0.0180841	0.00546828	-0.0105671	0.00421289	0.999998	0.997268	1.76473e-06	0.00273199	0.897779	0.906613	2.73751e-05	0.0203905	-4.63733	-2.77833	-1.0819	-1.30393
YDR163W	CWC15	-0.000135762	0.0052252	0.00148169	0.00346754	0.513886	0.348427	0.486114	0.651573	0.897779	0.906613	0.720114	0.793652	-0.0348134	0.389569	-0.8902	-0.32156
YDR165W	TRM82	-0.00877801	0.00487293	-0.00768728	0.0018134	0.987806	0.978368	0.0121944	0.0216318	0.897779	0.906613	0.0602002	0.101894	-2.25095	-2.02116	0.0809344	0.280918
YDR169C	STB3	3.93241e-08	0.00371374	-0.00857288	0.00136005	0.499996	0.987902	0.500004	0.0120981	0.897779	0.906613	0.720114	0.0649079	1.00839e-05	-2.254	0.0603648	-0.0274994
YDR171W	HSP42	0.00454694	0.00420946	-0.00165531	0.00197706	0.121812	0.668298	0.878188	0.331702	0.524448	0.906613	0.801283	0.585279	1.16597	-0.435218	-0.420387	-0.594571
YDR173C	ARG82	-0.0151966	0.00607097	-0.0204624	0.0047494	0.999951	1	4.87224e-05	3.72385e-08	0.897779	0.906613	0.000543495	9.27618e-07	-3.89687	-5.38002	-0.29699	-0.673592
YDR174W	HMO1	0.0101464	0.0089916	0.00637646	0.00536863	0.00463616	0.0468188	0.995364	0.953181	0.0581618	0.316326	0.801283	0.797287	2.60185	1.67651	-0.754132	-0.235915
YDR175C	RSM24	-0.0253976	0.00331115	-0.0254923	0.00407066	1	1	3.69017e-11	1.02445e-11	0.897779	0.906613	9.72628e-10	3.89333e-10	-6.51272	-6.7025	0.392486	-0.0475174
YDR176W	NGG1	0.0422511	0.0120959	0.0292283	0.00864667	0	7.66054e-15	1	1	0	1.03288e-12	0.801283	0.797287	10.8345	7.68478	-0.633398	-0.291645
YDR178W	SDH4	0.0111712	0.00330817	0.00672592	0.00424924	0.00208736	0.0384976	0.997913	0.961502	0.030551	0.27862	0.801283	0.797287	2.86465	1.76839	-0.482301	-0.288461
YDR179C	CSN9	0.00580612	0.00561559	0.00791283	0.00412107	0.0682612	0.0187418	0.931739	0.981258	0.377762	0.170742	0.801283	0.797287	1.48887	2.08046	-0.186457	-0.469182
YDR184C	ATC1	-0.00355957	0.00317803	-0.000187204	0.00524248	0.819322	0.519628	0.180678	0.480372	0.897779	0.906613	0.422723	0.714129	-0.912784	-0.0492201	0.0761767	-0.0649346
YDR185C	UPS3	-0.0082078	0.00277866	-0.00993639	0.00207029	0.982343	0.995506	0.0176574	0.00449418	0.897779	0.906613	0.0807837	0.0302776	-2.10473	-2.6125	0.214901	-0.60956
YDR186C	YDR186C	-0.0213385	0.00636602	-0.0202251	0.00358921	1	1	2.22697e-08	5.25678e-08	0.897779	0.906613	4.30698e-07	1.22699e-06	-5.47184	-5.31762	-1.24632	-0.446792
YDR191W	HST4	0.00154075	0.00336091	-0.00333168	0.00378329	0.346386	0.809478	0.653614	0.190522	0.869358	0.906613	0.801283	0.432772	0.395096	-0.875973	-2.05543	0.237214
YDR192C	NUP42	0.00754661	0.00392533	-0.000948349	0.0034134	0.026484	0.598452	0.973516	0.401548	0.208069	0.906613	0.801283	0.64681	1.93518	-0.249342	0.145874	0.23095
YDR193W	YDR193W	0.00415082	0.00461128	0.00189312	0.00284328	0.143574	0.309332	0.856426	0.690668	0.573447	0.871938	0.801283	0.797287	1.0644	0.497744	-0.308224	0.216429
YDR194C	MSS116	-0.0264364	0.00380648	-0.00594356	0.00449545	1	0.940938	6.04613e-12	0.0590623	0.897779	0.906613	1.74831e-10	0.204293	-6.7791	-1.56269	-1.55368	-1.6364
YDR198C	RKM2	0.00202802	0.0057002	-0.00369213	0.00467986	0.301516	0.834162	0.698484	0.165838	0.82146	0.906613	0.801283	0.396709	0.520046	-0.970744	-0.293395	0.188042
YDR200C	VPS64	0.00314241	0.00680574	-0.00300822	0.00633389	0.210176	0.785507	0.789824	0.214493	0.695832	0.906613	0.801283	0.462419	0.805811	-0.790927	-0.632429	-1.07359
YDR202C	RAV2	-0.0250357	0.00627019	-0.0310997	0.00427593	1	1	6.81695e-11	1.4575e-16	0.897779	0.906613	1.76551e-09	8.47155e-15	-6.41993	-8.17679	-0.543749	-0.274482
YDR203W	YDR203W	-0.0260844	0.00423954	-0.0262459	0.00441863	1	1	1.12475e-11	2.58883e-12	0.897779	0.906613	3.10178e-10	1.05125e-10	-6.68884	-6.90062	-0.285412	-0.299207
YDR204W	COQ4	-0.0230348	0.00552889	-0.0192079	0.00286263	1	1	1.74385e-09	2.207e-07	0.897779	0.906613	3.90512e-08	4.60722e-06	-5.90682	-5.05018	-0.839663	-0.551343
YDR205W	MSC2	0.00432858	0.00590623	0.00673316	0.00474663	0.133504	0.0383389	0.866496	0.961661	0.553481	0.278518	0.801283	0.797287	1.10998	1.7703	0.133162	-0.160334
YDR206W	EBS1	-0.00720098	0.00339732	0.00192143	0.00476605	0.967594	0.306714	0.0324062	0.693286	0.897779	0.870045	0.128007	0.797287	-1.84655	0.505187	-0.0812292	0.363279
YDR209C	YDR209C	-0.00576774	0.00711514	-0.0050161	0.00312691	0.930433	0.906389	0.0695667	0.0936108	0.897779	0.906613	0.221599	0.277769	-1.47903	-1.31884	-0.368604	-1.58669
YDR210W	YDR210W	-0.00264925	0.00510079	-0.00526813	0.00347726	0.751541	0.91699	0.248459	0.0830095	0.897779	0.906613	0.50306	0.258202	-0.679348	-1.38511	-3.43596	-1.08933
YDR213W	UPC2	-0.00325983	0.00271908	-0.00660624	0.00356719	0.7984	0.9588	0.2016	0.0412001	0.897779	0.906613	0.447809	0.162455	-0.83592	-1.73693	-0.49811	-0.655368
YDR214W	AHA1	0.00595948	0.00508232	0.000134624	0.00186204	0.0632322	0.485882	0.936768	0.514118	0.363679	0.906613	0.801283	0.72261	1.52819	0.0353958	-0.171934	-0.702036
YDR215C	YDR215C	0.00646831	0.00349795	-0.00302628	0.00243786	0.0485911	0.78689	0.951409	0.21311	0.310633	0.906613	0.801283	0.460919	1.65867	-0.795677	-2.4035	-0.558823
YDR216W	ADR1	0.000115083	0.00482004	-0.00040701	0.00235485	0.488229	0.54261	0.511771	0.45739	0.897779	0.906613	0.724106	0.699611	0.0295108	-0.107012	-0.161476	0.0435869
YDR218C	SPR28	-0.00222767	0.00103728	0.000385325	0.00411015	0.716082	0.459652	0.283918	0.540348	0.897779	0.906613	0.541365	0.736866	-0.571242	0.101311	0.215137	-0.833528
YDR219C	MFB1	-0.0112031	0.00435924	-0.00480925	0.00416836	0.997966	0.896967	0.00203413	0.103033	0.897779	0.906613	0.0140566	0.292844	-2.87282	-1.26446	-0.146753	-0.0677514
YDR220C	YDR220C	0.00429547	0.00520027	0.000359136	0.00392902	0.135342	0.462386	0.864658	0.537614	0.5564	0.906613	0.801283	0.735476	1.10149	0.0944248	-0.205625	0.228767
YDR221W	GTB1	-0.00420956	0.00661634	0.00102006	0.00381288	0.859808	0.394274	0.140192	0.605726	0.897779	0.906613	0.363396	0.772927	-1.07946	0.268197	-0.376439	0.204496
YDR222W	YDR222W	-0.00605482	0.00783752	-0.000765148	0.00284947	0.939746	0.579719	0.0602544	0.420281	0.897779	0.906613	0.198709	0.665747	-1.55264	-0.201174	-0.0752069	0.00491169
YDR223W	CRF1	0.00339399	0.00572099	1.73211e-05	0.00325867	0.192062	0.498183	0.807938	0.501817	0.663468	0.906613	0.801283	0.71758	0.870323	0.00455409	-0.424492	0.108667
YDR225W	HTA1	-0.00242409	0.00401278	0.00257643	0.00226357	0.732901	0.249076	0.267099	0.750924	0.897779	0.800209	0.523023	0.797287	-0.621612	0.6774	-0.540082	-0.0164853
YDR229W	IVY1	0.00498287	0.00511286	-0.00206687	0.00195205	0.100667	0.706582	0.899333	0.293418	0.468521	0.906613	0.801283	0.547722	1.27776	-0.543427	-0.96281	0.0172589
YDR231C	COX20	0.00216434	0.00358819	0.000477515	0.00341651	0.289447	0.450044	0.710553	0.549956	0.805585	0.906613	0.801283	0.745423	0.555002	0.125549	0.207805	0.0559359
YDR233C	RTN1	-0.0061793	0.00650992	-0.0130495	0.003956	0.943467	0.999699	0.0565332	0.000300672	0.897779	0.906613	0.189827	0.00328887	-1.58456	-3.43101	-0.0297211	0.23212
YDR237W	MRPL7	0.0147275	0.010929	-0.0282177	0.0102668	7.9496e-05	1	0.999921	5.89813e-14	0.00186818	0.906613	0.801283	2.77523e-12	3.77659	-7.41905	0.0464122	0.352985
YDR239C	YDR239C	-0.00336655	0.00495727	5.03174e-05	0.0055177	0.80601	0.494722	0.19399	0.505278	0.897779	0.906613	0.437045	0.718179	-0.863287	0.0132296	0.00177	0.173209
YDR241W	BUD26	0.00829952	0.00785075	-0.00147632	0.00202964	0.0166582	0.65105	0.983342	0.34895	0.150648	0.906613	0.801283	0.59978	2.12825	-0.388157	-1.26042	-2.13573
YDR242W	AMD2	0.00641868	0.00507262	-0.00340865	0.00306102	0.0498874	0.81493	0.950113	0.18507	0.317098	0.906613	0.801283	0.425937	1.64595	-0.896209	-0.62232	-0.492703
YDR244W	PEX5	-0.010795	0.00506706	-0.0222324	0.00549621	0.997181	1	0.00281865	2.52693e-09	0.897779	0.906613	0.0181709	7.49061e-08	-2.76816	-5.84539	-0.140648	-0.598002
YDR245W	MNN10	-0.000400213	0.00498635	-0.00395156	0.00551541	0.54087	0.850587	0.45913	0.149413	0.897779	0.906613	0.70816	0.371567	-0.102627	-1.03895	0.180809	-0.429367
YDR247W	VHS1	0.0015422	0.00614492	0.00351721	0.00258524	0.346249	0.177547	0.653751	0.822453	0.869358	0.679313	0.801283	0.797287	0.395467	0.924752	0.276608	-0.947222
YDR248C	YDR248C	0.00206072	0.00355652	-0.00109242	0.00283724	0.2986	0.613028	0.7014	0.386972	0.817426	0.906613	0.801283	0.634812	0.52843	-0.287221	-0.834904	-1.33813
YDR249C	YDR249C	-0.00036767	0.00499145	0.0036824	0.00263228	0.537557	0.166476	0.462443	0.833524	0.897779	0.657596	0.711061	0.797287	-0.0942819	0.968186	-0.876185	-1.63493
YDR250C	YDR250C	-0.0255781	0.0138593	0.00322443	0.00218056	1	0.198282	2.70823e-11	0.801718	0.897779	0.709229	7.26675e-10	0.797287	-6.55901	0.847773	-0.307967	-0.967722
YDR251W	PAM1	0.0013825	0.00424982	-4.34818e-05	0.00249983	0.361477	0.504561	0.638523	0.495439	0.88755	0.906613	0.801283	0.716648	0.354514	-0.0114323	0.427843	-0.381944
YDR252W	BTT1	0.00248962	0.00283743	0.0028678	0.00433718	0.261602	0.225422	0.738398	0.774578	0.775647	0.763932	0.801283	0.797287	0.638414	0.754009	-0.621567	-1.85351
YDR253C	MET32	0.00773617	0.00338385	0.00413667	0.00336044	0.0236396	0.138381	0.97636	0.861619	0.191938	0.596486	0.801283	0.797287	1.98379	1.08762	-1.01471	-0.234412
YDR254W	CHL4	-0.00840284	0.00320513	-0.00690073	0.00332462	0.984409	0.965188	0.0155909	0.0348116	0.897779	0.906613	0.072669	0.142926	-2.15474	-1.81435	-0.45175	0.0421256
YDR255C	RMD5	-0.0386711	0.0029935	-0.0328159	0.00188033	1	1	1.76532e-23	3.1207e-18	0.897779	0.906613	1.50222e-21	2.15133e-16	-9.91646	-8.62804	-0.0581332	0.144667
YDR256C	CTA1	-0.000742369	0.00808173	0.000811463	0.00265929	0.575489	0.415526	0.424511	0.584474	0.897779	0.906613	0.679238	0.762191	-0.190366	0.213352	-0.490862	-0.411554
YDR257C	RKM4	-0.00593119	0.00278516	-0.00771777	0.00238883	0.935862	0.97878	0.0641378	0.0212204	0.897779	0.906613	0.209777	0.100325	-1.52094	-2.02917	-0.0973181	0.0945157
YDR258C	HSP78	0.00130824	0.00528824	-0.00281707	0.00310957	0.368634	0.770553	0.631366	0.229447	0.894796	0.906613	0.801283	0.482826	0.335472	-0.740669	-1.07147	-0.817269
YDR259C	YAP6	0.00578622	0.00597712	-0.00156085	0.00261075	0.0689359	0.659238	0.931064	0.340762	0.379612	0.906613	0.801283	0.592102	1.48376	-0.410383	-0.224723	0.0991602
YDR260C	SWM1	-0.00404763	0.00454184	0.000168316	0.00269365	0.85035	0.482351	0.14965	0.517649	0.897779	0.906613	0.378364	0.724683	-1.03794	0.0442541	-0.625052	-0.126038
YDR261C	EXG2	-0.00138221	0.00290748	0.00347764	0.00300727	0.638496	0.180267	0.361504	0.819733	0.897779	0.684419	0.621471	0.797287	-0.354441	0.914349	-0.412383	-0.0801531
YDR262W	YDR262W	-0.00314951	0.00218976	0.000271225	0.00424892	0.790348	0.471575	0.209652	0.528425	0.897779	0.906613	0.459009	0.73159	-0.807631	0.0713111	-0.35691	0.443565
YDR263C	DIN7	-0.00309374	0.00453024	-0.00224445	0.00187614	0.786207	0.722444	0.213793	0.277556	0.897779	0.906613	0.464784	0.531154	-0.793329	-0.590117	-0.71686	0.217752
YDR264C	AKR1	0.00790233	0.00451684	-0.000432249	0.00249854	0.021362	0.545241	0.978638	0.454759	0.178662	0.906613	0.801283	0.696832	2.0264	-0.113648	-0.177473	-0.177125
YDR265W	PEX10	-0.0221963	0.00508632	-0.0122251	0.00607237	1	0.999346	6.2853e-09	0.00065394	0.897779	0.906613	1.29103e-07	0.00623306	-5.6918	-3.21425	0.435262	-0.0997001
YDR266C	YDR266C	-0.00474523	0.00380804	-0.00208914	0.00426824	0.888164	0.708594	0.111836	0.291406	0.897779	0.906613	0.310717	0.546376	-1.21682	-0.549281	-0.551225	-0.207381
YDR269C	YDR269C	0.0148753	0.00344716	0.0141666	0.00679339	6.82322e-05	9.77661e-05	0.999932	0.999902	0.00167422	0.00272354	0.801283	0.797287	3.81449	3.72472	-1.29916	0.134242
YDR270W	CCC2	-0.0449213	0.0271785	0.0165169	0.0048231	1	7.0381e-06	5.28013e-31	0.999993	0.897779	0.000296549	7.14826e-29	0.797287	-11.5192	4.34267	-0.191972	0.0191173
YDR271C	YDR271C	0.000294459	0.00387401	0.00334129	0.00348786	0.469905	0.189837	0.530095	0.810163	0.897779	0.698579	0.737765	0.797287	0.0755082	0.878499	-0.186535	0.145538
YDR272W	GLO2	0.00389458	0.00375448	0.00500074	0.00283174	0.158973	0.0942877	0.841027	0.905712	0.60284	0.475784	0.801283	0.797287	0.998688	1.31481	-0.309354	-0.011248
YDR274C	YDR274C	-0.000792927	0.00469638	-0.0028144	0.00246692	0.580562	0.77034	0.419438	0.22966	0.897779	0.906613	0.677522	0.482826	-0.203331	-0.739967	-0.79972	0.21881
YDR275W	BSC2	-0.011608	0.00554563	-0.00608647	0.00260751	0.998543	0.94523	0.00145715	0.0547696	0.897779	0.906613	0.0106632	0.196555	-2.97664	-1.60027	-0.43497	-0.679099
YDR277C	MTH1	0.000494364	0.0027204	-0.00660572	0.00428609	0.449561	0.958788	0.550439	0.0412122	0.897779	0.906613	0.750302	0.162455	0.12677	-1.73679	-0.0443929	-2.75571
YDR278C	YDR278C	0.0016917	0.00302728	-0.00363835	0.00221619	0.332215	0.830616	0.667785	0.169384	0.853038	0.906613	0.801283	0.401929	0.433804	-0.956603	-0.0640516	-1.33689
YDR279W	RNH202	-0.0122907	0.0052517	0.0115181	0.00306322	0.999188	0.00122937	0.000811611	0.998771	0.897779	0.0222793	0.00648063	0.797287	-3.1517	3.02837	0.66506	0.673702
YDR281C	PHM6	0.00151087	0.00667352	0.011626	0.00347705	0.349218	0.00111881	0.650782	0.998881	0.872925	0.0208357	0.801283	0.797287	0.387433	3.05674	-0.333399	-0.141474
YDR282C	YDR282C	-0.000311691	0.00397044	0.00340532	0.00327471	0.531852	0.185304	0.468148	0.814696	0.897779	0.69138	0.712841	0.797287	-0.0799272	0.895335	0.44715	-0.378459
YDR283C	GCN2	-0.010297	0.00506733	0.000548213	0.00499795	0.99586	0.442696	0.00413967	0.557304	0.897779	0.906613	0.0248078	0.750994	-2.64046	0.144137	0.166569	0.129644
YDR284C	DPP1	0.00317862	0.00306519	0.000266395	0.00319911	0.207509	0.47208	0.792491	0.52792	0.691774	0.906613	0.801283	0.73159	0.815096	0.0700411	-0.650945	0.293856
YDR285W	ZIP1	-0.00737046	0.00474363	0.0100058	0.00424323	0.970622	0.00425994	0.0293783	0.99574	0.897779	0.058698	0.118083	0.797287	-1.89001	2.63074	-0.316528	-0.591106
YDR287W	INM2	-0.00117495	0.00482119	-2.3169e-05	0.00283601	0.618405	0.50243	0.381595	0.49757	0.897779	0.906613	0.642471	0.716648	-0.301293	-0.00609164	-0.726986	-0.340011
YDR289C	RTT103	0.0018386	0.00396866	-0.0197676	0.00383304	0.318652	1	0.681348	1.01077e-07	0.841013	0.906613	0.801283	2.236e-06	0.471472	-5.19735	-0.211821	-0.74108
YDR290W	YDR290W	-0.0128347	0.00627616	-0.00610692	0.00694792	0.999501	0.945824	0.000498803	0.0541761	0.897779	0.906613	0.00431866	0.194897	-3.2912	-1.60564	-0.18197	-2.01599
YDR291W	HRQ1	0.000167204	0.0022792	0.00357405	0.00352796	0.4829	0.173686	0.5171	0.826314	0.897779	0.666922	0.727258	0.797287	0.0428763	0.939698	-0.154752	0.235281
YDR293C	SSD1	0.0191808	0.00320598	0.0213346	0.00225426	4.35974e-07	1.01558e-08	1	1	2.17144e-05	6.71234e-07	0.801283	0.797287	4.91853	5.60933	0.0373957	-0.213815
YDR294C	DPL1	0.00167967	0.00295807	-0.00260032	0.00302634	0.333336	0.752912	0.666664	0.247088	0.853217	0.906613	0.801283	0.499531	0.430719	-0.683682	-0.480491	-0.175109
YDR295C	HDA2	0.0143632	0.00369476	0.024299	0.00246029	0.000115181	8.36312e-11	0.999885	1	0.00249344	7.22828e-09	0.801283	0.797287	3.68316	6.38874	-0.552145	-0.686453
YDR296W	MHR1	-0.00361464	0.00671077	-0.00742328	0.0068141	0.823012	0.974516	0.176988	0.0254842	0.897779	0.906613	0.418361	0.113258	-0.926905	-1.95175	-1.02862	-0.347813
YDR297W	SUR2	0.0194445	0.00403574	0.00376023	0.00288188	3.0797e-07	0.161418	1	0.838582	1.55714e-05	0.647366	0.801283	0.797287	4.98615	0.988648	-0.325479	-0.807098
YDR304C	CPR5	-0.0122124	0.00224496	-0.00361633	0.00477888	0.999131	0.82915	0.000869194	0.17085	0.897779	0.906613	0.00684863	0.40421	-3.13163	-0.950813	-0.342596	-0.5747
YDR305C	HNT2	0.0162448	0.00591574	0.00737404	0.00310378	1.55233e-05	0.0262629	0.999984	0.973737	0.000470926	0.21435	0.801283	0.797287	4.16565	1.9388	-0.371866	-0.543027
YDR307W	YDR307W	-0.000335847	0.00444614	-0.00334839	0.00358594	0.534315	0.810669	0.465685	0.189331	0.897779	0.906613	0.712629	0.431719	-0.0861213	-0.880366	-0.379862	0.295307
YDR309C	GIC2	-0.0117253	0.00579642	-0.00757187	0.00331083	0.99868	0.976749	0.00132044	0.0232508	0.897779	0.906613	0.00980738	0.105866	-3.00671	-1.99081	-0.314526	0.174354
YDR310C	SUM1	0.00997047	0.00244758	0.00119863	0.00393119	0.00528301	0.376326	0.994717	0.623674	0.0641078	0.906613	0.801283	0.7804	2.55673	0.315145	0.484677	0.184452
YDR312W	SSF2	-0.00744678	0.00357719	-0.00635609	0.00218893	0.971906	0.952655	0.0280935	0.0473452	0.897779	0.906613	0.114151	0.177429	-1.90958	-1.67116	-0.645854	-1.3561
YDR313C	PIB1	-0.0125365	0.00247457	-0.00157908	0.00173688	0.999347	0.660993	0.000652788	0.339007	0.897779	0.906613	0.00538571	0.590437	-3.21475	-0.415175	-1.08728	0.688317
YDR314C	RAD34	0.0057248	0.00316052	-0.000108233	0.00387038	0.0710502	0.511351	0.92895	0.488649	0.385855	0.906613	0.801283	0.716648	1.46801	-0.0284568	-1.09156	0.290569
YDR316W	OMS1	-0.0109069	0.0045781	-0.000458884	0.00208046	0.99742	0.548016	0.00258018	0.451984	0.897779	0.906613	0.0169641	0.694568	-2.79685	-0.120651	-0.757463	0.923998
YDR317W	HIM1	0.000984495	0.00415053	0	0.00237264	0.400345	0.5	0.599655	0.5	0.897779	0.906613	0.784707	0.716648	0.252454	-1.7475e-18	-0.236828	-0.982455
YDR318W	MCM21	-0.00381964	0.00399676	-0.00259653	0.00267217	0.836326	0.752597	0.163674	0.247403	0.897779	0.906613	0.401549	0.499531	-0.979472	-0.682685	-2.71875	-0.0663892
YDR319C	YDR319C	0.00632738	0.00450537	0.00904042	0.00278707	0.0523447	0.00872878	0.947655	0.991271	0.328114	0.101637	0.801283	0.797287	1.62253	2.37693	0.0500856	0.179133
YDR321W	ASP1	-0.00362172	0.00420241	-0.00674565	0.00247146	0.823483	0.961934	0.176517	0.0380662	0.897779	0.906613	0.418245	0.153316	-0.928719	-1.77358	0.382401	-0.199408
YDR326C	YSP2	0.00705032	0.00636555	0.00840624	0.00468105	0.0353097	0.0135461	0.96469	0.986454	0.25134	0.137015	0.801283	0.797287	1.80792	2.21019	-0.376849	-0.186874
YDR329C	PEX3	-0.00876866	0.0035012	-0.0134601	0.00401121	0.987729	0.999799	0.0122705	0.000200864	0.897779	0.906613	0.0603374	0.00230784	-2.24855	-3.53895	-0.0202691	0.289973
YDR330W	UBX5	-0.00967027	0.00428718	-0.00188645	0.00309169	0.993426	0.690049	0.00657369	0.309951	0.897779	0.906613	0.036392	0.563909	-2.47975	-0.49599	-0.652311	0.503255
YDR333C	YDR333C	-0.000697484	0.00291941	-0.00124985	0.00394505	0.570975	0.628776	0.429025	0.371224	0.897779	0.906613	0.684778	0.62027	-0.178856	-0.328613	-0.484689	0.247419
YDR334W	SWR1	0.0182412	0.00270341	0.00612073	0.00501897	1.45118e-06	0.0537781	0.999999	0.946222	5.83453e-05	0.351242	0.801283	0.797287	4.67761	1.60928	-0.331113	0.0398246
YDR335W	MSN5	-0.0159732	0.00233044	-0.00636661	0.00307323	0.999979	0.952927	2.10172e-05	0.0470729	0.897779	0.906613	0.000263012	0.177055	-4.096	-1.67392	-0.120911	-2.0897
YDR337W	MRPS28	-0.00708079	0.00469516	-0.00301049	0.00255401	0.965294	0.785681	0.0347059	0.214319	0.897779	0.906613	0.134069	0.462419	-1.81573	-0.791525	0.590542	-0.347248
YDR338C	YDR338C	-0.00890183	0.00244067	-0.00616642	0.00329202	0.988776	0.947522	0.011224	0.052478	0.897779	0.906613	0.0564683	0.191292	-2.2827	-1.62129	-0.216199	0.0969993
YDR340W	YDR340W	-0.0124201	0.00315631	-0.00490765	0.00261383	0.999276	0.901532	0.000724047	0.0984681	0.897779	0.906613	0.00590816	0.28394	-3.18489	-1.29033	-0.525374	-2.53784
YDR344C	YDR344C	-0.00644198	0.00837609	0.001044	0.00347415	0.950725	0.391853	0.0492754	0.608147	0.897779	0.906613	0.172863	0.773375	-1.65192	0.274492	0.337958	0.127962
YDR345C	HXT3	-0.00408111	0.00373806	-0.00603677	0.00306616	0.85234	0.943766	0.14766	0.0562337	0.897779	0.906613	0.374576	0.199395	-1.04652	-1.5872	-0.239695	-0.372443
YDR347W	MRP1	-0.0105086	0.00231645	-0.00880751	0.00403342	0.996478	0.989712	0.0035222	0.0102876	0.897779	0.906613	0.0218356	0.0570011	-2.69474	-2.31569	-0.147048	-0.274233
YDR349C	YPS7	-0.00236531	0.00384237	0.00846841	0.00335353	0.727921	0.0129892	0.272079	0.987011	0.897779	0.134306	0.528114	0.797287	-0.606538	2.22653	-0.909967	0.0774238
YDR350C	ATP22	0.00506798	0.00384711	-0.00394512	0.00457876	0.0968716	0.850193	0.903128	0.149807	0.456274	0.906613	0.801283	0.372234	1.29959	-1.03726	-2.19941	0.140988
YDR351W	SBE2	0.00376129	0.00192721	-0.000222847	0.00323502	0.167395	0.523361	0.832605	0.476639	0.621225	0.906613	0.801283	0.713299	0.964511	-0.0585915	-2.80999	-1.62264
YDR354W	TRP4	0.00188448	0.00278276	0.00649424	0.00475723	0.314464	0.0438665	0.685536	0.956133	0.834878	0.303624	0.801283	0.797287	0.483238	1.70748	-1.43484	-0.853492
YDR357C	CNL1	-0.000212191	0.00427093	0.00623708	0.00315034	0.521697	0.0505164	0.478303	0.949484	0.897779	0.335858	0.717598	0.797287	-0.0544122	1.63987	0.27518	-0.830808
YDR358W	GGA1	0.000663514	0.00460322	-0.00155335	0.00413059	0.432448	0.658514	0.567552	0.341486	0.897779	0.906613	0.761775	0.592278	0.170145	-0.40841	0.297112	-0.688419
YDR359C	EAF1	-0.00291901	0.00511597	-0.00721455	0.00386192	0.772927	0.971077	0.227073	0.0289229	0.897779	0.906613	0.478293	0.12354	-0.748522	-1.89686	-0.0644274	0.242548
YDR360W	OPI7	0.000482816	0.00578725	-0.0107563	0.00322353	0.450733	0.997659	0.549267	0.00234139	0.897779	0.906613	0.750302	0.0178882	0.123809	-2.82808	0.0821157	-0.496171
YDR363W-A	SEM1	-0.00655533	0.0027875	0.00353041	0.00432495	0.953617	0.176646	0.0463828	0.823354	0.897779	0.67663	0.165443	0.797287	-1.68099	0.928224	-0.449954	-0.564063
YDR368W	YPR1	0.00666766	0.00259525	0.00437704	0.00215059	0.0436522	0.124903	0.956348	0.875097	0.291338	0.568013	0.801283	0.797287	1.70979	1.15082	0.23372	-0.573217
YDR369C	XRS2	0.0126017	0.00246481	0.0126295	0.00442101	0.000615808	0.000449162	0.999384	0.999551	0.0104314	0.0096435	0.801283	0.797287	3.23146	3.32057	-0.605823	0.189463
YDR370C	YDR370C	0.0024383	0.00212736	0.00711735	0.00416095	0.265902	0.0306512	0.734098	0.969349	0.780672	0.239163	0.801283	0.797287	0.625255	1.87131	0.641784	-0.746737
YDR371W	CTS2	0.00428351	0.00658699	0.00116733	0.00564115	0.13601	0.379454	0.86399	0.620546	0.557582	0.906613	0.801283	0.778787	1.09842	0.306916	-0.950973	-2.11069
YDR372C	VPS74	0.00438241	0.00295995	0.0108546	0.00284668	0.130553	0.00215924	0.869447	0.997841	0.547999	0.0362021	0.801283	0.797287	1.12378	2.85391	-0.659218	-0.12308
YDR374C	YDR374C	-0.00824838	0.0014975	0.00371549	0.00420305	0.982791	0.164313	0.0172092	0.835687	0.897779	0.653512	0.0789757	0.797287	-2.11514	0.976885	0.333562	-0.19618
YDR375C	BCS1	-8.73826e-05	0.00918545	0.000610791	0.00412832	0.508939	0.436208	0.491061	0.563792	0.897779	0.906613	0.720114	0.754671	-0.0224076	0.16059	-0.469289	0.523287
YDR379W	RGA2	-0.00858044	0.00325066	-0.000667806	0.00355043	0.986107	0.569688	0.0138933	0.430312	0.897779	0.906613	0.0665262	0.674196	-2.20029	-0.175581	-0.960802	-3.0751
YDR380W	ARO10	-0.0112141	0.00570651	-0.00707856	0.00819163	0.997984	0.968636	0.00201605	0.0313642	0.897779	0.906613	0.013964	0.13169	-2.87564	-1.86111	-0.453101	0.437324
YDR383C	NKP1	0.00221389	0.00356925	0.00233213	0.00520012	0.285116	0.269882	0.714884	0.730118	0.801064	0.824581	0.801283	0.797287	0.56771	0.61317	-0.400933	-1.05772
YDR384C	ATO3	0.0043759	0.00557465	0.00321078	0.00597922	0.130907	0.199283	0.869093	0.800717	0.548795	0.710835	0.801283	0.797287	1.12212	0.844187	-0.31891	-0.494142
YDR385W	EFT2	-0.00693773	0.00623763	-0.00357975	0.00352875	0.962384	0.826698	0.037616	0.173302	0.897779	0.906613	0.142176	0.407393	-1.77905	-0.941196	-0.274999	-0.0337028
YDR386W	MUS81	0.00240261	0.00381201	-0.0023574	0.00385984	0.268914	0.73231	0.731086	0.26769	0.78442	0.906613	0.801283	0.520681	0.616102	-0.619814	-0.289667	-0.133297
YDR387C	YDR387C	-0.00487159	0.0038556	0.000676342	0.00385161	0.894208	0.42943	0.105792	0.57057	0.897779	0.906613	0.298849	0.757433	-1.24922	0.177825	-0.146018	-0.383842
YDR388W	RVS167	0.00467423	0.00533204	8.66245e-05	0.00399337	0.115339	0.490915	0.884661	0.509085	0.508443	0.906613	0.801283	0.719161	1.19861	0.0227755	-0.697392	0.0564199
YDR391C	YDR391C	-0.0142278	0.00481192	0.00123301	0.00381373	0.999868	0.372899	0.000131913	0.627101	0.897779	0.906613	0.00130228	0.782728	-3.64845	0.324185	-1.69903	0.271705
YDR395W	SXM1	0.0128527	0.00367458	0.000873323	0.00315101	0.000490682	0.409195	0.999509	0.590805	0.00861804	0.906613	0.801283	0.764812	3.29582	0.229616	0.0652599	0.274754
YDR399W	HPT1	-0.00765365	0.00324161	-0.00386005	0.00381975	0.975155	0.844921	0.0248447	0.155079	0.897779	0.906613	0.10422	0.379605	-1.96263	-1.01489	-0.206129	-0.244036
YDR400W	URH1	0.00102089	0.00588083	0.0041379	0.00461976	0.396742	0.138309	0.603258	0.861691	0.897779	0.596486	0.78564	0.797287	0.261788	1.08795	-1.59496	-0.144904
YDR401W	YDR401W	0.00406576	0.00339311	0.00745963	0.00281367	0.14857	0.0249219	0.85143	0.975078	0.584685	0.207079	0.801283	0.797287	1.04259	1.9613	-1.54282	-0.139103
YDR402C	DIT2	0.00435888	0.00273021	0.00236171	0.00295958	0.131837	0.267318	0.868163	0.732682	0.549931	0.823648	0.801283	0.797287	1.11775	0.620946	-0.731858	0.0611411
YDR403W	DIT1	0.00309615	0.00306118	-8.66245e-05	0.00341704	0.213613	0.509085	0.786387	0.490915	0.699546	0.906613	0.801283	0.716648	0.793946	-0.0227755	-0.689646	-0.570545
YDR406W	PDR15	0.00186437	0.00390574	0.00687087	0.00338128	0.316297	0.0354198	0.683703	0.96458	0.836367	0.265317	0.801283	0.797287	0.47808	1.8065	-0.13269	0.0347245
YDR409W	SIZ1	-0.000556427	0.00251348	-0.000126402	0.00343647	0.55673	0.513256	0.44327	0.486744	0.897779	0.906613	0.698529	0.716648	-0.142685	-0.033234	-0.339489	-0.0621975
YDR411C	DFM1	-0.00307054	0.00370191	-0.0057141	0.00595713	0.78447	0.933499	0.21553	0.0665015	0.897779	0.906613	0.467026	0.221995	-0.787381	-1.50236	-0.708516	0.125733
YDR414C	ERD1	0.0088728	0.0016446	0.00809294	0.00413435	0.0114452	0.0166762	0.988555	0.983324	0.11504	0.158791	0.801283	0.797287	2.27526	2.12781	-0.339535	-0.834276
YDR415C	YDR415C	-0.00198176	0.0035286	-0.00364947	0.00308819	0.694338	0.831353	0.305662	0.168647	0.897779	0.906613	0.560535	0.401221	-0.508183	-0.959527	-1.00876	-0.0273677
YDR417C	YDR417C	0.00492168	0.00586343	0.00554984	0.00308813	0.103462	0.0722584	0.896538	0.927742	0.474253	0.411432	0.801283	0.797287	1.26207	1.45918	-0.431342	-0.734975
YDR419W	RAD30	0.00202763	0.00434927	-0.00288916	0.00419305	0.301551	0.776261	0.698449	0.223739	0.82146	0.906613	0.801283	0.474867	0.519945	-0.759625	-1.27215	-2.0114
YDR420W	HKR1	0.00824329	0.00206807	0.00409692	0.0028135	0.0172648	0.140702	0.982735	0.859298	0.15446	0.601121	0.801283	0.797287	2.11383	1.07717	-0.386764	-1.49718
YDR421W	ARO80	0.0082153	0.00429843	0.00789561	0.00300649	0.0175738	0.0189501	0.982426	0.98105	0.156385	0.171712	0.801283	0.797287	2.10665	2.07593	0.346764	0.297129
YDR422C	SIP1	-0.0132396	0.00424784	-0.00768215	0.00571562	0.999657	0.978298	0.000343099	0.0217016	0.897779	0.906613	0.00305951	0.10195	-3.39504	-2.01981	0.331949	-0.39441
YDR423C	CAD1	0.00515558	0.00608824	0.00341136	0.00428531	0.0930761	0.18488	0.906924	0.81512	0.450144	0.69138	0.801283	0.797287	1.32205	0.896923	-0.620286	-0.399989
YDR424C	DYN2	-0.00153203	0.0193302	-0.00511481	0.00439952	0.652788	0.910655	0.347212	0.0893453	0.897779	0.906613	0.605106	0.269977	-0.392858	-1.3448	-0.215389	-0.327468
YDR425W	SNX41	0.0160945	0.00745528	0.0053618	0.00258305	1.83667e-05	0.0793088	0.999982	0.920691	0.000542393	0.431879	0.801283	0.797287	4.12712	1.40974	-0.531427	0.132557
YDR428C	BNA7	-0.00178425	0.00204625	0.00459488	0.0033619	0.676358	0.113505	0.323642	0.886495	0.897779	0.538119	0.579631	0.797287	-0.457537	1.20809	-0.758752	-0.646022
YDR430C	CYM1	-0.00242742	0.0033357	0.00456913	0.00347215	0.733182	0.114813	0.266818	0.885187	0.897779	0.540514	0.522818	0.797287	-0.622464	1.20132	-3.16006	-0.688062
YDR431W	YDR431W	-0.000166418	0.00530362	-0.00904612	0.0050425	0.51702	0.991307	0.48298	0.00869338	0.897779	0.906613	0.720114	0.050136	-0.0426746	-2.37843	-1.65397	-0.980408
YDR433W	YDR433W	0.00306132	0.00510944	-0.000466323	0.00399723	0.216222	0.548791	0.783778	0.451209	0.703939	0.906613	0.801283	0.694376	0.785017	-0.122607	-0.802075	0.0776209
YDR435C	PPM1	-0.011472	0.00316565	-0.0202935	0.00373932	0.998368	1	0.00163167	4.76121e-08	0.897779	0.906613	0.011682	1.1291e-06	-2.94178	-5.33561	-0.833651	0.0380848
YDR436W	PPZ2	0.00362737	0.00294985	-0.00658181	0.00306713	0.176142	0.95823	0.823858	0.0417701	0.637075	0.906613	0.801283	0.163783	0.930168	-1.7305	-0.389296	0.0415873
YDR444W	YDR444W	0.000366863	0.00355223	0.00657333	0.00528387	0.462525	0.0419695	0.537475	0.95803	0.897779	0.297832	0.741798	0.797287	0.0940749	1.72827	-0.00868474	-0.571948
YDR445C	YDR445C	0.00224121	0.00517858	-0.00276837	0.00401187	0.282742	0.766652	0.717258	0.233348	0.798057	0.906613	0.801283	0.486781	0.574715	-0.727866	-1.23989	-0.227392
YDR446W	ECM11	0.00576256	0.005562	0.00637819	0.00454381	0.0697447	0.0467744	0.930255	0.953226	0.382169	0.316326	0.801283	0.797287	1.4777	1.67697	0.0892883	0.103264
YDR447C	RPS17B	0.0171558	0.00552278	0.0141753	0.00326627	5.43074e-06	9.68863e-05	0.999995	0.999903	0.000188777	0.00272152	0.801283	0.797287	4.39927	3.727	-1.01723	-0.243326
YDR450W	RPS18A	0.0204716	0.00862975	0.00149664	0.00885952	7.62391e-08	0.346975	1	0.653025	4.46339e-06	0.906613	0.801283	0.793674	5.24954	0.3935	-1.74118	-0.598659
YDR459C	PFA5	0.00247459	0.0043765	-0.00644437	0.00488255	0.262858	0.954902	0.737142	0.0450976	0.775647	0.906613	0.801283	0.172076	0.63456	-1.69437	0.143686	-0.839674
YDR463W	STP1	-0.00681256	0.00371706	0.030935	0.00325438	0.959677	2.22045e-16	0.0403231	1	0.897779	3.56412e-14	0.149004	0.797287	-1.74695	8.1335	-0.652546	0.0986581
YDR465C	RMT2	0.00275855	0.0054145	-0.00209242	0.00596714	0.239667	0.70889	0.760333	0.29111	0.743359	0.906613	0.801283	0.546376	0.707376	-0.550145	-0.360882	-0.433079
YDR466W	PKH3	0.00241882	0.00716321	-0.0025064	0.00273758	0.267544	0.745049	0.732456	0.254951	0.783162	0.906613	0.801283	0.508242	0.620259	-0.658989	-0.971351	-0.362828
YDR477W	SNF1	-0.0145747	0.0120882	-0.0143427	0.0107161	0.999907	0.999919	9.29656e-05	8.12943e-05	0.897779	0.906613	0.000961409	0.000999924	-3.7374	-3.77101	-1.11382	0.0421903
YDR479C	PEX29	-0.00300321	0.00551634	-0.0022004	0.00581852	0.779384	0.718549	0.220616	0.281451	0.897779	0.906613	0.471899	0.533447	-0.770114	-0.578535	-0.719731	-0.538953
YDR480W	DIG2	0.00466648	0.00593226	0.00501053	0.00420026	0.115726	0.0938559	0.884274	0.906144	0.508926	0.475344	0.801283	0.797287	1.19663	1.31738	-0.0709565	0.0362426
YDR481C	PHO8	0.00226587	0.00610765	0.00443169	0.00428419	0.280607	0.121971	0.719393	0.878029	0.797577	0.557989	0.801283	0.797287	0.581038	1.16519	-0.258345	-1.59679
YDR482C	CWC21	-0.00476855	0.00404751	0.0081819	0.00426423	0.889298	0.0157301	0.110702	0.98427	0.897779	0.152922	0.308719	0.797287	-1.2228	2.1512	-0.391668	-0.657717
YDR483W	KRE2	0.00916804	0.00649088	0.0168133	0.00439756	0.00936236	4.92155e-06	0.990638	0.999995	0.0982472	0.000212686	0.801283	0.797287	2.35097	4.42059	-1.07792	-0.107297
YDR488C	PAC11	-0.00422377	0.00266549	-0.00709322	0.00419759	0.860619	0.968907	0.139381	0.0310932	0.897779	0.906613	0.361926	0.130923	-1.0831	-1.86496	-0.0876798	-2.22312
YDR493W	MZM1	-0.00463019	0.00412258	-0.00114916	0.00415853	0.88245	0.618727	0.11755	0.381273	0.897779	0.906613	0.322978	0.630713	-1.18732	-0.302139	0.0530394	-0.597644
YDR494W	RSM28	-0.00641856	0.00497382	0.000466217	0.00428129	0.950109	0.45122	0.0498906	0.54878	0.897779	0.906613	0.174405	0.74451	-1.64591	0.122579	-1.52133	-0.23944
YDR496C	PUF6	-0.00290754	0.00658686	-0.00659317	0.00488765	0.77204	0.958496	0.22796	0.0415044	0.897779	0.906613	0.479483	0.163389	-0.745583	-1.73349	0.481897	-0.214868
YDR497C	ITR1	0.00710537	0.00482366	-0.00373832	0.00659081	0.034225	0.837169	0.965775	0.162831	0.245087	0.906613	0.801283	0.392875	1.82203	-0.982888	0.095298	0.251666
YDR500C	RPL37B	0.00853365	0.00473466	-0.00653787	0.00677862	0.0143243	0.957188	0.985676	0.0428116	0.134998	0.906613	0.801283	0.166326	2.18829	-1.71895	-0.396255	-0.218017
YDR502C	SAM2	0.00986549	0.00595952	0.00758781	0.00244979	0.00570618	0.0230212	0.994294	0.976979	0.0672854	0.196953	0.801283	0.797287	2.52981	1.995	-0.575842	-1.41718
YDR504C	SPG3	0.00247149	0.00469881	0.00824383	0.0033935	0.263117	0.0150989	0.736883	0.984901	0.775647	0.148816	0.801283	0.797287	0.633766	2.16749	0.0129823	-1.34939
YDR506C	YDR506C	-0.00499438	0.00435785	0.00476618	0.00567014	0.899852	0.105078	0.100148	0.894922	0.897779	0.511845	0.289033	0.797287	-1.28071	1.25313	-0.776498	-0.135835
YDR509W	YDR509W	0.00423111	0.00540381	0.00519589	0.00331332	0.138964	0.0859517	0.861036	0.914048	0.562779	0.45169	0.801283	0.797287	1.08498	1.36611	-0.248841	-1.05058
YDR511W	ACN9	0.00584715	0.00826041	-0.00731969	0.00428714	0.0668867	0.972855	0.933113	0.0271455	0.373784	0.906613	0.801283	0.118161	1.49939	-1.92451	-0.138959	-0.486621
YDR512C	EMI1	-0.0157934	0.00486909	-0.0065865	0.00349482	0.999974	0.95834	2.5618e-05	0.0416603	0.897779	0.906613	0.000316597	0.163665	-4.04992	-1.73174	-0.928069	0.305407
YDR513W	GRX2	-0.00177689	0.00398916	0.0185208	0.00495899	0.675679	5.59351e-07	0.324321	0.999999	0.897779	2.85674e-05	0.580497	0.797287	-0.455649	4.86952	-0.0104101	-1.60753
YDR514C	YDR514C	-0.00740627	0.00652155	-0.01002	0.00488202	0.97123	0.995787	0.0287695	0.0042132	0.897779	0.906613	0.11658	0.0289103	-1.89919	-2.63449	-0.953307	-0.248282
YDR523C	SPS1	-0.000325971	0.00474753	0.00271046	0.00388979	0.533308	0.238035	0.466692	0.761965	0.897779	0.782031	0.712791	0.797287	-0.083589	0.712639	-0.309486	0.381858
YDR525W	API2	-0.00707092	0.00723902	-0.000958327	0.00399266	0.9651	0.599466	0.0349005	0.400534	0.897779	0.906613	0.134646	0.64681	-1.8132	-0.251965	-1.32493	0.241857
YDR525W-A	SNA2	-0.0152794	0.00484573	-0.0216829	0.00205981	0.999955	1	4.46221e-05	5.95824e-09	0.897779	0.906613	0.000507256	1.66624e-07	-3.91811	-5.70092	-1.05642	0.190607
YDR528W	HLR1	0.00276181	0.00870718	-0.00385325	0.00237721	0.239406	0.844495	0.760594	0.155505	0.743359	0.906613	0.801283	0.380227	0.708213	-1.01311	-2.9748	0.113627
YDR529C	QCR7	-0.0195527	0.00553907	-0.007448	0.00433984	1	0.974899	2.66694e-07	0.0251007	0.897779	0.906613	4.72805e-06	0.112227	-5.0139	-1.95824	-0.0389882	-0.716348
YDR530C	APA2	0.00158543	0.00371997	-0.0117245	0.00466205	0.342169	0.998974	0.657831	0.00102591	0.86568	0.906613	0.801283	0.00910513	0.406552	-3.08263	-1.85099	-2.04246
YDR535C	YDR535C	-0.00034102	0.00594085	0.00182301	0.00404577	0.534842	0.315859	0.465158	0.684141	0.897779	0.876291	0.712294	0.797287	-0.0874479	0.47931	-1.25177	0.0396179
YDR536W	STL1	-0.0031526	0.00545416	0.000818649	0.00286622	0.790577	0.41479	0.209423	0.58521	0.897779	0.906613	0.45897	0.762191	-0.808424	0.215241	0.128068	0.124362
YDR538W	PAD1	0	0.00201532	-0.00474733	0.00361585	0.5	0.894017	0.5	0.105983	0.897779	0.906613	0.720114	0.298737	3.67743e-17	-1.24818	0.307629	-0.811744
YDR539W	FDC1	-0.00606938	0.00219016	5.58008e-05	0.00264562	0.94019	0.494147	0.0598096	0.505853	0.897779	0.906613	0.197761	0.718179	-1.55637	0.0146713	-0.426847	0.0178418
YDR540C	IRC4	-0.00274832	0.00682259	-0.00432255	0.00282359	0.759518	0.872125	0.240482	0.127875	0.897779	0.906613	0.494123	0.336303	-0.704754	-1.13649	0.186201	-2.77905
YDR541C	YDR541C	0.00179915	0.00510354	-0.00255713	0.00254795	0.322271	0.749312	0.677729	0.250688	0.842548	0.906613	0.801283	0.502107	0.461356	-0.672326	-0.84222	0.425292
YEL001C	IRC22	-7.19862e-05	0.00388223	0.00201284	0.00504445	0.507364	0.298326	0.492636	0.701674	0.897779	0.86549	0.720114	0.797287	-0.0184595	0.529221	-1.01684	0.650209
YEL003W	GIM4	-0.00266359	0.00248042	0.0025132	0.00208334	0.752705	0.254378	0.247295	0.745622	0.897779	0.807396	0.501386	0.797287	-0.683026	0.660776	-0.84617	-1.08583
YEL006W	YEA6	-0.00203881	0.0382795	-0.00481824	0.00279965	0.699448	0.897391	0.300552	0.102609	0.897779	0.906613	0.554696	0.292186	-0.522813	-1.26682	-0.522265	-0.134085
YEL008W	YEL008W	0.00199804	0.00406957	0.000472204	0.00183893	0.3042	0.450597	0.6958	0.549403	0.823969	0.906613	0.801283	0.745015	0.512358	0.124153	0.084016	0.312045
YEL011W	GLC3	-0.0239462	0.00894364	-0.0397256	0.00894462	1	1	4.11191e-10	7.74319e-26	0.897779	0.906613	9.79743e-09	1.20807e-23	-6.14055	-10.4447	-0.355705	-0.482259
YEL012W	UBC8	-0.0268684	0.00406511	-0.0341858	0.00408286	1	1	2.79222e-12	1.2566e-19	0.897779	0.906613	8.40026e-11	9.80251e-18	-6.88987	-8.9882	-0.528036	0.0244439
YEL014C	YEL014C	0.00732747	0.00228963	0.000359924	0.00116722	0.0301232	0.462304	0.969877	0.537696	0.227764	0.906613	0.801283	0.735476	1.87899	0.0946319	-0.475184	-0.0275355
YEL016C	NPP2	7.19862e-05	0.00582486	0.00570309	0.00504173	0.492636	0.066876	0.507364	0.933124	0.897779	0.395482	0.723575	0.797287	0.0184595	1.49947	-0.144874	0.475981
YEL017C-A	PMP2	0.0098847	0.00613901	-0.000785181	0.00561807	0.00562657	0.581777	0.994373	0.418223	0.0669802	0.906613	0.801283	0.662965	2.53474	-0.206441	-1.70824	0.563236
YEL037C	RAD23	-0.00242886	0.00379954	-0.00387888	0.00350417	0.733303	0.846099	0.266697	0.153901	0.897779	0.906613	0.522818	0.378285	-0.622833	-1.01984	-1.05171	0.183943
YEL047C	YEL047C	0.000131808	0.00302249	-0.00636133	0.0040893	0.486518	0.95279	0.513482	0.0472095	0.897779	0.906613	0.724804	0.177144	0.0337996	-1.67253	-0.801893	0.241854
YEL048C	TCA17	0.0138903	0.00603204	0.00726088	0.00308226	0.000184094	0.028128	0.999816	0.971872	0.00370078	0.226225	0.801283	0.797287	3.5619	1.90905	-0.916558	0.477348
YEL049W	PAU2	0.0130809	0.00355038	0.0106912	0.00340164	0.000397784	0.00246965	0.999602	0.99753	0.00741577	0.0400465	0.801283	0.797287	3.35433	2.81097	-0.484482	-0.0535297
YEL063C	CAN1	-0.00915405	0.00431304	0.0145058	0.00260845	0.990547	6.83936e-05	0.00945305	0.999932	0.897779	0.00202228	0.0491356	0.797287	-2.34738	3.81391	-0.622072	-0.948143
YEL065W	SIT1	0.000852199	0.00553098	0.00172194	0.00283924	0.413508	0.325369	0.586492	0.674631	0.897779	0.888126	0.774182	0.797287	0.21853	0.452736	-2.99799	0.308372
YEL066W	HPA3	0.00232752	0.00371506	0.0120021	0.00282112	0.275305	0.000800793	0.724695	0.999199	0.790764	0.0159722	0.801283	0.797287	0.596846	3.15562	0.122942	-0.430813
YEL067C	YEL067C	0.000125928	0.00401716	-0.00670172	0.00324718	0.48712	0.960968	0.51288	0.0390319	0.897779	0.906613	0.724643	0.156144	0.0322917	-1.76203	-2.26039	-0.355728
YEL068C	YEL068C	-0.0291956	0.0185234	0.00356033	0.00456356	1	0.174614	3.53276e-14	0.825386	0.897779	0.669608	1.31523e-12	0.797287	-7.48665	0.936089	-0.710945	-0.281964
YEL071W	DLD3	-0.00192421	0.00162916	-0.00382761	0.00331209	0.689144	0.84288	0.310856	0.15712	0.897779	0.906613	0.564883	0.382392	-0.493426	-1.00636	-0.78898	0.177355
YER001W	MNN1	-0.00568085	0.00368073	-0.00222627	0.00458534	0.927406	0.720839	0.0725937	0.279161	0.897779	0.906613	0.228794	0.531825	-1.45674	-0.585336	0.608791	-0.38031
YER002W	NOP16	0.005366	0.00309921	-0.0056935	0.00945069	0.08441	0.932796	0.91559	0.0672036	0.425729	0.906613	0.801283	0.222904	1.37601	-1.49695	0.652572	0.0162411
YER004W	FMP52	0.000469453	0.00535291	-0.00616935	0.00440294	0.45209	0.947605	0.54791	0.0523955	0.897779	0.906613	0.749985	0.191277	0.120382	-1.62206	-0.166462	0.203143
YER005W	YND1	0.00475372	0.0058665	-0.00893191	0.00353522	0.111422	0.990573	0.888578	0.00942723	0.502461	0.906613	0.801283	0.0530699	1.219	-2.3484	-0.617137	-0.202003
YER007C-A	TMA20	0.00175211	0.00543308	-0.00220933	0.00673834	0.32661	0.71934	0.67339	0.28066	0.84725	0.906613	0.801283	0.533082	0.449293	-0.580881	-0.943782	-0.242071
YER007W	PAC2	0.00485964	0.00357537	0.0028294	0.00326466	0.106353	0.228465	0.893647	0.771535	0.48418	0.767803	0.801283	0.797287	1.24616	0.743912	-0.0953238	0.042749
YER010C	YER010C	0.00457378	0.00291807	0.00487838	0.00189228	0.120426	0.0998101	0.879574	0.90019	0.519881	0.494036	0.801283	0.797287	1.17286	1.28263	0.136216	-0.265594
YER011W	TIR1	0.000597993	0.00202965	0.0069512	0.0033771	0.439064	0.033803	0.560936	0.966197	0.897779	0.256051	0.759398	0.797287	0.153344	1.82762	-0.0831645	0.134705
YER016W	BIM1	0.000993224	0.00413888	0.00406158	0.00420203	0.39948	0.142787	0.60052	0.857213	0.897779	0.606179	0.785149	0.797287	0.254693	1.06788	0.573766	-0.254721
YER017C	AFG3	-0.00797927	0.00394234	-0.0109928	0.00214985	0.979628	0.998075	0.0203718	0.00192466	0.897779	0.906613	0.0893591	0.0152548	-2.04613	-2.89025	-2.29398	-1.70513
YER019C-A	SBH2	-0.00104818	0.00638951	0.00277997	0.00654018	0.605952	0.232415	0.394048	0.767585	0.897779	0.773744	0.653708	0.797287	-0.268784	0.730916	-0.0154156	-0.418961
YER020W	GPA2	-0.00974883	0.00790156	-0.00183068	0.00727328	0.993789	0.684857	0.00621145	0.315143	0.897779	0.906613	0.0349056	0.567069	-2.4999	-0.481325	-1.40024	-2.96817
YER024W	YAT2	-0.00340717	0.00805519	-0.0037364	0.00330393	0.80886	0.837044	0.19114	0.162956	0.897779	0.906613	0.432259	0.392875	-0.873703	-0.982382	-1.98311	0.0946785
YER027C	GAL83	-0.0169116	0.0043289	-0.0151369	0.00215596	0.999993	0.999966	7.23372e-06	3.44809e-05	0.897779	0.906613	9.92843e-05	0.000446342	-4.33664	-3.97984	-0.767136	-0.0593346
YER028C	MIG3	0.00466231	0.00310646	0.00386447	0.00152204	0.115935	0.154802	0.884065	0.845198	0.508926	0.638683	0.801283	0.797287	1.19556	1.01605	0.194366	-0.631664
YER030W	CHZ1	0.0132116	0.0119217	-0.0080251	0.00444955	0.000352217	0.98257	0.999648	0.0174301	0.00671637	0.906613	0.801283	0.0867711	3.38785	-2.10998	-3.09588	-0.844502
YER031C	YPT31	0.00613113	0.00320728	0.00951503	0.00395667	0.057951	0.0061797	0.942049	0.99382	0.34533	0.0768652	0.801283	0.797287	1.57221	2.50171	0.00632521	-0.181391
YER032W	FIR1	0.00631369	0.00278459	-0.00201493	0.00413962	0.0527211	0.701865	0.947279	0.298135	0.328591	0.906613	0.801283	0.553046	1.61902	-0.529771	-0.0962229	-0.148385
YER033C	ZRG8	0.00530993	0.00407304	0.0102848	0.00263772	0.0866575	0.00342439	0.913342	0.996576	0.434857	0.0502957	0.801283	0.797287	1.36163	2.70411	-2.39807	0.752249
YER034W	YER034W	0.00270837	0.00441653	0.00357362	0.00100645	0.243681	0.173716	0.756319	0.826284	0.750854	0.666922	0.801283	0.797287	0.69451	0.939584	-1.91204	-0.0368611
YER038W-A	YER038W-A	0.00265487	0.0030215	0.00780266	0.00590077	0.248002	0.0201095	0.751998	0.979891	0.756484	0.179325	0.801283	0.797287	0.680791	2.05149	-0.492606	0.0375613
YER039C	HVG1	0.00305951	0.00328623	0.00426469	0.00577888	0.216358	0.131084	0.783642	0.868916	0.703939	0.582785	0.801283	0.797287	0.784552	1.12128	-0.735201	0.0840068
YER039C-A	YER039C-A	0.00884469	0.00249729	0.00242408	0.00386013	0.0116631	0.261951	0.988337	0.738049	0.116528	0.817574	0.801283	0.797287	2.26805	0.637343	-0.0911933	-0.876425
YER041W	YEN1	-0.00505951	0.00472949	-0.00264153	0.00390798	0.902756	0.756321	0.0972445	0.243679	0.897779	0.906613	0.283638	0.495432	-1.29741	-0.694518	-0.204646	-0.567517
YER042W	MXR1	-0.00883714	0.00496706	-0.0050604	0.0063103	0.988278	0.908322	0.0117223	0.0916783	0.897779	0.906613	0.0585794	0.274231	-2.26611	-1.33049	-0.462189	-0.045341
YER044C-A	MEI4	-0.00221685	0.00556804	-0.00985302	0.00565617	0.715141	0.995209	0.284859	0.00479074	0.897779	0.906613	0.542811	0.0315972	-0.568468	-2.59058	-0.873231	-0.722868
YER045C	ACA1	0.0042367	0.00574967	-0.00421693	0.00381871	0.138647	0.866225	0.861353	0.133775	0.562511	0.906613	0.801283	0.346136	1.08642	-1.10872	-0.183803	-0.416722
YER046W	SPO73	-0.000345104	0.00311862	-0.000217411	0.00455084	0.535258	0.522792	0.464742	0.477208	0.897779	0.906613	0.712294	0.713361	-0.0884953	-0.0571622	0.0439896	-0.138038
YER046W-A	YER046W-A	0.00151484	0.00497878	-0.00663991	0.00261179	0.348841	0.959575	0.651159	0.0404245	0.872637	0.906613	0.801283	0.160496	0.388451	-1.74578	-0.239545	0.0243487
YER047C	SAP1	-0.00369886	0.00604081	-0.00283433	0.0059044	0.828563	0.771927	0.171437	0.228073	0.897779	0.906613	0.412665	0.480969	-0.948501	-0.745208	-1.25098	-0.26282
YER053C	PIC2	0.00181468	0.00232639	0.00323209	0.00310432	0.320844	0.197722	0.679156	0.802278	0.842385	0.709229	0.801283	0.797287	0.465339	0.849787	-0.376527	-0.275467
YER054C	GIP2	-0.0293463	0.00538671	-0.0190591	0.00285651	1	1	2.63039e-14	2.70663e-07	0.897779	0.906613	1.00439e-12	5.57175e-06	-7.52528	-5.01105	-0.562471	0.246703
YER056C	FCY2	-0.00372344	0.00387188	-0.00273018	0.00335278	0.830161	0.763568	0.169839	0.236432	0.897779	0.906613	0.40959	0.489427	-0.954802	-0.717826	-1.61763	-1.58748
YER057C	HMF1	-0.00159759	0.00347935	0.000637259	0.00182605	0.658976	0.433469	0.341024	0.566531	0.897779	0.906613	0.600418	0.755427	-0.409671	0.167549	-0.46322	-1.02125
YER058W	PET117	0.000201043	0.00629266	-0.0181179	0.00350502	0.479442	0.999999	0.520558	9.50828e-07	0.897779	0.906613	0.729606	1.77669e-05	0.0515536	-4.7636	-0.987848	-0.834505
YER059W	PCL6	-0.0126527	0.00954081	-0.00662045	0.0042857	0.999412	0.959129	0.000588212	0.0408714	0.897779	0.906613	0.00497703	0.161756	-3.24454	-1.74066	-0.470765	-0.0243777
YER060W	FCY21	-0.00318992	0.00476794	0.0018815	0.00247227	0.79332	0.31041	0.20668	0.68959	0.897779	0.871938	0.455792	0.797287	-0.817993	0.494688	0.0578199	0.509669
YER060W-A	FCY22	0.00526305	0.00347436	0.012893	0.00216764	0.088571	0.000349663	0.911429	0.99965	0.436066	0.007865	0.801283	0.797287	1.34961	3.38984	-0.148655	-0.566123
YER062C	HOR2	-0.00836716	0.0141162	0.00234909	0.00361121	0.984047	0.26841	0.0159526	0.73159	0.897779	0.824581	0.0742388	0.797287	-2.1456	0.617628	0.0844301	0.243172
YER063W	THO1	0.00590656	0.0036994	0.00610294	0.00310868	0.0649341	0.0542911	0.935066	0.945709	0.366179	0.351242	0.801283	0.797287	1.51462	1.6046	-0.52117	0.0555544
YER064C	YER064C	0.00499403	0.00357973	0.00816688	0.00428062	0.100163	0.0158866	0.899837	0.984113	0.466828	0.153789	0.801283	0.797287	1.28062	2.14725	-1.75578	-0.393469
YER066C-A	YER066C-A	-0.000467128	0.00423312	-0.00191576	0.00492567	0.547674	0.692762	0.452326	0.307238	0.897779	0.906613	0.7046	0.561152	-0.119786	-0.503695	-0.0011153	-2.08125
YER066W	RRT13	0.0030661	0.0035692	0.00526875	0.00257742	0.215863	0.0829848	0.784137	0.917015	0.703939	0.444905	0.801283	0.797287	0.786241	1.38527	-1.81267	-0.814647
YER067C-A	YER067C-A	-0.000426227	0.00387348	-0.0025069	0.00387149	0.543517	0.74509	0.456483	0.25491	0.897779	0.906613	0.707375	0.508242	-0.109298	-0.659119	-1.09702	-0.0946427
YER067W	RGI1	-0.000444327	0.00286412	-0.00455706	0.00199473	0.545357	0.884571	0.454643	0.115429	0.897779	0.906613	0.705258	0.316235	-0.113939	-1.19815	-0.683561	-0.380041
YER070W	RNR1	-0.00808354	0.00746644	-0.00428055	0.0049094	0.980908	0.869801	0.0190923	0.130199	0.897779	0.906613	0.0855098	0.339447	-2.07287	-1.12545	0.100104	-1.059
YER071C	YER071C	-0.00520782	0.00225887	-0.00106502	0.0031794	0.909134	0.610268	0.0908656	0.389732	0.897779	0.906613	0.269276	0.637466	-1.33544	-0.280017	-0.687885	-0.105263
YER072W	VTC1	-0.000868148	0.00355515	0.00149524	0.00260807	0.588084	0.347111	0.411916	0.652889	0.897779	0.906613	0.669671	0.793674	-0.22262	0.393132	0.310522	-0.493173
YER074W	RPS24A	0.0378511	0.00589464	0.0379566	0.00496119	0	0	1	1	0	0	0.801283	0.797287	9.70617	9.97964	-1.00857	-0.465788
YER075C	PTP3	0.00154411	0.00739894	-0.00504672	0.00425861	0.346069	0.907728	0.653931	0.0922717	0.869358	0.906613	0.801283	0.27545	0.395956	-1.3269	-1.27325	0.080877
YER077C	YER077C	0.00497647	0.00369421	0.00763134	0.00259835	0.100957	0.0224041	0.899043	0.977596	0.469217	0.19364	0.801283	0.797287	1.27612	2.00645	-0.389459	-0.0976197
YER078C	ICP55	-0.00227815	0.00499025	0.00251531	0.00408289	0.720453	0.2542	0.279547	0.7458	0.897779	0.807396	0.53612	0.797287	-0.584188	0.66133	-0.30623	-0.63465
YER079W	YER079W	-0.00978857	0.00664803	-0.00355781	0.00224493	0.993965	0.825216	0.00603507	0.174784	0.897779	0.906613	0.0339786	0.409578	-2.51009	-0.935426	0.306072	-0.346752
YER080W	AIM9	0.00175787	0.0029808	-0.00918921	0.00409235	0.326077	0.992155	0.673923	0.00784502	0.846796	0.906613	0.801283	0.0467832	0.450772	-2.41605	-0.0921253	0.010013
YER081W	SER3	-0.0266361	0.00685238	-0.0249945	0.00341046	1	1	4.23663e-12	2.48877e-11	0.897779	0.906613	1.23708e-10	8.99695e-10	-6.83031	-6.57161	-0.277143	-0.749978
YER084W	YER084W	-0.0143579	0.00188197	-0.00590556	0.00239179	0.999884	0.939753	0.000115792	0.060247	0.897779	0.906613	0.00116511	0.206702	-3.68181	-1.5527	-0.0112972	-2.1864
YER085C	YER085C	-0.00216139	0.0056	-0.000839197	0.00624826	0.710295	0.587315	0.289705	0.412685	0.897779	0.906613	0.546619	0.658411	-0.554247	-0.220643	-0.202419	-0.178082
YER087C-A	YER087C-A	-0.000956816	0.00564171	-0.00758925	0.00417216	0.59691	0.976999	0.40309	0.0230006	0.897779	0.906613	0.662556	0.105218	-0.245357	-1.99538	-0.00183076	0.0609003
YER088C	DOT6	0.014208	0.00624773	0.00736264	0.00375939	0.000134554	0.026446	0.999865	0.973554	0.00282398	0.215324	0.801283	0.797287	3.64335	1.9358	-1.63633	0.0393425
YER090W	TRP2	-0.00184842	0.00240415	-5.55551e-05	0.00283245	0.682247	0.505827	0.317753	0.494173	0.897779	0.906613	0.572873	0.716648	-0.47399	-0.0146067	-0.745148	-0.0220059
YER091C	MET6	-0.0141769	0.00337064	-0.0122946	0.00340021	0.999861	0.999387	0.000138778	0.000613484	0.897779	0.906613	0.00135964	0.005943	-3.63539	-3.23254	-1.04249	-1.50695
YER091C-A	YER091C-A	-0.00797414	0.00395255	-0.00783014	0.00627719	0.979563	0.980239	0.0204367	0.0197607	0.897779	0.906613	0.0895118	0.0950922	-2.04481	-2.05872	-0.261953	-0.741109
YER092W	IES5	-0.0123452	0.00767375	-0.0228208	0.00461996	0.999226	1	0.000773605	9.85953e-10	0.897779	0.906613	0.00619377	3.10923e-08	-3.16568	-6.0001	-1.17962	0.00978834
YER093C-A	AIM11	-0.021111	0.00371449	-0.019279	0.00291832	1	1	3.08993e-08	2.00091e-07	0.897779	0.906613	5.89933e-07	4.23666e-06	-5.41352	-5.06887	0.517383	-0.153469
YER096W	SHC1	7.22329e-05	0.00537884	-0.00515951	0.0052909	0.492611	0.912538	0.507389	0.087462	0.897779	0.906613	0.723575	0.267008	0.0185227	-1.35655	-0.380463	0.300092
YER097W	YER097W	0.000735302	0.00382715	-0.00225869	0.00528682	0.425221	0.723697	0.574779	0.276303	0.897779	0.906613	0.765267	0.530382	0.188554	-0.59386	0.166332	-2.43678
YER098W	UBP9	-0.00344003	0.0033653	-0.00082053	0.0013203	0.811146	0.585403	0.188854	0.414597	0.897779	0.906613	0.42955	0.659933	-0.882129	-0.215735	-0.542668	-0.146436
YER106W	MAM1	-0.00684721	0.00576097	-0.00428561	0.00611572	0.960441	0.870083	0.0395585	0.129917	0.897779	0.906613	0.147275	0.339011	-1.75583	-1.12678	-1.00078	-0.155328
YER108C	YER108C	-0.00662124	0.00776171	-0.00058769	0.00602329	0.955236	0.561399	0.0447645	0.438601	0.897779	0.906613	0.161606	0.681931	-1.69789	-0.154517	-0.188662	0.0390325
YER109C	FLO8	0.00857393	0.0059845	0.00574458	0.00297576	0.0139526	0.0654736	0.986047	0.934526	0.132807	0.389237	0.801283	0.797287	2.19862	1.51038	-0.427367	-1.26733
YER114C	BOI2	-0.0521732	0.00806128	-0.0325143	0.00273025	1	1	4.02208e-41	6.22311e-18	0.897779	0.906613	1.33102e-38	4.09939e-16	-13.3788	-8.54872	-0.318167	-0.645878
YER118C	SHO1	0.00016719	0.00388395	-0.00103766	0.00659465	0.482902	0.607506	0.517098	0.392494	0.897779	0.906613	0.727258	0.639623	0.0428726	-0.272825	-1.23247	-0.959256
YER119C	AVT6	-0.00847971	0.00901174	-0.0065156	0.00272143	0.985165	0.956653	0.0148354	0.0433474	0.897779	0.906613	0.0699135	0.167749	-2.17446	-1.7131	-0.241288	0.19568
YER119C-A	YER119C-A	-0.0121305	0.00612185	-0.00304468	0.00394687	0.999067	0.788294	0.000933425	0.211706	0.897779	0.906613	0.0072777	0.460091	-3.11064	-0.800515	-0.0551444	-0.22217
YER122C	GLO3	0.0098021	0.00337908	0.00357552	0.00404224	0.005976	0.173587	0.994024	0.826413	0.0689716	0.666922	0.801283	0.797287	2.51356	0.940083	0.46218	-0.562124
YER129W	SAK1	0.00234099	0.0047812	0.00238264	0.00635069	0.274153	0.265511	0.725847	0.734489	0.790764	0.821836	0.801283	0.797287	0.6003	0.626448	-0.269189	-0.586917
YER134C	YER134C	-0.00622936	0.00557313	-0.00935041	0.00315117	0.944912	0.993023	0.0550884	0.00697729	0.897779	0.906613	0.187348	0.0426451	-1.5974	-2.45843	-0.373273	-0.54372
YER135C	YER135C	-0.000981668	0.00719332	-0.00351418	0.00283465	0.599375	0.822245	0.400625	0.177755	0.897779	0.906613	0.659145	0.413596	-0.25173	-0.923955	-1.21132	-0.95559
YER137C	YER137C	-0.00963099	0.00469392	-0.0107057	0.004277	0.993238	0.997559	0.00676171	0.00244055	0.897779	0.906613	0.0372942	0.0185978	-2.46968	-2.81478	-0.493873	0.15055
YER139C	RTR1	0.0037599	0.00665072	0.00434927	0.00455614	0.167484	0.126412	0.832516	0.873588	0.621225	0.571955	0.801283	0.797287	0.964153	1.14352	-0.123596	0.0113899
YER152C	YER152C	-0.00676365	0.00510681	-0.00586123	0.00342156	0.958577	0.938347	0.0414229	0.0616528	0.897779	0.906613	0.151563	0.209826	-1.73441	-1.54105	-0.787573	-0.507407
YER153C	PET122	-0.00116735	0.00478187	-0.000761539	0.00265545	0.617662	0.579348	0.382338	0.420652	0.897779	0.906613	0.643074	0.665747	-0.299345	-0.200225	-0.194791	-0.185196
YER154W	OXA1	-0.0203967	0.00812028	-0.0164532	0.00286987	1	0.999992	8.46051e-08	7.59492e-06	0.897779	0.906613	1.56512e-06	0.000109189	-5.23033	-4.32592	-0.839635	0.22184
YER167W	BCK2	-0.0106717	0.00547679	-0.010509	0.00235954	0.996896	0.997137	0.00310426	0.00286313	0.897779	0.906613	0.0196298	0.0212181	-2.73656	-2.76306	-0.529572	-0.0729565
YER169W	RPH1	-9.59951e-05	0.0038248	-0.00325722	0.00307177	0.509819	0.804111	0.490181	0.195889	0.897779	0.906613	0.720114	0.440909	-0.0246161	-0.856396	-0.263686	-0.527721
YER170W	ADK2	-0.000929713	0.00515579	-0.00170206	0.00679281	0.594217	0.672747	0.405783	0.327253	0.897779	0.906613	0.666071	0.581584	-0.238407	-0.44751	0.628459	-0.293112
YER173W	RAD24	0.0051935	0.00554899	0.00158572	0.00399484	0.0914675	0.338368	0.908533	0.661632	0.444943	0.906549	0.801283	0.796622	1.33177	0.416921	-0.608486	0.203027
YER174C	GRX4	0.00125723	0.00637044	-0.00336526	0.00729561	0.373578	0.811868	0.626422	0.188132	0.897779	0.906613	0.799707	0.429978	0.322392	-0.884801	-1.44861	0.15233
YER175C	TMT1	-0.00853101	0.0080274	-0.00184818	0.00472448	0.985651	0.686491	0.014349	0.313509	0.897779	0.906613	0.0681979	0.566326	-2.18761	-0.485927	-0.0875153	-2.33119
YER176W	ECM32	0.00723762	0.00633051	0.00580199	0.00299597	0.0317306	0.0635706	0.968269	0.936429	0.235303	0.381286	0.801283	0.797287	1.85595	1.52547	-0.660005	-0.457683
YER177W	BMH1	0.024957	0.00744385	0.0057566	0.00644208	7.78194e-11	0.0650716	1	0.934928	8.65623e-09	0.387531	0.801283	0.797287	6.39974	1.51354	-0.898126	-0.000589326
YER178W	PDA1	-0.0306616	0.00280976	0.0147003	0.00631456	1	5.55381e-05	1.88153e-15	0.999944	0.897779	0.00172885	8.00555e-14	0.797287	-7.86258	3.86503	-0.0909494	0.0330339
YER179W	DMC1	-0.00730158	0.00387381	-0.00159578	0.00484234	0.969421	0.662599	0.0305793	0.337401	0.897779	0.906613	0.121923	0.589067	-1.87235	-0.419567	0.109436	-0.139525
YER180C	ISC10	-0.00981527	0.00478712	0.00032569	0.00476784	0.994081	0.46588	0.00591902	0.53412	0.897779	0.906613	0.0333883	0.734369	-2.51694	0.0856311	-0.766689	-0.0880742
YER181C	YER181C	0	0.00665621	0.000736785	0.0042522	0.5	0.423199	0.5	0.576801	0.897779	0.906613	0.720114	0.759245	3.67743e-17	0.193717	-0.376932	0.214978
YER182W	FMP10	0.000135388	0.00430928	-0.00265247	0.0060529	0.486152	0.757222	0.513848	0.242778	0.897779	0.906613	0.724977	0.494814	0.0347177	-0.697394	-0.312222	0.328275
YER183C	FAU1	0.00412188	0.00456471	-0.00241453	0.0025592	0.145262	0.737231	0.854738	0.262769	0.578454	0.906613	0.801283	0.515164	1.05697	-0.634833	-0.418925	-0.151135
YER184C	YER184C	0.00432234	0.00425793	0.00230121	0.00267818	0.133849	0.272576	0.866151	0.727424	0.553481	0.827	0.801283	0.797287	1.10838	0.605039	-0.710091	0.574304
YER185W	PUG1	-0.000377829	0.00692037	-0.0120261	0.00338663	0.538592	0.999216	0.461408	0.000783608	0.897779	0.906613	0.709836	0.0073046	-0.096887	-3.16194	-0.396475	-0.569166
YER186C	YER186C	-0.00768478	0.00498507	-0.00617041	0.00390153	0.975616	0.947635	0.0243841	0.0523655	0.897779	0.906613	0.102868	0.191277	-1.97061	-1.62234	-0.524307	-0.364333
YER187W	YER187W	0.00628386	0.00508097	-0.000462337	0.00513257	0.0535491	0.548376	0.946451	0.451624	0.331165	0.906613	0.801283	0.694376	1.61137	-0.121559	-0.60996	-0.495488
YER188W	YER188W	-0.00144572	0.00468721	-0.00145603	0.00307597	0.64458	0.649074	0.35542	0.350926	0.897779	0.906613	0.614735	0.601541	-0.370727	-0.382822	0.640805	-0.233498
YFL003C	MSH4	-0.00137076	0.00712747	-0.000582239	0.00417183	0.637395	0.560834	0.362605	0.439166	0.897779	0.906613	0.622461	0.681942	-0.351505	-0.153084	-1.54131	-0.0916081
YFL004W	VTC2	0.00772706	0.00627496	0.00557685	0.00296814	0.0237701	0.0712865	0.97623	0.928714	0.192494	0.410054	0.801283	0.797287	1.98146	1.46628	0.569034	0.248948
YFL006W	YFL006W	-0.00582234	0.00294141	0.00285165	0.00362026	0.932285	0.226699	0.0677151	0.773301	0.897779	0.765315	0.217563	0.797287	-1.49303	0.749761	-0.735389	-2.93472
YFL007W	BLM10	0.000780603	0.00717282	0.00283979	0.00323473	0.420674	0.227639	0.579326	0.772361	0.897779	0.765791	0.767727	0.797287	0.20017	0.746645	-0.234086	-0.744733
YFL010C	WWM1	0.0126727	0.00765654	0.00190821	0.00355241	0.000577691	0.307935	0.999422	0.692065	0.00988605	0.87086	0.801283	0.797287	3.24967	0.501711	-0.162659	0.175463
YFL010W-A	AUA1	0.00531063	0.00540089	0.00224369	0.00616079	0.0866294	0.277624	0.913371	0.722376	0.434857	0.834056	0.801283	0.797287	1.36181	0.589915	-1.53846	0.19665
YFL011W	HXT10	-0.00255202	0.00369531	-0.00330839	0.0032643	0.743578	0.807809	0.256422	0.192191	0.897779	0.906613	0.510849	0.434897	-0.654415	-0.86985	-0.712093	-0.103729
YFL012W	YFL012W	0.000241198	0.0047746	0.000650414	0.00502201	0.475341	0.432109	0.524659	0.567891	0.897779	0.906613	0.733161	0.75624	0.0618506	0.171008	0.121364	-0.893414
YFL013C	IES1	-0.0109473	0.00477968	-0.00316444	0.00281868	0.997502	0.797296	0.00249847	0.202704	0.897779	0.906613	0.0165364	0.448707	-2.80723	-0.832001	-0.00490965	-3.1451
YFL013W-A	YFL013W-A	0.00635469	0.0114798	-0.00152854	0.00247492	0.0515999	0.656116	0.9484	0.343884	0.324889	0.906613	0.801283	0.595432	1.62954	-0.401887	-0.359376	-0.152578
YFL014W	HSP12	0.00374421	0.00403097	0.00658585	0.00432588	0.168495	0.0416755	0.831505	0.958325	0.621985	0.296369	0.801283	0.797287	0.960131	1.73157	0.123662	0.0519119
YFL015C	YFL015C	-0.0028451	0.00205888	0.00299621	0.00407363	0.767174	0.215416	0.232826	0.784584	0.897779	0.743917	0.485604	0.797287	-0.729571	0.787769	-0.418531	-0.490752
YFL018C	LPD1	0.00529434	0.00556534	0.0027682	0.00462838	0.0872907	0.233362	0.912709	0.766638	0.435705	0.774225	0.801283	0.797287	1.35763	0.72782	-1.30689	-0.153097
YFL019C	YFL019C	-0.00161168	0.00601916	-0.0014946	0.00320915	0.660301	0.652826	0.339699	0.347174	0.897779	0.906613	0.599378	0.598332	-0.413284	-0.392963	-1.51025	-0.0662341
YFL020C	PAU5	-0.00404247	0.00870366	4.66581e-05	0.00413717	0.850042	0.495106	0.149958	0.504894	0.897779	0.906613	0.378822	0.718179	-1.03661	0.0122674	-0.263003	-1.7995
YFL021W	GAT1	-0.00547419	0.00148947	-0.0117828	0.00313611	0.919803	0.999026	0.0801966	0.000974328	0.897779	0.906613	0.244228	0.00872573	-1.40375	-3.09795	-0.520328	0.343631
YFL023W	BUD27	0.0208874	0.00395813	0.00503442	0.00636296	4.25019e-08	0.092808	1	0.907192	2.57874e-06	0.474423	0.801283	0.797287	5.35617	1.32366	-2.5473	0.0922536
YFL025C	BST1	-0.00668013	0.00563259	-0.0161916	0.00730453	0.956643	0.99999	0.0433572	1.03528e-05	0.897779	0.906613	0.157672	0.00014476	-1.71299	-4.25714	-0.39344	-1.51741
YFL027C	GYP8	-0.00843971	0.00271277	-0.00115648	0.00397171	0.984776	0.619461	0.0152245	0.380539	0.897779	0.906613	0.0714081	0.630713	-2.1642	-0.304065	-1.01569	-0.805601
YFL028C	CAF16	-0.0117975	0.00456055	-0.0210594	0.00778415	0.998758	1	0.00124213	1.5386e-08	0.897779	0.906613	0.00931871	4.10892e-07	-3.02525	-5.53699	-0.178086	0.196744
YFL030W	AGX1	-0.00104115	0.00248117	0.00425392	0.00397679	0.605259	0.131687	0.394741	0.868313	0.897779	0.583297	0.653708	0.797287	-0.266984	1.11845	-1.49315	0.0988892
YFL031W	HAC1	0.00594069	0.00373504	0.00272878	0.00394864	0.0638326	0.236546	0.936167	0.763454	0.363679	0.777898	0.801283	0.797287	1.52337	0.717458	-0.0228302	-0.00749312
YFL032W	YFL032W	-0.000262944	0.00519296	0.00483567	0.0043737	0.526879	0.101792	0.473121	0.898208	0.897779	0.500175	0.715091	0.797287	-0.0674269	1.27141	-0.846375	-0.00915871
YFL033C	RIM15	-0.037027	0.00778441	-0.0203083	0.00936603	1	1	1.10267e-21	4.66041e-08	0.897779	0.906613	7.81946e-20	1.11411e-06	-9.49485	-5.33949	-0.473307	-0.949341
YFL034C-A	RPL22B	-0.00260137	0.00471666	-0.000191876	0.00252879	0.747636	0.520117	0.252364	0.479883	0.897779	0.906613	0.507174	0.714129	-0.66707	-0.0504484	-0.974744	-0.109639
YFL034W	YFL034W	0.0122024	0.010274	0.00374591	0.00301224	0.000876838	0.162341	0.999123	0.837659	0.0141355	0.648298	0.801283	0.797287	3.12906	0.984883	-0.00905364	-0.653683
YFL035C-B	YFL035C-B	0.00386325	0.00495707	0.00168695	0.00446835	0.160927	0.328688	0.839073	0.671312	0.605435	0.889574	0.801283	0.797287	0.990655	0.443538	-0.177034	-0.618479
YFL036W	RPO41	-0.0225516	0.00286612	-0.0151196	0.00499522	1	0.999965	3.67066e-09	3.51487e-05	0.897779	0.906613	7.80899e-08	0.000453008	-5.78292	-3.97528	-1.42605	0.361655
YFL040W	YFL040W	-0.000223105	0.0044802	-0.00124585	0.00351921	0.522811	0.628379	0.477189	0.371621	0.897779	0.906613	0.717076	0.620272	-0.0572108	-0.327562	-0.701101	0.303405
YFL041W	FET5	-0.00335955	0.0032509	-0.000556344	0.00295769	0.805516	0.558148	0.194484	0.441852	0.897779	0.906613	0.437826	0.684394	-0.861492	-0.146275	-0.33535	-0.221324
YFL042C	YFL042C	0.0387241	0.0504286	0.00326629	0.00355619	0	0.195231	1	0.804769	0	0.707562	0.801144	0.798139	9.93004	0.85878	NaN	NaN
YFL043C	YFL043C	-0.00694585	0.0028547	-0.0112429	0.00328387	0.962554	0.998442	0.0374457	0.00155823	0.897779	0.906613	0.141815	0.012975	-1.78113	-2.95601	-0.696179	0.119972
YFL044C	OTU1	-0.00302138	0.00334578	-0.0110703	0.00251132	0.780763	0.998197	0.219237	0.00180347	0.897779	0.906613	0.471397	0.014488	-0.774773	-2.91064	-0.121083	-1.08339
YFL046W	FMP32	0.00874033	0.00612836	-0.00147529	0.0041462	0.0125038	0.65095	0.987496	0.34905	0.123084	0.906613	0.801283	0.59978	2.24129	-0.387887	0.00126819	-0.0218061
YFL047W	RGD2	0.00246325	0.00490248	-0.00364509	0.00253079	0.263807	0.831063	0.736193	0.168937	0.776392	0.906613	0.801283	0.401589	0.631653	-0.958376	-0.0456104	-0.632285
YFL048C	EMP47	0.00733906	0.00311314	0.00585397	0.00517387	0.0299208	0.0618851	0.970079	0.938115	0.226925	0.374509	0.801283	0.797287	1.88196	1.53914	-1.15617	0.358811
YFL049W	SWP82	0.00548156	0.00408787	0.0111747	0.00503241	0.0799156	0.00165124	0.920084	0.998349	0.41282	0.0292947	0.801283	0.797287	1.40564	2.93808	0.0322766	-0.0223619
YFL050C	ALR2	0.00291537	0.006032	0.00269695	0.00453016	0.227354	0.239135	0.772646	0.760865	0.726834	0.783407	0.801283	0.797287	0.747589	0.709087	-0.623888	-0.125353
YFL051C	YFL051C	0.000479626	0.00408603	0.00453458	0.00377485	0.451057	0.116583	0.548943	0.883417	0.897779	0.545046	0.750302	0.797287	0.122991	1.19224	-0.429473	-0.965208
YFL052W	YFL052W	0.00404289	0.00525002	0	0.00329095	0.149933	0.5	0.850067	0.5	0.587086	0.906613	0.801283	0.716648	1.03672	-1.7475e-18	0.0445933	-0.197624
YFL053W	DAK2	0.0108967	0.00343177	0.00533407	0.00353736	0.00260109	0.0803913	0.997399	0.919609	0.0365949	0.436307	0.801283	0.797287	2.79424	1.40244	-2.61268	0.446594
YFL054C	YFL054C	0.00108559	0.00419764	-0.0017315	0.00217336	0.390361	0.675535	0.609639	0.324465	0.897779	0.906613	0.789984	0.578015	0.278379	-0.455248	-0.881583	-0.200089
YFL055W	AGP3	0.00436124	0.00530507	-0.0042162	0.00447367	0.131708	0.866184	0.868292	0.133816	0.549931	0.906613	0.801283	0.346136	1.11835	-1.10853	-0.709704	0.198986
YFL056C	AAD6	-0.0111423	0.0036461	-0.0132028	0.00388214	0.997863	0.999741	0.00213678	0.000258969	0.897779	0.906613	0.0145966	0.0028894	-2.85723	-3.4713	-0.449152	-0.819899
YFR001W	LOC1	0.0243363	0.00259556	0.0260293	0.00728063	2.17976e-10	3.85925e-12	1	1	2.20423e-08	3.82609e-10	0.801283	0.797287	6.24058	6.84368	-0.668725	0.178117
YFR006W	YFR006W	0.000259296	0.0030009	-0.0103606	0.00323377	0.473493	0.996775	0.526507	0.00322455	0.897779	0.906613	0.734907	0.0235433	0.0664913	-2.72403	-0.885452	-0.383583
YFR007W	YFH7	-0.00415619	0.00162148	0.000763747	0.00227677	0.856737	0.420425	0.143263	0.579575	0.897779	0.906613	0.36879	0.760364	-1.06577	0.200806	-1.92413	-0.608784
YFR008W	FAR7	0.000712571	0.00582467	-0.0230143	0.00634073	0.427507	1	0.572493	7.19825e-10	0.897779	0.906613	0.763959	2.31934e-08	0.182725	-6.05098	-0.488881	-0.203403
YFR009W	GCN20	0.0103238	0.00387581	0.00471674	0.00633018	0.00405655	0.107463	0.995943	0.892537	0.052266	0.519704	0.801283	0.797287	2.64733	1.24014	0.100853	0.0936875
YFR010W	UBP6	0.00610998	0.00349271	0.0106264	0.00298456	0.0585823	0.0026036	0.941418	0.997396	0.347104	0.0413971	0.801283	0.797287	1.56679	2.79393	-0.0937902	-0.378774
YFR011C	AIM13	-0.00479674	0.00394722	-0.00456996	0.00438146	0.890657	0.88523	0.109343	0.11477	0.897779	0.906613	0.306651	0.314722	-1.23003	-1.20154	0.0949762	-1.12746
YFR013W	IOC3	0.00149455	0.0049974	0.00847993	0.00214453	0.350768	0.0128883	0.649232	0.987112	0.874181	0.133741	0.801283	0.797287	0.383248	2.22956	-0.643224	-0.688831
YFR014C	CMK1	-0.000789186	0.00549843	0.00417924	0.00240897	0.580187	0.135925	0.419813	0.864075	0.897779	0.593451	0.677701	0.797287	-0.202371	1.09881	-0.771472	-0.215232
YFR015C	GSY1	-0.00786891	0.00445194	-0.00195253	0.00278142	0.978196	0.696152	0.0218045	0.303848	0.897779	0.906613	0.0943922	0.558056	-2.01783	-0.513364	-0.337753	-0.0370901
YFR016C	YFR016C	0.00511038	0.00349164	0.00343123	0.00353933	0.0950207	0.18349	0.904979	0.81651	0.452983	0.69138	0.801283	0.797287	1.31046	0.902145	0.0823304	0.561804
YFR017C	YFR017C	-0.0182402	0.00229087	-0.0125175	0.0034254	0.999999	0.999501	1.45303e-06	0.000498922	0.897779	0.906613	2.30195e-05	0.00504765	-4.67735	-3.29113	-1.65315	-2.44872
YFR018C	YFR018C	-0.00738656	0.00377204	-0.0120765	0.00199885	0.970897	0.999251	0.0291032	0.000748691	0.897779	0.906613	0.117135	0.00700112	-1.89414	-3.17519	0.00517701	0.531189
YFR019W	FAB1	-0.00717608	0.00718979	0.00236244	0.00299988	0.967128	0.267254	0.0328719	0.732746	0.897779	0.823648	0.129332	0.797287	-1.84017	0.621138	0.187478	0.470121
YFR020W	YFR020W	0.00402302	0.00397522	-0.00569964	0.00232522	0.151124	0.933006	0.848876	0.0669935	0.587086	0.906613	0.801283	0.222634	1.03163	-1.49856	-0.285597	0.321613
YFR021W	ATG18	0.00188427	0.00345085	-0.0234808	0.00238022	0.314483	1	0.685517	3.33707e-10	0.834878	0.906613	0.801283	1.11148e-08	0.483184	-6.17363	-0.11371	-0.062202
YFR022W	ROG3	-0.00126255	0.00326236	-0.00284074	0.00514086	0.626938	0.772436	0.373062	0.227564	0.897779	0.906613	0.632753	0.480464	-0.323755	-0.746893	-1.00408	-0.326708
YFR023W	PES4	-0.000253938	0.00234106	-0.00615807	0.00476407	0.52596	0.947286	0.47404	0.0527135	0.897779	0.906613	0.715243	0.191729	-0.0651174	-1.61909	-0.328087	0.0650176
YFR024C	YFR024C	0.00505149	0.00591795	0.00380889	0.00334007	0.0975987	0.158307	0.902401	0.841693	0.457431	0.647366	0.801283	0.797287	1.29536	1.00144	-0.516787	0.550809
YFR024C-A	LSB3	-0.00890557	0.00286994	-0.00278147	0.00503524	0.988804	0.767705	0.0111958	0.232295	0.897779	0.906613	0.0564215	0.485953	-2.28366	-0.731309	-0.662427	0.296715
YFR026C	ULI1	-7.22329e-05	0.00386132	-0.00542471	0.00277112	0.507389	0.923106	0.492611	0.0768942	0.897779	0.906613	0.720114	0.245623	-0.0185227	-1.42628	-0.556078	0.200069
YFR030W	MET10	-0.00864087	0.00628467	-4.7722e-05	0.00307651	0.986647	0.505005	0.0133532	0.494995	0.897779	0.906613	0.0644583	0.716648	-2.21578	-0.0125472	-1.11994	0.322517
YFR032C	RRT5	-0.00266648	0.00773644	-0.00268239	0.00310202	0.752939	0.759675	0.247061	0.240325	0.897779	0.906613	0.501284	0.494077	-0.683767	-0.705259	-1.2669	-0.238353
YFR032C-A	RPL29	-0.00203607	0.00493757	-0.0028995	0.00514533	0.699203	0.777072	0.300797	0.222928	0.897779	0.906613	0.554705	0.474052	-0.522111	-0.762342	0.139492	NaN
YFR033C	QCR6	-0.0180186	0.00298802	-0.00399217	0.00229541	0.999998	0.853056	1.91394e-06	0.146944	0.897779	0.906613	2.92329e-05	0.367754	-4.62052	-1.04963	0.226812	0.0466455
YFR034C	PHO4	-0.00706424	0.00468702	-0.000618677	0.00440677	0.964967	0.564608	0.0350329	0.435392	0.897779	0.906613	0.134982	0.679682	-1.81149	-0.162664	0.138306	0.108798
YFR035C	YFR035C	-0.0124059	0.0042312	0.0032334	0.00477739	0.999267	0.197625	0.000733183	0.802375	0.897779	0.709229	0.00594709	0.797287	-3.18126	0.850134	0.100839	-0.168535
YFR036W	CDC26	-0.000902858	0.0041531	0.00245633	0.00272357	0.591545	0.259197	0.408455	0.740803	0.897779	0.814566	0.666958	0.797287	-0.23152	0.645823	-0.799151	0.0130852
YFR038W	IRC5	-0.00642343	0.00422104	-0.0024398	0.0041056	0.950238	0.739393	0.0497622	0.260607	0.897779	0.906613	0.17416	0.512621	-1.64716	-0.641476	-1.78428	-0.232985
YFR040W	SAP155	-0.00791051	0.00623991	0.00544398	0.00612286	0.978745	0.0761661	0.0212548	0.923834	0.897779	0.424052	0.0924156	0.797287	-2.0285	1.43134	-0.305492	-0.840888
YFR041C	ERJ5	-0.010461	0.00292819	-0.00264319	0.00347535	0.996347	0.756458	0.00365347	0.243542	0.897779	0.906613	0.0225287	0.495432	-2.68252	-0.694954	-0.824515	-0.581898
YFR043C	IRC6	0.00367555	0.00718253	-0.0075231	0.00292116	0.172962	0.976035	0.827038	0.023965	0.629426	0.906613	0.801283	0.107963	0.942523	-1.97799	-1.16901	-0.117731
YFR044C	DUG1	0.00855817	0.00432714	0.00579855	0.00336945	0.014097	0.0636836	0.985903	0.936316	0.133265	0.381286	0.801283	0.797287	2.19458	1.52457	-0.166736	-0.434233
YFR045W	YFR045W	-0.00316962	0.00500608	0.000118691	0.00386469	0.79183	0.487552	0.20817	0.512448	0.897779	0.906613	0.45757	0.721422	-0.812787	0.0312064	-0.0204128	-0.379284
YFR046C	CNN1	0.00656172	0.00801897	0.00401787	0.00306071	0.0462238	0.145396	0.953776	0.854604	0.300684	0.609574	0.801283	0.797287	1.68263	1.05639	0.257569	0.146319
YFR047C	BNA6	-0.0153737	0.0037584	0	0.00436581	0.99996	0.5	4.0355e-05	0.5	0.897779	0.906613	0.000464062	0.716648	-3.94228	-1.7475e-18	-0.00124277	-0.55356
YFR048W	RMD8	-0.0124254	0.00581023	-0.0123406	0.00448487	0.999279	0.999412	0.000720614	0.00058804	0.897779	0.906613	0.0058963	0.005734	-3.18626	-3.24462	-0.313797	-0.369238
YFR049W	YMR31	0.00162395	0.00343492	-0.00267914	0.00425155	0.338548	0.75941	0.661452	0.24059	0.858472	0.906613	0.801283	0.494077	0.41643	-0.704406	-0.0407706	-0.187844
YFR053C	HXK1	-0.00253626	0.00504339	0.000215222	0.00260395	0.742275	0.477437	0.257725	0.522563	0.897779	0.906613	0.512523	0.72759	-0.650375	0.0565867	-0.540165	0.431557
YFR054C	YFR054C	-0.00478132	0.00446459	-0.00270038	0.00272753	0.889915	0.761145	0.110085	0.238855	0.897779	0.906613	0.307574	0.492722	-1.22608	-0.709991	0.229304	0.595389
YFR055W	IRC7	-0.00562887	0.00405622	0.0159749	0.00574813	0.925548	1.33373e-05	0.0744521	0.999987	0.897779	0.000510877	0.231952	0.797287	-1.44341	4.20014	-1.70435	-0.108879
YFR056C	YFR056C	-0.00132818	0.0122359	-0.0113049	0.00430748	0.633292	0.998522	0.366708	0.00147781	0.897779	0.906613	0.625984	0.0123748	-0.340586	-2.97232	0.016031	-0.8055
YFR057W	YFR057W	-0.0118915	0.00395485	-0.00890717	0.00470607	0.998853	0.990407	0.00114672	0.00959314	0.897779	0.906613	0.00871262	0.0538581	-3.04934	-2.34189	-0.210039	0.293437
YGL002W	ERP6	0.00346765	0.00422814	0.00401941	0.00461868	0.186945	0.145303	0.813055	0.854697	0.653238	0.609574	0.801283	0.797287	0.889212	1.05679	0.297649	0.201858
YGL003C	CDH1	-0.00395833	0.00581755	-0.0128482	0.00455674	0.844956	0.999635	0.155044	0.000364988	0.897779	0.906613	0.387074	0.00389187	-1.01504	-3.37807	-0.349198	-0.164391
YGL004C	RPN14	-0.00497281	0.00483494	0.0100659	0.00368942	0.898877	0.00406584	0.101123	0.995934	0.897779	0.0573434	0.290742	0.797287	-1.27518	2.64655	0.235368	-1.9191
YGL005C	COG7	-0.00146157	0.00526408	-0.00267553	0.0043109	0.646093	0.759114	0.353907	0.240886	0.897779	0.906613	0.613525	0.494077	-0.374792	-0.703455	0.565537	-0.973154
YGL006W	PMC1	-0.0109127	0.00393018	-0.00573518	0.00379346	0.997432	0.934211	0.00256815	0.0657892	0.897779	0.906613	0.0169224	0.220573	-2.79836	-1.50791	-0.753417	-0.517306
YGL007W	BRP1	-0.00711237	0.0034755	-0.00848945	0.00555821	0.965911	0.987195	0.034089	0.0128053	0.897779	0.906613	0.132735	0.0674227	-1.82383	-2.23207	-0.422368	-0.514102
YGL010W	YGL010W	0.00285216	0.00390639	-0.00605294	0.00486485	0.232273	0.944246	0.767727	0.0557538	0.732614	0.906613	0.801283	0.198168	0.731381	-1.59145	-0.0984297	-2.18901
YGL012W	ERG4	0.00496027	0.0056005	0.000512368	0.00604482	0.101693	0.446419	0.898307	0.553581	0.470419	0.906613	0.801283	0.747515	1.27196	0.134713	-0.493304	-2.20862
YGL013C	PDR1	0.000324263	0.00457098	-0.00143269	0.00322408	0.466866	0.646796	0.533134	0.353204	0.897779	0.906613	0.737881	0.603462	0.083151	-0.376685	-0.401747	0.224158
YGL015C	YGL015C	0.000705255	0.0182067	-0.00375708	0.00315659	0.428243	0.838379	0.571757	0.161621	0.897779	0.906613	0.763634	0.391097	0.180849	-0.987819	-0.0906238	-1.09832
YGL016W	KAP122	0.00838883	0.0051409	-0.00450164	0.00340488	0.0157321	0.881711	0.984268	0.118289	0.14583	0.906613	0.801283	0.320812	2.15115	-1.18358	0.388763	-0.274472
YGL017W	ATE1	0.00447365	0.00505073	0.00628578	0.00577544	0.125654	0.049199	0.874346	0.950801	0.534836	0.327745	0.801283	0.797287	1.14718	1.65267	-0.417848	-1.06111
YGL019W	CKB1	-0.0200326	0.00612338	-0.0175302	0.0060266	1	0.999998	1.396e-07	2.0223e-06	0.897779	0.906613	2.51988e-06	3.44524e-05	-5.13697	-4.60908	-0.777554	-0.42458
YGL020C	GET1	-0.00899863	0.00499038	-0.00135193	0.00565143	0.989487	0.638875	0.0105128	0.361125	0.897779	0.906613	0.0536542	0.611358	-2.30752	-0.355454	-0.897827	-0.415371
YGL021W	ALK1	0.00567734	0.00537352	0.000273314	0.00256463	0.072718	0.471357	0.927282	0.528643	0.391392	0.906613	0.801283	0.73159	1.45584	0.0718603	-0.94581	-0.726168
YGL023C	PIB2	0.0145026	0.00403693	0.010271	0.00572653	0.000100041	0.00346199	0.9999	0.996538	0.00225567	0.0504901	0.801283	0.797287	3.71891	2.70048	-0.325256	-0.102005
YGL026C	TRP5	-0.00114798	0.00520496	0.0060356	0.00479801	0.615765	0.0562686	0.384235	0.943731	0.897779	0.356648	0.643641	0.797287	-0.294377	1.58689	-0.708719	0.274636
YGL027C	CWH41	-0.00960026	0.00271558	0	0.00452295	0.993088	0.5	0.00691208	0.5	0.897779	0.906613	0.0380531	0.716648	-2.4618	-1.7475e-18	-0.577625	-0.134777
YGL029W	CGR1	0.00061412	0.00472452	-0.00459072	0.00347444	0.437434	0.886284	0.562566	0.113716	0.897779	0.906613	0.759676	0.313571	0.157479	-1.207	-0.643071	0.186199
YGL031C	RPL24A	0.00594057	0.00423464	-0.00641562	0.00399393	0.0638365	0.95418	0.936163	0.0458201	0.363679	0.906613	0.801283	0.173856	1.52334	-1.68681	-0.191637	0.123263
YGL032C	AGA2	-0.00880069	0.00296684	-0.00583647	0.00341242	0.987989	0.937551	0.0120114	0.0624487	0.897779	0.906613	0.0594257	0.211563	-2.25677	-1.53454	-0.0509462	-0.495796
YGL034C	YGL034C	0.00993406	0.00699669	0.01042	0.00379258	0.00542652	0.00307525	0.994573	0.996925	0.0656106	0.0466937	0.801283	0.797287	2.5474	2.73965	-0.431191	-0.566674
YGL035C	MIG1	0.006938	0.00672282	0.0265566	0.004013	0.0376104	1.45173e-12	0.96239	1	0.264226	1.52921e-10	0.801283	0.797287	1.77912	6.98232	-0.287746	0.346165
YGL036W	YGL036W	-0.000858654	0.00441908	-0.00118367	0.0039036	0.587136	0.62218	0.412864	0.37782	0.897779	0.906613	0.669847	0.628404	-0.220185	-0.311212	-0.788107	0.0531138
YGL037C	PNC1	-0.0263582	0.00390911	-0.0271862	0.00323213	1	1	6.94473e-12	4.40699e-13	0.897779	0.906613	1.98884e-10	1.94981e-11	-6.75906	-7.14786	0.434326	0.128523
YGL038C	OCH1	0	0.00524287	-0.00473823	0.00392014	0.5	0.893579	0.5	0.106421	0.897779	0.906613	0.720114	0.298737	3.67743e-17	-1.24579	-0.0514481	0.0131521
YGL039W	YGL039W	0.000320569	0.00452491	0.00286681	0.00334902	0.467242	0.2255	0.532758	0.7745	0.897779	0.763932	0.737881	0.797287	0.0822038	0.753749	-0.188636	-1.30403
YGL041C	YGL041C	0.000468328	0.00285746	0.0049866	0.00231067	0.452205	0.0949139	0.547795	0.905086	0.897779	0.476803	0.749985	0.797287	0.120094	1.31109	-1.0323	-0.577509
YGL045W	RIM8	0.00556726	0.00427326	0.0114913	0.00742861	0.0767013	0.00125839	0.923299	0.998742	0.401865	0.0225626	0.801283	0.797287	1.42762	3.02132	-1.26479	0.434206
YGL046W	YGL046W	0.0110866	0.00655851	0.00840382	0.00706102	0.00223504	0.0135682	0.997765	0.986432	0.0321483	0.137015	0.801283	0.797287	2.84293	2.20955	-0.479334	0.0621857
YGL049C	TIF4632	-0.00360586	0.00265146	-0.00440472	0.00228926	0.822426	0.876588	0.177574	0.123412	0.897779	0.906613	0.418708	0.330156	-0.924652	-1.1581	-2.34424	-1.05166
YGL050W	TYW3	-0.00675701	0.00510361	-0.0101865	0.00346595	0.958426	0.9963	0.0415741	0.00370046	0.897779	0.906613	0.15193	0.0264321	-1.7327	-2.67824	-1.27813	-0.16091
YGL051W	MST27	-0.00231521	0.00350927	-0.000120812	0.00396516	0.72364	0.51267	0.27636	0.48733	0.897779	0.906613	0.532407	0.716648	-0.593689	-0.0317642	-0.325658	-1.56781
YGL053W	PRM8	0.000472227	0.00487526	-0.0020073	0.00346262	0.451809	0.701168	0.548191	0.298832	0.897779	0.906613	0.749985	0.553185	0.121093	-0.527763	-1.27113	-0.736498
YGL054C	ERV14	-0.0179659	0.00520595	-0.0179387	0.00558552	0.999998	0.999999	2.04248e-06	1.1998e-06	0.897779	0.906613	3.07235e-05	2.16866e-05	-4.60701	-4.71648	-0.379895	-0.169232
YGL056C	SDS23	-0.012013	0.0042515	0.00141585	0.00442741	0.998967	0.35485	0.0010333	0.64515	0.897779	0.906613	0.00793184	0.789933	-3.08049	0.372259	-0.0418172	-0.264982
YGL057C	GEP7	-0.00289851	0.00634789	-0.00159898	0.0021798	0.77134	0.662906	0.22866	0.337094	0.897779	0.906613	0.479939	0.589067	-0.743268	-0.420407	-0.443138	-0.749883
YGL058W	RAD6	-0.0422942	0.0029401	-0.0251575	0.00178003	1	1	1.04728e-27	1.86442e-11	0.897779	0.906613	1.15526e-25	6.8231e-10	-10.8455	-6.61447	-1.05429	-0.320529
YGL059W	PKP2	-0.00532589	0.00376384	-0.000252003	0.00312675	0.913987	0.526413	0.0860131	0.473587	0.897779	0.906613	0.257985	0.711896	-1.36572	-0.0662571	-0.0771831	-0.0923309
YGL060W	YBP2	-0.00267355	0.00473115	0	0.00213203	0.753511	0.5	0.246489	0.5	0.897779	0.906613	0.501113	0.716648	-0.68558	-1.7475e-18	0.562786	-0.40408
YGL062W	PYC1	0.00490595	0.00504908	-0.00343593	0.00558641	0.10419	0.816838	0.89581	0.183162	0.476132	0.906613	0.801283	0.422528	1.25803	-0.903381	-1.28503	0.107319
YGL063W	PUS2	0.00123628	0.00325576	0.000711107	0.00351042	0.375614	0.425844	0.624386	0.574156	0.897779	0.906613	0.798983	0.758692	0.31702	0.186966	-0.806431	0.0797898
YGL064C	MRH4	0.00752842	0.00362172	-0.00499372	0.00450568	0.0267715	0.905402	0.973229	0.0945984	0.209713	0.906613	0.801283	0.27861	1.93052	-1.31296	0.194603	0.0304546
YGL066W	SGF73	-0.0223056	0.00562325	-0.0396517	0.00471249	1	1	5.33114e-09	9.50067e-26	0.897779	0.906613	1.10265e-07	1.40815e-23	-5.71984	-10.4253	-0.0332796	-0.871354
YGL067W	NPY1	-0.000604315	0.00483828	-0.00557468	0.00265662	0.561575	0.928636	0.438425	0.0713641	0.897779	0.906613	0.695309	0.233481	-0.154965	-1.46571	-0.14332	-0.884963
YGL070C	RPB9	-0.000570398	0.00445753	-0.00223432	0.00560712	0.558145	0.72155	0.441855	0.27845	0.897779	0.906613	0.697853	0.531154	-0.146267	-0.587453	0.639779	0.0919621
YGL072C	YGL072C	-0.00492797	0.0033632	-0.00191099	0.0076054	0.896828	0.692321	0.103172	0.307679	0.897779	0.906613	0.294332	0.561608	-1.26368	-0.502441	-0.112688	-0.825097
YGL077C	HNM1	0.00233722	0.00486696	-0.00524253	0.00265296	0.274475	0.915956	0.725525	0.0840435	0.790764	0.906613	0.801283	0.259795	0.599335	-1.37838	-0.122985	0.443277
YGL078C	DBP3	0.0102518	0.00558977	0.000686579	0.00374479	0.00428325	0.428373	0.995717	0.571627	0.0543488	0.906613	0.801283	0.757818	2.62889	0.180517	-0.0579239	0.0935411
YGL079W	KXD1	0	0.0058568	-0.00677723	0.00220089	0.5	0.962616	0.5	0.037384	0.897779	0.906613	0.720114	0.151204	3.67743e-17	-1.78189	-0.483556	-1.66967
YGL080W	FMP37	-0.0108517	0.00477451	-0.0104314	0.00515889	0.997305	0.996953	0.00269535	0.00304736	0.897779	0.906613	0.0175662	0.0224152	-2.78271	-2.74264	-0.0139889	0.30886
YGL081W	YGL081W	0.00227476	0.00448427	0.00525696	0.00366508	0.279839	0.0834597	0.720161	0.91654	0.796788	0.444905	0.801283	0.797287	0.583319	1.38217	-0.196628	-0.323958
YGL082W	YGL082W	0.0050702	0.00372795	0.00876679	0.00653832	0.096774	0.0105837	0.903226	0.989416	0.456274	0.114712	0.801283	0.797287	1.30015	2.30498	-0.2237	-0.174884
YGL083W	SCY1	-0.00434128	0.00561701	-0.00673153	0.00243693	0.867197	0.961626	0.132803	0.0383745	0.897779	0.906613	0.350243	0.154347	-1.11324	-1.76987	-0.200364	0.543545
YGL084C	GUP1	0.00782072	0.00714113	-0.00389678	0.00819798	0.0224563	0.847212	0.977544	0.152788	0.185489	0.906613	0.801283	0.376484	2.00547	-1.02455	0.00638524	-0.880198
YGL085W	LCL3	-0.000320076	0.00355148	-0.00321111	0.00205301	0.532707	0.800741	0.467293	0.199259	0.897779	0.906613	0.712791	0.445114	-0.0820772	-0.844271	-0.273681	-0.860739
YGL086W	MAD1	-0.0015904	0.00698659	-0.0124143	0.00225032	0.6583	0.999451	0.3417	0.00054927	0.897779	0.906613	0.600418	0.00551935	-0.407827	-3.26399	0.168723	-0.00477543
YGL087C	MMS2	-0.00487016	0.00314115	0.00284875	0.00345367	0.894142	0.226929	0.105858	0.773071	0.897779	0.765315	0.298849	0.797287	-1.24886	0.748999	0.323118	-2.03821
YGL088W	YGL088W	0.00220524	0.00449441	0.00317501	0.00413174	0.28587	0.201921	0.71413	0.798079	0.801162	0.714367	0.801283	0.797287	0.565492	0.834781	-0.513347	-0.852585
YGL089C	MF(ALPHA)2	-0.00299033	0.00442	-0.0014215	0.00570422	0.778404	0.645703	0.221596	0.354297	0.897779	0.906613	0.4721	0.604633	-0.766813	-0.373745	-0.970402	-0.290998
YGL090W	LIF1	-0.00311519	0.00183622	0.000369186	0.0029069	0.787806	0.461336	0.212194	0.538664	0.897779	0.906613	0.462998	0.735609	-0.798831	0.0970673	-0.211692	-0.429141
YGL094C	PAN2	-0.000457315	0.00634339	0.00170303	0.00223382	0.546677	0.327161	0.453323	0.672839	0.897779	0.888631	0.705258	0.797287	-0.117269	0.447765	0.171748	0.174379
YGL095C	VPS45	-0.000897597	0.0034924	0.0105777	0.00515723	0.591021	0.00270855	0.408979	0.997291	0.897779	0.0428635	0.66736	0.797287	-0.230171	2.78112	-0.301594	-1.12789
YGL096W	TOS8	0.0104342	0.00448476	0.0104415	0.00435306	0.00372922	0.00302282	0.996271	0.996977	0.0489943	0.0464594	0.801283	0.797287	2.67565	2.7453	-0.0278951	0.107947
YGL109W	YGL109W	-0.0153417	0.00599218	-0.0219622	0.00495895	0.999958	1	4.17583e-05	3.86254e-09	0.897779	0.906613	0.000478352	1.11163e-07	-3.93408	-5.77435	-0.809142	-0.906038
YGL110C	CUE3	-0.0010505	0.00557311	-0.00770178	0.00447581	0.606181	0.978565	0.393819	0.0214352	0.897779	0.906613	0.653708	0.10118	-0.269379	-2.02497	0.267271	-0.0831455
YGL114W	YGL114W	-0.000884646	0.00593776	-0.00496128	0.00407844	0.58973	0.903957	0.41027	0.0960435	0.897779	0.906613	0.66736	0.280902	-0.22685	-1.30443	-0.0705523	-0.145548
YGL115W	SNF4	-0.00300197	0.00560396	-0.00805133	0.00232125	0.77929	0.982865	0.22071	0.0171353	0.897779	0.906613	0.471899	0.0858199	-0.769798	-2.11687	0.0805148	-1.5166
YGL131C	SNT2	-2.06216e-05	0.00313531	4.98025e-05	0.00469231	0.50211	0.494776	0.49789	0.505224	0.897779	0.906613	0.720114	0.718179	-0.00528801	0.0130942	-0.529686	0.190398
YGL140C	YGL140C	-0.00288715	0.00600383	-0.00867325	0.00362668	0.770457	0.988708	0.229543	0.0112923	0.897779	0.906613	0.480369	0.0611954	-0.740353	-2.28039	-0.0649915	-0.178464
YGL141W	HUL5	0.00272325	0.00597639	0.00494397	0.00446941	0.242487	0.096821	0.757513	0.903179	0.748557	0.4835	0.801283	0.797287	0.698324	1.29988	0.140847	-1.54628
YGL156W	AMS1	-0.00518317	0.00715245	-0.000806117	0.00451623	0.908096	0.583925	0.0919035	0.416075	0.897779	0.906613	0.27155	0.660973	-1.32912	-0.211946	-0.626617	-0.0296225
YGL158W	RCK1	-0.00871829	0.00330842	-0.00157081	0.00699223	0.987312	0.660197	0.0126878	0.339803	0.897779	0.906613	0.0619491	0.590782	-2.23564	-0.413001	-0.0788594	-0.819652
YGL168W	HUR1	-0.0111791	0.00629268	-0.0121337	0.00563474	0.997926	0.999289	0.00207419	0.000710833	0.897779	0.906613	0.0142344	0.00671062	-2.86665	-3.19022	-1.65996	0.198648
YGL170C	SPO74	-0.0115252	0.00363432	-0.0032574	0.00608313	0.998439	0.804123	0.00156124	0.195877	0.897779	0.906613	0.0113413	0.440909	-2.95542	-0.856442	-1.58742	-2.18839
YGL194C	HOS2	-0.00375423	0.0112513	0.00471016	0.00713951	0.83215	0.107783	0.16785	0.892217	0.897779	0.520301	0.407431	0.797287	-0.962698	1.23841	-0.19151	-2.33394
YGL195W	GCN1	0.0131292	0.00572021	0.00898447	0.0036779	0.000380323	0.00908301	0.99962	0.990917	0.00717037	0.104495	0.801283	0.797287	3.36673	2.36222	0.580149	0.463865
YGL196W	DSD1	0.00515054	0.00479179	0.00727196	0.00299325	0.0932916	0.0279406	0.906708	0.972059	0.450533	0.225315	0.801283	0.797287	1.32075	1.91196	-1.31667	-0.953388
YGL199C	YGL199C	0.00483177	0.00558315	0.000576507	0.00240977	0.10767	0.43976	0.89233	0.56024	0.489509	0.906613	0.801283	0.753505	1.23901	0.151577	0.165985	-0.605855
YGL202W	ARO8	0.00505171	0.00770229	0.0139673	0.00372715	0.0975888	0.000120179	0.902411	0.99988	0.457431	0.00316483	0.801283	0.797287	1.29541	3.67232	-1.82674	0.164783
YGL203C	KEX1	-0.00460448	0.00254441	-0.00158835	0.00465971	0.881145	0.661885	0.118855	0.338115	0.897779	0.906613	0.324468	0.589229	-1.18073	-0.417614	-2.19305	-0.716297
YGL205W	POX1	0.00236417	0.00552049	-0.00233236	0.00435548	0.272176	0.730138	0.727824	0.269862	0.789108	0.906613	0.801283	0.52319	0.606245	-0.613229	0.414498	-0.362458
YGL206C	CHC1	-0.0213065	0.00839326	-0.0138969	0.00938219	1	0.999871	2.33252e-08	0.000129188	0.897779	0.906613	4.482e-07	0.00153797	-5.46363	-3.65381	-0.414323	0.168495
YGL208W	SIP2	-0.00626669	0.00350545	-0.00145054	0.00399933	0.94597	0.648539	0.0540303	0.351461	0.897779	0.906613	0.185181	0.601541	-1.60697	-0.381379	-0.338013	-0.765419
YGL209W	MIG2	-3.00781e-05	0.00679191	-0.00356163	0.00698348	0.503077	0.825474	0.496923	0.174526	0.897779	0.906613	0.720114	0.409474	-0.00771294	-0.936431	-0.497818	-0.480569
YGL210W	YPT32	-0.0105426	0.00322458	-0.0112318	0.00269804	0.996569	0.998427	0.00343114	0.00157303	0.897779	0.906613	0.0213887	0.0130615	-2.70345	-2.9531	-0.24202	-1.02711
YGL211W	NCS6	0.0142243	0.00581748	0.00984142	0.00592547	0.000132383	0.00483337	0.999868	0.995167	0.002796	0.0641427	0.801283	0.797287	3.64754	2.58753	-0.520405	-0.241238
YGL212W	VAM7	-0.0289512	0.0080838	-0.0342663	0.00777596	1	1	5.68339e-14	1.03616e-19	0.897779	0.906613	2.0643e-12	8.30139e-18	-7.42396	-9.00938	0.0383376	-0.210014
YGL213C	SKI8	-0.00545001	0.00934336	0.00637611	0.00313348	0.918876	0.0468278	0.0811242	0.953172	0.897779	0.316326	0.245796	0.797287	-1.39755	1.67642	-2.93853	-0.636859
YGL214W	YGL214W	-0.00805638	0.00945575	-0.00211657	0.00306246	0.980581	0.711064	0.0194189	0.288936	0.897779	0.906613	0.0865816	0.544172	-2.0659	-0.556495	-1.0248	-0.0757905
YGL215W	CLG1	-0.0125729	0.00535612	0.000491693	0.00432873	0.999368	0.448569	0.000631883	0.551431	0.897779	0.906613	0.00525693	0.746846	-3.22408	0.129277	-1.29605	-1.66699
YGL216W	KIP3	-0.000210262	0.00582606	-0.00732772	0.00377391	0.5215	0.972986	0.4785	0.0270136	0.897779	0.906613	0.717598	0.118161	-0.0539177	-1.92662	-0.278571	-0.0360885
YGL217C	YGL217C	-0.00186212	0.00565619	-0.00705227	0.00322627	0.683498	0.968145	0.316502	0.0318554	0.897779	0.906613	0.571598	0.133375	-0.477504	-1.8542	-0.577199	0.0440647
YGL220W	FRA2	0.00395601	0.00270032	-0.0022398	0.003907	0.155186	0.722034	0.844814	0.277966	0.593788	0.906613	0.801283	0.531154	1.01444	-0.588893	0.238925	-1.94197
YGL221C	NIF3	0.0016314	0.00267131	-0.00087219	0.00202259	0.337849	0.590689	0.662151	0.409311	0.858472	0.906613	0.801283	0.654515	0.418341	-0.229318	-0.342589	0.0645739
YGL222C	EDC1	0.00349862	0.0100405	0.00361074	0.002376	0.184819	0.171223	0.815181	0.828777	0.651265	0.663387	0.801283	0.797287	0.897153	0.949342	-0.0291725	-0.343614
YGL224C	SDT1	0.00219866	0.00525146	-0.00591394	0.00235068	0.286444	0.940016	0.713556	0.0599843	0.801162	0.906613	0.801283	0.206279	0.563804	-1.55491	-1.5336	-1.66546
YGL226C-A	OST5	0.00420058	0.00264687	5.59656e-05	0.00334942	0.140705	0.49413	0.859295	0.50587	0.567075	0.906613	0.801283	0.718179	1.07716	0.0147146	-0.165006	0.306258
YGL226W	MTC3	0.00372235	0.00566303	-0.000745706	0.00500982	0.169909	0.577719	0.830091	0.422281	0.62506	0.906613	0.801283	0.667282	0.954525	-0.196063	-0.267188	-0.992325
YGL228W	SHE10	-0.00268416	0.00383636	0.00377869	0.00341722	0.754368	0.160233	0.245632	0.839767	0.897779	0.647366	0.501113	0.797287	-0.6883	0.993501	0.27475	-0.150028
YGL229C	SAP4	0.00443939	0.0036462	0.00123641	0.00393338	0.127478	0.37256	0.872522	0.62744	0.539847	0.906613	0.801283	0.782798	1.13839	0.325081	-0.163068	-0.191174
YGL230C	YGL230C	0.00170265	0.00236931	-0.000187374	0.00463615	0.331197	0.519646	0.668803	0.480354	0.853038	0.906613	0.801283	0.714129	0.436611	-0.0492647	-0.0904114	-1.44173
YGL231C	EMC4	-0.00505018	0.00546394	0.00133172	0.00410535	0.902343	0.363118	0.0976568	0.636882	0.897779	0.906613	0.284319	0.787787	-1.29502	0.350138	-1.21191	-0.164634
YGL232W	TAN1	-0.0161807	0.00422535	-0.0203399	0.00409777	0.999983	1	1.66793e-05	4.45154e-08	0.897779	0.906613	0.000213206	1.07283e-06	-4.14924	-5.3478	0.559242	-0.351801
YGL235W	YGL235W	-0.0180041	0.00657475	-0.00897265	0.0045238	0.999998	0.990841	1.94845e-06	0.00915943	0.897779	0.906613	2.96082e-05	0.0522387	-4.61681	-2.35911	-0.237296	-2.12447
YGL236C	MTO1	-0.0125371	0.0059396	-0.00805783	0.00307446	0.999348	0.982937	0.00065244	0.0170629	0.897779	0.906613	0.00538571	0.0857284	-3.2149	-2.11858	0.000466279	0.0882376
YGL237C	HAP2	-0.0286151	0.00401954	-0.0219884	0.00316515	1	1	1.08576e-13	3.70768e-09	0.897779	0.906613	3.89613e-12	1.07752e-07	-7.33779	-5.78124	-0.881908	-1.23541
YGL240W	DOC1	-0.0182266	0.00816283	-0.0385472	0.00491105	0.999999	1	1.47797e-06	1.93366e-24	0.897779	0.906613	2.32906e-05	2.38833e-22	-4.67386	-10.1349	-0.0775197	0.202229
YGL241W	KAP114	-0.00951839	0.00601084	-0.0117625	0.00318757	0.992673	0.999008	0.00732727	0.000991951	0.897779	0.906613	0.0398964	0.00885449	-2.44081	-3.09263	0.359535	-0.0620472
YGL242C	YGL242C	0.000376302	0.00489357	-0.000283751	0.0036935	0.461564	0.529735	0.538436	0.470265	0.897779	0.906613	0.742436	0.70834	0.0964954	-0.0746045	-0.965891	0.213079
YGL243W	TAD1	0.00270138	0.00510931	-0.00184871	0.00329412	0.244244	0.68654	0.755756	0.31346	0.751893	0.906613	0.801283	0.566326	0.692716	-0.486067	-0.828123	0.381623
YGL244W	RTF1	-0.00452542	0.00571858	-0.0101277	0.00387735	0.877068	0.996125	0.122932	0.00387472	0.897779	0.906613	0.331098	0.0272824	-1.16046	-2.6628	-0.186315	0.00306602
YGL248W	PDE1	0.000951166	0.00321901	-0.00199285	0.00339751	0.403651	0.699848	0.596349	0.300152	0.897779	0.906613	0.781755	0.554358	0.243908	-0.523964	0.194983	-0.0910615
YGL249W	ZIP2	-0.00213245	0.00446518	-0.00437617	0.00345496	0.707751	0.87505	0.292249	0.12495	0.897779	0.906613	0.54858	0.331297	-0.546826	-1.15059	-0.966067	-0.488394
YGL250W	RMR1	-0.00203203	0.0048029	0.00156441	0.00354867	0.698843	0.34042	0.301157	0.65958	0.897779	0.906613	0.554705	0.795554	-0.521075	0.411318	-0.834632	0.173768
YGL251C	HFM1	0.000428524	0.00404777	0.00394592	0.00388478	0.45625	0.149758	0.54375	0.850242	0.897779	0.623985	0.746997	0.797287	0.109887	1.03747	-0.328304	0.301831
YGL253W	HXK2	0.00901446	0.00572198	-0.00794628	0.00496567	0.0104003	0.981657	0.9896	0.0183425	0.106789	0.906613	0.801283	0.0898762	2.31158	-2.08925	-0.545688	0.657251
YGL254W	FZF1	-0.00163036	0.00625007	-0.00368946	0.00459405	0.662053	0.833987	0.337947	0.166013	0.897779	0.906613	0.597347	0.396709	-0.418074	-0.970041	-0.14691	-0.391177
YGL255W	ZRT1	-0.00255369	0.00413775	0.00643223	0.00548368	0.743716	0.0454016	0.256284	0.954598	0.897779	0.311688	0.510849	0.797287	-0.654844	1.69118	-1.0267	0.530767
YGL256W	ADH4	0.00815003	0.00840389	0.00522968	0.00214659	0.0183127	0.0845658	0.981687	0.915434	0.159707	0.446792	0.801283	0.797287	2.08992	1.375	0.32351	-0.108109
YGL257C	MNT2	0.00526507	0.0024958	-0.00546802	0.00397524	0.0884881	0.924735	0.911512	0.0752646	0.436066	0.906613	0.801283	0.242508	1.35012	-1.43766	-3.38914	0.371821
YGL258W	VEL1	0.00590573	0.00365313	0.00284894	0.00385366	0.0649611	0.226913	0.935039	0.773087	0.366179	0.765315	0.801283	0.797287	1.51441	0.749051	0.170759	-0.136054
YGL259W	YPS5	0.00226117	0.0024603	3.57407e-05	0.00313838	0.281014	0.496251	0.718986	0.503749	0.797577	0.906613	0.801283	0.718179	0.579832	0.00939703	-0.494678	0.1098
YGL260W	YGL260W	0.00335412	0.00438549	-3.24761e-05	0.00244438	0.194867	0.503406	0.805133	0.496594	0.66642	0.906613	0.801283	0.716648	0.860098	-0.00853869	-0.226978	-1.27708
YGL261C	PAU11	-6.92273e-05	0.00351545	-1.73211e-05	0.00549596	0.507082	0.501817	0.492918	0.498183	0.897779	0.906613	0.720114	0.716648	-0.017752	-0.00455409	0.469331	0.0146884
YGL262W	YGL262W	-0.00116065	0.00512177	-0.00129881	0.00297636	0.617006	0.633631	0.382994	0.366369	0.897779	0.906613	0.643074	0.615316	-0.297627	-0.341486	-0.176656	-0.0937684
YGL263W	COS12	3.00781e-05	0.00737853	-0.00479863	0.00273123	0.496923	0.896466	0.503077	0.103534	0.897779	0.906613	0.721053	0.293973	0.00771294	-1.26167	-1.42829	-0.166952
YGR001C	YGR001C	-0.00238241	0.00451503	-0.00737352	0.00263917	0.729375	0.973729	0.270625	0.0262712	0.897779	0.906613	0.526359	0.116233	-0.610924	-1.93866	-0.0750169	-1.53719
YGR003W	CUL3	0.00237548	0.00705454	-0.00413772	0.00399495	0.271214	0.86168	0.728786	0.13832	0.787003	0.906613	0.801283	0.353165	0.609146	-1.0879	-0.0932178	-0.506354
YGR004W	PEX31	-0.00877629	0.00669765	-0.00618281	0.00422062	0.987792	0.947982	0.0122083	0.0520175	0.897779	0.906613	0.0602002	0.190837	-2.25051	-1.6256	-0.704399	-1.09372
YGR007W	ECT1	0.00241205	0.00521395	-0.00432422	0.00465149	0.268115	0.872217	0.731885	0.127783	0.78346	0.906613	0.801283	0.336303	0.618524	-1.13693	-0.761018	-0.669324
YGR008C	STF2	0.014904	0.00943726	0.0067495	0.00458776	6.62326e-05	0.0379824	0.999934	0.962018	0.00163719	0.277151	0.801283	0.797287	3.82183	1.77459	-0.139437	-1.34373
YGR010W	NMA2	0.00440655	0.00500355	0.00659758	0.00494935	0.129244	0.0414014	0.870756	0.958599	0.543873	0.295668	0.801283	0.797287	1.12997	1.73465	-3.30399	-0.507436
YGR011W	YGR011W	0.00141219	0.00243138	0.00417923	0.0012989	0.358628	0.135925	0.641372	0.864075	0.883981	0.593451	0.801283	0.797287	0.362129	1.09881	-0.33023	-0.575717
YGR012W	YGR012W	0.00601579	0.00377223	0.00118951	0.00303893	0.0614601	0.377236	0.93854	0.622764	0.358558	0.906613	0.801283	0.779647	1.54263	0.312749	-0.847017	0.447224
YGR014W	MSB2	-0.00865336	0.00445025	0.00371406	0.0043953	0.986756	0.164406	0.0132439	0.835594	0.897779	0.653512	0.0640343	0.797287	-2.21899	0.976509	-0.0799007	-0.612678
YGR015C	YGR015C	-0.0123592	0.00715837	0.00591798	0.00797883	0.999236	0.0598579	0.000764121	0.940142	0.897779	0.367519	0.00613432	0.797287	-3.16927	1.55597	-0.675528	0.369612
YGR016W	YGR016W	-0.00563211	0.00367431	-0.00510312	0.00259237	0.925665	0.910157	0.0743352	0.0898427	0.897779	0.906613	0.231952	0.271204	-1.44424	-1.34172	-0.704418	0.0543201
YGR017W	YGR017W	-0.000292169	0.00470692	-0.0028204	0.0053058	0.529861	0.770818	0.470139	0.229182	0.897779	0.906613	0.713563	0.482826	-0.0749212	-0.741545	-1.09493	-1.12438
YGR018C	YGR018C	-0.00631293	0.00406848	-0.00215143	0.00541855	0.947258	0.714187	0.0527422	0.285813	0.897779	0.906613	0.181392	0.539987	-1.61883	-0.565658	-0.804717	-0.684967
YGR021W	YGR021W	-0.00104488	0.00676959	-5.59656e-05	0.0035847	0.605627	0.50587	0.394373	0.49413	0.897779	0.906613	0.653708	0.716648	-0.267939	-0.0147146	-1.04133	-0.881773
YGR022C	YGR022C	0.00451815	0.00591018	0.00814409	0.00235358	0.123311	0.0161264	0.876689	0.983874	0.52802	0.155311	0.801283	0.797287	1.15859	2.14126	-0.630777	-1.47651
YGR025W	YGR025W	0.00749598	0.00445423	0.00210764	0.00340966	0.0272903	0.28974	0.97271	0.71026	0.213277	0.853717	0.801283	0.797287	1.9222	0.554144	-1.02517	-0.416981
YGR026W	YGR026W	0.00299691	0.00374621	0.000361896	0.00466947	0.221096	0.462098	0.778904	0.537902	0.715713	0.906613	0.801283	0.735476	0.768498	0.0951505	0.452492	-1.0112
YGR028W	MSP1	0.000102636	0.00681607	-9.51923e-07	0.00289151	0.489501	0.5001	0.510499	0.4999	0.897779	0.906613	0.724106	0.716648	0.0263189	-0.000250282	0.0115728	0.13765
YGR031W	YGR031W	-0.000892094	0.00458794	-0.00550675	0.00210243	0.590472	0.92617	0.409528	0.0738299	0.897779	0.906613	0.66736	0.239186	-0.22876	-1.44785	-0.322708	0.0645966
YGR032W	GSC2	0.00219517	0.00404979	-0.00259973	0.00538885	0.286749	0.752863	0.713251	0.247137	0.801162	0.906613	0.801283	0.499531	0.562907	-0.683528	0.610231	-0.948134
YGR033C	TIM21	-0.00489551	0.00282146	-0.00519677	0.00620886	0.895325	0.914085	0.104675	0.0859152	0.897779	0.906613	0.29748	0.263371	-1.25536	-1.36635	-0.793293	0.143623
YGR034W	RPL26B	0.00229759	0.00282901	-0.00396683	0.00618343	0.277873	0.851519	0.722127	0.148481	0.793899	0.906613	0.801283	0.370805	0.589172	-1.04297	-0.606273	-1.12964
YGR035C	YGR035C	0.000217937	0.00550096	-0.000231447	0.0056686	0.477716	0.524262	0.522284	0.475738	0.897779	0.906613	0.731337	0.712708	0.0558856	-0.0608526	-0.643108	-0.329939
YGR038W	ORM1	-0.0104783	0.00549118	-0.00849158	0.00217777	0.996395	0.987213	0.00360538	0.0127869	0.897779	0.906613	0.0222783	0.0674227	-2.68695	-2.23262	-0.347879	0.24188
YGR040W	KSS1	-0.00155571	0.00633376	0.0044752	0.00563366	0.655028	0.119672	0.344972	0.880328	0.897779	0.553344	0.602258	0.797287	-0.398932	1.17663	-1.33	0.000987681
YGR041W	BUD9	-0.0037585	0.00204328	0.00384827	0.00277373	0.832426	0.155818	0.167574	0.844182	0.897779	0.640869	0.407095	0.797287	-0.963795	1.01179	-0.0866419	-0.299294
YGR042W	YGR042W	-0.00366276	0.00766029	-0.0114616	0.00226209	0.826197	0.998709	0.173803	0.00129119	0.897779	0.906613	0.415592	0.0110621	-0.939243	-3.01352	-0.456703	-0.273231
YGR043C	NQM1	0.0015709	0.005959	-0.00853063	0.00386743	0.343538	0.987548	0.656462	0.0124519	0.868485	0.906613	0.801283	0.0659459	0.402827	-2.24289	-0.547588	0.181086
YGR044C	RME1	0.000671945	0.00499704	-0.00118209	0.00410467	0.431598	0.622023	0.568402	0.377977	0.897779	0.906613	0.762229	0.628404	0.172307	-0.310797	0.0386027	-0.382101
YGR049W	SCM4	-0.00205949	0.00982073	-0.0032481	0.00665904	0.701291	0.803447	0.298709	0.196553	0.897779	0.906613	0.553964	0.441731	-0.528116	-0.853997	-1.18223	0.156134
YGR050C	YGR050C	-0.00272772	0.00537931	0.00246304	0.00431692	0.757871	0.258626	0.242129	0.741374	0.897779	0.814566	0.496318	0.797287	-0.699469	0.647587	-0.781708	-0.151321
YGR051C	YGR051C	0.00470325	0.00480009	0.00740146	0.00570578	0.113898	0.0258268	0.886102	0.974173	0.5061	0.212333	0.801283	0.797287	1.20606	1.94601	-0.0637439	0.296955
YGR052W	FMP48	0.00864568	0.00779657	0.0156176	0.00486544	0.013311	2.01097e-05	0.986689	0.99998	0.128139	0.000736797	0.801283	0.797287	2.21702	4.10622	0.4925	-0.260877
YGR053C	YGR053C	-0.0116113	0.00552249	-0.00905444	0.00462659	0.998547	0.991358	0.00145308	0.00864191	0.897779	0.906613	0.0106596	0.0500077	-2.97749	-2.38061	-2.97447	-0.386876
YGR058W	PEF1	-0.0509396	0.0322459	0.00171423	0.0015603	1	0.3261	2.69719e-39	0.6739	0.897779	0.888126	6.69435e-37	0.797287	-13.0625	0.450708	-2.56956	0.0117197
YGR059W	SPR3	0.00267361	0.00129699	0.000846444	0.00310069	0.246485	0.411943	0.753515	0.588057	0.754614	0.906613	0.801283	0.763831	0.685594	0.222549	0.541224	0.350872
YGR062C	COX18	0.00460326	0.00729416	-0.0123721	0.00535189	0.118917	0.999429	0.881083	0.000571149	0.516037	0.906613	0.801283	0.00564355	1.18042	-3.25291	-0.877276	-1.5416
YGR066C	YGR066C	-0.00745402	0.00305792	0.00303799	0.00269289	0.972026	0.212216	0.0279742	0.787784	0.897779	0.735942	0.113977	0.797287	-1.91144	0.798755	0.172405	-0.132996
YGR067C	YGR067C	0.00132991	0.00369077	0.00805978	0.00382683	0.36654	0.0170412	0.63346	0.982959	0.894124	0.160903	0.801283	0.797287	0.34103	2.11909	0.192746	-0.601762
YGR068C	ART5	0.00451541	0.00689541	-0.00914624	0.00565535	0.123455	0.991908	0.876545	0.00809181	0.52802	0.906613	0.801283	0.0478776	1.15789	-2.40475	-0.776526	-0.43532
YGR070W	ROM1	0.00687978	0.0044033	-0.00424579	0.00590964	0.0388505	0.867856	0.96115	0.132144	0.268124	0.906613	0.801283	0.343612	1.76418	-1.11631	-0.961113	-0.322701
YGR072W	UPF3	-0.00125543	0.00260151	-0.00606999	0.0028364	0.626248	0.944748	0.373752	0.0552517	0.897779	0.906613	0.633204	0.197568	-0.321931	-1.59593	-0.469266	-0.143513
YGR076C	MRPL25	-0.000661901	0.00725723	-0.0140186	0.00207788	0.567389	0.999886	0.432611	0.000113998	0.897779	0.906613	0.688655	0.00136812	-0.169732	-3.68579	0.0242513	0.00275945
YGR077C	PEX8	-0.0143757	0.00542101	-0.0116069	0.00464649	0.999886	0.998862	0.00011374	0.00113766	0.897779	0.906613	0.00115224	0.00986072	-3.68637	-3.05172	-0.988809	0.327526
YGR078C	PAC10	-0.0306712	0.00596469	0.00743117	0.00730058	1	0.0253613	1.84517e-15	0.974639	0.897779	0.209529	7.96464e-14	0.797287	-7.86502	1.95382	-1.06279	-0.496255
YGR079W	YGR079W	-0.000922961	0.00524248	0.000701377	0.0049863	0.593546	0.426847	0.406454	0.573153	0.897779	0.906613	0.666247	0.758692	-0.236675	0.184408	-0.766668	-0.0378892
YGR080W	TWF1	-0.00711215	0.00342086	0.00155492	0.00248453	0.965907	0.341335	0.0340932	0.658665	0.897779	0.906613	0.132735	0.795006	-1.82377	0.408822	0.299004	0.2219
YGR081C	SLX9	0.0222201	0.00481681	-0.0125909	0.00313803	6.06435e-09	0.999534	1	0.00046578	4.30575e-07	0.906613	0.801283	0.00477757	5.69791	-3.31042	-0.919489	-0.000418169
YGR084C	MRP13	-0.00903064	0.00458343	-0.000136879	0.00643527	0.989714	0.514354	0.0102864	0.485646	0.897779	0.906613	0.0527311	0.716648	-2.31573	-0.0359885	-0.112154	-0.646357
YGR085C	RPL11B	0.00922029	0.00721114	-0.00752419	0.0107184	0.00903055	0.976051	0.990969	0.0239488	0.0956677	0.906613	0.801283	0.107963	2.36436	-1.97828	-0.358566	-2.26362
YGR086C	PIL1	-0.00297229	0.00607041	-0.00387965	0.00561929	0.777026	0.846147	0.222974	0.153853	0.897779	0.906613	0.474696	0.378285	-0.762186	-1.02005	-1.02463	-0.226876
YGR087C	PDC6	4.52673e-05	0.00327585	0.00223766	0.00577028	0.495369	0.278156	0.504631	0.721844	0.897779	0.83443	0.722238	0.797287	0.0116079	0.58833	-1.17083	-0.754501
YGR088W	CTT1	0.00353878	0.00540429	-0.00311032	0.00515769	0.182084	0.793256	0.817916	0.206744	0.644394	0.906613	0.801283	0.45273	0.907451	-0.817773	-0.527662	-0.0564103
YGR089W	NNF2	0.0103378	0.00534393	0.00212942	0.00357932	0.0040134	0.287783	0.995987	0.712217	0.0521125	0.850926	0.801283	0.797287	2.65094	0.559873	-0.585301	-1.00696
YGR096W	TPC1	-0.0137145	0.0046302	0.00288725	0.00370267	0.999782	0.22389	0.000218374	0.77611	0.897779	0.762308	0.00204528	0.797287	-3.51682	0.759122	-2.42204	-0.284758
YGR106C	VOA1	0.00155668	0.0050508	0.00609224	0.00345267	0.344881	0.0546017	0.655119	0.945398	0.868867	0.351242	0.801283	0.797287	0.399179	1.60178	-0.839813	-1.28896
YGR107W	YGR107W	-0.00387124	0.00278735	0.00226198	0.00306352	0.839573	0.276014	0.160427	0.723986	0.897779	0.832185	0.396853	0.797287	-0.992705	0.594725	-0.245552	-1.08934
YGR108W	CLB1	-0.00466958	0.00468566	0.00375943	0.00294124	0.884429	0.16147	0.115571	0.83853	0.897779	0.647366	0.319011	0.797287	-1.19742	0.988436	0.162679	-0.96446
YGR109C	CLB6	0.00200762	0.0039977	0.00100118	0.00629747	0.303341	0.396186	0.696659	0.603814	0.823938	0.906613	0.801283	0.772927	0.514815	0.263232	-0.631108	-0.749736
YGR110W	CLD1	-0.0032158	0.00478612	0.00326491	0.00513595	0.795209	0.195331	0.204791	0.804669	0.897779	0.707562	0.452481	0.797287	-0.824629	0.858418	-1.50619	-0.549689
YGR111W	YGR111W	0.00402443	0.00335824	0.00644913	0.00677059	0.151039	0.044979	0.848961	0.955021	0.587086	0.309418	0.801283	0.797287	1.03199	1.69562	-0.902585	0.0434964
YGR112W	SHY1	-0.0205303	0.00265458	-0.0100811	0.00473798	1	0.995982	7.02541e-08	0.00401824	0.897779	0.906613	1.30777e-06	0.0279608	-5.26458	-2.65053	-0.541123	0.679823
YGR117C	YGR117C	0.000992266	0.00557913	-0.00116968	0.00513153	0.399575	0.620782	0.600425	0.379218	0.897779	0.906613	0.785149	0.629446	0.254447	-0.307534	-0.636536	0.547382
YGR121C	MEP1	-0.00814374	0.00789312	-0.00196792	0.00329917	0.981615	0.697565	0.0183853	0.302435	0.897779	0.906613	0.0833964	0.557186	-2.0883	-0.517411	-0.584258	0.0194655
YGR122C-A	YGR122C-A	0.00656516	0.00397463	-0.00105081	0.00514873	0.0461385	0.608834	0.953862	0.391166	0.300684	0.906613	0.801283	0.638161	1.68351	-0.276281	-0.324317	0.127759
YGR122W	YGR122W	0.00690741	0.00524022	0.0101682	0.00481371	0.0382579	0.00375384	0.961742	0.996246	0.267089	0.0540743	0.801283	0.797287	1.77127	2.67344	-0.902683	-0.0496698
YGR123C	PPT1	-0.00281789	0.0050768	-0.000424005	0.00351591	0.765035	0.544382	0.234965	0.455618	0.897779	0.906613	0.488356	0.697261	-0.722592	-0.11148	0.0320925	-2.77468
YGR125W	YGR125W	0.0040276	0.00430057	-0.00256104	0.00413909	0.150849	0.749639	0.849151	0.250361	0.587086	0.906613	0.801283	0.501791	1.0328	-0.673354	-0.252923	-1.55111
YGR126W	YGR126W	-0.00204801	0.00339885	0.00188786	0.00410489	0.700268	0.30982	0.299732	0.69018	0.897779	0.871938	0.554285	0.797287	-0.525171	0.496361	0.104651	-0.514093
YGR127W	YGR127W	-0.00695805	0.00465421	-0.0066469	0.00268336	0.962809	0.959735	0.0371911	0.0402651	0.897779	0.906613	0.141287	0.160213	-1.78426	-1.74762	-0.300667	0.13581
YGR129W	SYF2	0.00356289	0.00443123	0.000369957	0.00384358	0.180455	0.461256	0.819545	0.538744	0.644338	0.906613	0.801283	0.735609	0.913633	0.09727	0.6782	0.732058
YGR130C	YGR130C	-0.000325544	0.00586007	0.0036259	0.00553482	0.533265	0.170211	0.466735	0.829789	0.897779	0.66176	0.712791	0.797287	-0.0834795	0.95333	-0.434252	-0.448731
YGR131W	FHN1	-0.00129196	0.00408259	-0.00523691	0.00653226	0.629791	0.915728	0.370209	0.0842716	0.897779	0.906613	0.629816	0.260208	-0.331299	-1.3769	0.043957	-0.0598694
YGR132C	PHB1	-0.00799302	0.0030308	-0.00877682	0.00331137	0.979801	0.98949	0.020199	0.0105101	0.897779	0.906613	0.0887319	0.0578022	-2.04966	-2.30762	-0.893772	-0.514706
YGR133W	PEX4	-0.00616603	0.00612748	-0.00616462	0.00640794	0.943079	0.947471	0.056921	0.0525287	0.897779	0.906613	0.190485	0.191292	-1.58116	-1.62081	-0.197422	-0.613398
YGR134W	CAF130	0.00494544	0.00323569	0.0103602	0.00332902	0.10237	0.00322544	0.89763	0.996775	0.470923	0.0485369	0.801283	0.797287	1.26816	2.72394	-2.13846	-1.3196
YGR135W	PRE9	-0.0279795	0.00626848	-0.0133997	0.00430663	1	0.999787	3.62052e-13	0.000213274	0.897779	0.906613	1.2116e-11	0.00242227	-7.1748	-3.52309	-0.628243	0.310816
YGR136W	LSB1	0.0119308	0.00589608	0.00337211	0.00282244	0.00110879	0.187646	0.998891	0.812354	0.0174532	0.692788	0.801283	0.797287	3.05943	0.886603	-0.228308	-1.6445
YGR141W	VPS62	-0.00831485	0.00456261	-0.0136931	0.00484351	0.983504	0.999841	0.016496	0.000158969	0.897779	0.906613	0.0765282	0.00185525	-2.13218	-3.60023	-0.100919	0.221762
YGR142W	BTN2	-0.0122381	0.00496159	-0.0051308	0.00379182	0.99915	0.911332	0.000849876	0.0886682	0.897779	0.906613	0.00674999	0.268479	-3.13822	-1.349	-0.623618	-0.701938
YGR143W	SKN1	-0.00475311	0.00528829	-0.00624621	0.00714713	0.888548	0.949733	0.111452	0.0502674	0.897779	0.906613	0.31014	0.185949	-1.21884	-1.64227	-0.789322	-1.1896
YGR144W	THI4	-0.000201043	0.00435314	-0.00570982	0.0038966	0.520558	0.933353	0.479442	0.066647	0.897779	0.906613	0.718475	0.222227	-0.0515536	-1.50124	-0.253038	0.0299381
YGR146C	ECL1	0.000608907	0.00288653	0.000652283	0.00235575	0.43796	0.431915	0.56204	0.568085	0.897779	0.906613	0.759676	0.75624	0.156142	0.1715	-0.684936	-0.283381
YGR148C	RPL24B	0.00948401	0.00257116	0.00486724	0.00207229	0.00750808	0.100324	0.992492	0.899676	0.0831031	0.495127	0.801283	0.797287	2.43199	1.27971	-1.45606	-1.54403
YGR149W	YGR149W	0.00427422	0.00336413	0.00491302	0.0017625	0.13653	0.0982234	0.86347	0.901777	0.559028	0.489055	0.801283	0.797287	1.09604	1.29174	-0.921575	0.544979
YGR150C	CCM1	-0.0075505	0.0137394	-0.00236005	0.00906574	0.973577	0.732539	0.0264229	0.267461	0.897779	0.906613	0.10954	0.520576	-1.93618	-0.620511	-0.677857	0.0409901
YGR151C	YGR151C	0.000668747	0.00513918	-0.00183279	0.0030261	0.43192	0.685055	0.56808	0.314945	0.897779	0.906613	0.76214	0.567069	0.171487	-0.481882	0.196594	-0.503687
YGR152C	RSR1	-0.0289579	0.0138235	0.0026315	0.00365746	1	0.244506	5.60956e-14	0.755494	0.897779	0.790958	2.06263e-12	0.797287	-7.42569	0.69188	-1.00359	0.0589739
YGR153W	YGR153W	0.00336717	0.00272202	0.00376675	0.00267966	0.193946	0.160999	0.806054	0.839001	0.66642	0.647366	0.801283	0.797287	0.863446	0.990361	0.234107	0.4988
YGR154C	GTO1	-0.00100252	0.00296572	0.00432892	0.00248765	0.60144	0.127525	0.39856	0.872475	0.897779	0.575102	0.657286	0.797287	-0.257076	1.13817	-0.196741	-0.868342
YGR161C	RTS3	-0.00364928	0.00360093	0.000873615	0.00318668	0.825308	0.409165	0.174692	0.590835	0.897779	0.906613	0.416237	0.764812	-0.935786	0.229693	-0.248732	-0.605
YGR162W	TIF4631	0.0126827	0.00313079	0.0139899	0.00536228	0.000572495	0.000117419	0.999428	0.999883	0.00984763	0.0031165	0.801283	0.797287	3.25224	3.67825	-0.793579	-0.290955
YGR163W	GTR2	-0.00446333	0.00479915	0.00369285	0.00270311	0.873799	0.165791	0.126201	0.834209	0.897779	0.656694	0.337409	0.797287	-1.14453	0.970931	-0.86818	0.420647
YGR164W	YGR164W	-0.00701142	0.00629354	-0.00578773	0.00158253	0.963907	0.935961	0.036093	0.0640394	0.897779	0.906613	0.138173	0.216457	-1.79794	-1.52172	-0.67768	-0.220219
YGR166W	TRS65	0.000305491	0.00639549	-0.0167921	0.0013367	0.46878	0.999995	0.53122	5.05005e-06	0.897779	0.906613	0.737881	7.71646e-05	0.0783373	-4.41502	-0.342322	-0.703228
YGR168C	YGR168C	-0.00130357	0.00178453	0.00117099	0.002183	0.630914	0.379087	0.369086	0.620913	0.897779	0.906613	0.628516	0.778824	-0.334274	0.307879	-0.275972	-1.11985
YGR169C	PUS6	0.00686644	0.00676345	0.00867878	0.00441651	0.0391391	0.0112492	0.960861	0.988751	0.269296	0.121143	0.801283	0.797287	1.76077	2.28184	-0.00815643	-0.17863
YGR170W	PSD2	-0.00733762	0.00417536	-0.00764207	0.00293527	0.970054	0.977746	0.0299459	0.0222542	0.897779	0.906613	0.119879	0.103399	-1.88159	-2.00927	-0.692001	-0.861369
YGR171C	MSM1	-0.0304414	0.00731377	-0.0161431	0.00458174	1	0.999989	2.94887e-15	1.09603e-05	0.897779	0.906613	1.21984e-13	0.000150415	-7.80612	-4.24437	-0.403948	0.207527
YGR173W	RBG2	-0.00285311	0.00477492	0.00565321	0.00286739	0.767801	0.0685928	0.232199	0.931407	0.897779	0.401409	0.484975	0.797287	-0.731625	1.48635	-0.621423	0.0340447
YGR174C	CBP4	0.000901025	0.00412029	0.00394966	0.00344614	0.408638	0.14953	0.591362	0.85047	0.897779	0.623803	0.777175	0.797287	0.23105	1.03845	0.171719	0.431956
YGR176W	YGR176W	0.00184073	0.00394878	-0.000706168	0.0034724	0.318456	0.573647	0.681544	0.426353	0.841013	0.906613	0.801283	0.671095	0.47202	-0.185667	-0.906174	0.289468
YGR177C	ATF2	-0.000328756	0.00269082	-0.00275753	0.00552544	0.533592	0.765779	0.466408	0.234221	0.897779	0.906613	0.712791	0.487574	-0.0843032	-0.725015	-0.48185	-0.444914
YGR178C	PBP1	-0.008557	0.00620035	-0.00784081	0.00517779	0.985892	0.980373	0.0141078	0.0196266	0.897779	0.906613	0.0672947	0.0947463	-2.19428	-2.06152	0.0373564	-0.319482
YGR181W	TIM13	-0.0035789	0.00403066	-0.0013189	0.00347049	0.820622	0.635617	0.179378	0.364383	0.897779	0.906613	0.420682	0.614418	-0.91774	-0.346767	-0.787063	-0.602214
YGR183C	QCR9	-0.0192893	0.00462841	-0.0153088	0.00401433	1	0.999972	3.78067e-07	2.84861e-05	0.897779	0.906613	6.58492e-06	0.000373636	-4.94636	-4.02501	-0.232834	0.20938
YGR184C	UBR1	-0.0179944	0.00456571	-0.00774507	0.00266503	0.999998	0.979142	1.97194e-06	0.0208576	0.897779	0.906613	2.98131e-05	0.099243	-4.61432	-2.03635	-2.90445	-0.106243
YGR187C	HGH1	0.00102635	0.00318173	0.00897039	0.00276438	0.396203	0.00917412	0.603797	0.990826	0.897779	0.105184	0.78564	0.797287	0.263188	2.35851	-0.704177	-0.0844227
YGR189C	CRH1	-0.00262733	0.00478318	-0.0019539	0.00446591	0.749758	0.696277	0.250242	0.303723	0.897779	0.906613	0.505634	0.558056	-0.673728	-0.513723	-0.458674	-0.134485
YGR192C	TDH3	-0.00243809	0.00882699	0.00431015	0.000899702	0.73408	0.128558	0.26592	0.871442	0.897779	0.57702	0.522818	0.797287	-0.6252	1.13323	-0.060202	0.327323
YGR193C	PDX1	-0.0134271	0.0052489	0.0147919	0.00492151	0.999712	5.03028e-05	0.000287526	0.99995	0.897779	0.00161486	0.00263041	0.797287	-3.44312	3.88913	0.105916	0.219068
YGR194C	XKS1	-0.00689044	0.00322515	0.000823704	0.00167595	0.961379	0.414272	0.0386209	0.585728	0.897779	0.906613	0.144818	0.762531	-1.76692	0.21657	-1.97998	-0.835585
YGR196C	FYV8	-0.00650765	0.00502942	-0.00691807	0.0030974	0.952417	0.965538	0.0475825	0.0344622	0.897779	0.906613	0.168712	0.142478	-1.66876	-1.81892	-0.110305	-0.599714
YGR197C	SNG1	-0.00618369	0.00320109	-0.00525142	0.00644037	0.943595	0.916316	0.056405	0.0836835	0.897779	0.906613	0.189611	0.259481	-1.58569	-1.38071	-1.32032	-0.42713
YGR199W	PMT6	-0.00845874	0.00502245	-0.00734859	0.00342988	0.984962	0.973327	0.0150383	0.0266731	0.897779	0.906613	0.0707579	0.11746	-2.16908	-1.93211	0.110553	-0.930419
YGR203W	YCH1	-0.00265617	0.00319389	-0.000962699	0.00428326	0.752103	0.59991	0.247897	0.40009	0.897779	0.906613	0.502264	0.64681	-0.681124	-0.253115	-0.242754	-1.51681
YGR205W	YGR205W	0.0152271	0.00382771	0.0109593	0.00258684	4.7171e-05	0.00197937	0.999953	0.998021	0.00122025	0.0333991	0.801283	0.797287	3.9047	2.88143	-0.115154	-0.108346
YGR206W	MVB12	0.00976805	0.001953	-0.000263683	0.00342028	0.00612559	0.527636	0.993874	0.472364	0.0702453	0.906613	0.801283	0.710419	2.50483	-0.0693282	-0.0326639	-0.378014
YGR207C	CIR1	-0.000273606	0.0037002	-0.00393937	0.00421643	0.527967	0.84984	0.472033	0.15016	0.897779	0.906613	0.714374	0.372798	-0.070161	-1.03575	-0.2435	-1.07697
YGR210C	YGR210C	-0.00138642	0.00388286	0.00725298	0.00343926	0.6389	0.0282623	0.3611	0.971738	0.897779	0.226225	0.621471	0.797287	-0.35552	1.90697	-0.838444	-0.578228
YGR212W	SLI1	-0.00574533	0.00675651	-0.000736793	0.00410208	0.929662	0.576802	0.0703382	0.423198	0.897779	0.906613	0.223102	0.667766	-1.47328	-0.193719	-0.971003	-0.382805
YGR214W	RPS0A	0.00145883	0.00607748	0.00392601	0.00575999	0.35417	0.150981	0.64583	0.849019	0.878824	0.626627	0.801283	0.797287	0.374088	1.03224	0.244685	0.440305
YGR219W	YGR219W	0.00179044	0.00597587	-0.00761254	0.00693549	0.323073	0.977331	0.676927	0.022669	0.842548	0.906613	0.801283	0.104507	0.459123	-2.0015	-0.493708	-0.0702007
YGR221C	TOS2	0.00221314	0.00520207	-0.00555905	0.001708	0.285182	0.928074	0.714818	0.0719257	0.801064	0.906613	0.801283	0.234555	0.567516	-1.4616	-0.148099	-0.593024
YGR223C	HSV2	-0.0111162	0.00680044	-0.0126055	0.00326482	0.997818	0.999541	0.00218224	0.00045941	0.897779	0.906613	0.0148391	0.00473738	-2.85054	-3.31427	-1.35216	0.370392
YGR224W	AZR1	-0.00396671	0.00475236	0.00167931	0.00329205	0.845467	0.329415	0.154533	0.670585	0.897779	0.889574	0.386121	0.797287	-1.01718	0.441529	-0.727375	-0.334674
YGR225W	AMA1	6.27938e-05	0.00383926	-0.00656989	0.00361174	0.493576	0.957949	0.506424	0.0420507	0.897779	0.906613	0.723088	0.164448	0.0161022	-1.72737	0.145054	0.419969
YGR226C	YGR226C	0.00368597	0.00616709	0.00407396	0.0110511	0.17228	0.142054	0.82772	0.857946	0.629395	0.604786	0.801283	0.797287	0.945195	1.07114	-0.913271	-0.120495
YGR227W	DIE2	0.000293233	0.00404095	0.00918427	0.00204752	0.47003	0.00787305	0.52997	0.992127	0.897779	0.0937751	0.737765	0.797287	0.0751939	2.41475	0.366872	0.190254
YGR228W	YGR228W	0.00206093	0.00431301	0.00260296	0.00150641	0.298581	0.246869	0.701419	0.753131	0.817426	0.796656	0.801283	0.797287	0.528486	0.684377	-0.420631	-0.00806573
YGR230W	BNS1	0.00273308	0.00569273	0.000120276	0.00344459	0.2417	0.487386	0.7583	0.512614	0.747933	0.906613	0.801283	0.721422	0.700844	0.0316233	-0.453721	0.283441
YGR231C	PHB2	-0.00855551	0.00748629	-0.00172486	0.00451591	0.985878	0.674907	0.0141216	0.325093	0.897779	0.906613	0.0672947	0.578438	-2.19389	-0.453505	-0.508051	-2.46569
YGR232W	NAS6	-0.000153184	0.00585479	-0.00895621	0.00424228	0.515667	0.990733	0.484333	0.00926671	0.897779	0.906613	0.720114	0.0524614	-0.039281	-2.35479	-0.447832	-0.00267695
YGR233C	PHO81	-0.0095592	0.00367602	-0.0036368	0.0037036	0.992882	0.830514	0.00711765	0.169486	0.897779	0.906613	0.0389975	0.401929	-2.45127	-0.956197	0.209345	-1.6707
YGR234W	YHB1	-0.00107124	0.00567349	-0.00901993	0.00409365	0.608226	0.991143	0.391774	0.0088571	0.897779	0.906613	0.65279	0.050981	-0.274699	-2.37154	-0.173905	0.0986853
YGR235C	YGR235C	0.00214274	0.00591557	-0.00259626	0.00173027	0.291343	0.752575	0.708657	0.247425	0.807496	0.906613	0.801283	0.499531	0.549464	-0.682614	-0.632545	-0.149408
YGR236C	SPG1	0.00125027	0.0030012	0.00299356	0.00224347	0.374254	0.215619	0.625746	0.784381	0.897779	0.743917	0.799707	0.797287	0.320606	0.787074	-1.16644	-0.590283
YGR237C	YGR237C	-0.0336833	0.0101314	0.000930156	0.00458639	1	0.403399	2.8747e-18	0.596601	0.897779	0.906613	1.61546e-16	0.769571	-8.63743	0.244559	-0.594174	0.133731
YGR238C	KEL2	-0.0111379	0.00520944	-0.00605607	0.00584289	0.997856	0.944339	0.00214441	0.0556615	0.897779	0.906613	0.0146152	0.198077	-2.8561	-1.59227	-0.521073	0.540138
YGR239C	PEX21	0.00277638	0.00414792	-0.0111426	0.00355496	0.238248	0.998303	0.761752	0.00169685	0.741646	0.906613	0.801283	0.0139316	0.711949	-2.92963	-0.972123	0.179843
YGR241C	YAP1802	-0.000305615	0.00506401	0.00513704	0.00453931	0.531233	0.088405	0.468767	0.911595	0.897779	0.459551	0.713057	0.797287	-0.078369	1.35064	-1.05719	-0.571678
YGR242W	YGR242W	0.000693213	0.00263782	-0.00388078	0.00221734	0.429455	0.846217	0.570545	0.153783	0.897779	0.906613	0.762922	0.378285	0.177761	-1.02034	-0.530721	-0.0246846
YGR243W	FMP43	0.000382825	0.00452269	-0.00717636	0.00120375	0.460899	0.970408	0.539101	0.0295921	0.897779	0.906613	0.743008	0.125494	0.0981681	-1.88682	-2.34336	-0.033253
YGR244C	LSC2	-0.0218444	0.00391559	-0.00648165	0.00477125	1	0.955825	1.06215e-08	0.0441747	0.897779	0.906613	2.16676e-07	0.169841	-5.60156	-1.70417	-0.87772	0.72725
YGR247W	CPD1	-0.00545972	0.00640083	-0.00756949	0.00224135	0.919249	0.976715	0.0807508	0.0232851	0.897779	0.906613	0.245665	0.105866	-1.40004	-1.99019	-0.554014	-2.43734
YGR248W	SOL4	-0.00971497	0.0068715	0.00349833	0.00404451	0.993635	0.178842	0.00636536	0.821158	0.897779	0.682532	0.0355026	0.797287	-2.49121	0.919789	-0.147058	-0.877443
YGR249W	MGA1	0.00344981	0.00591588	-0.00432078	0.00293343	0.188176	0.872028	0.811824	0.127972	0.656597	0.906613	0.801283	0.336303	0.884637	-1.13603	-0.0640783	-0.192333
YGR250C	YGR250C	0.00147235	0.00685396	-0.00338039	0.00579618	0.35288	0.812939	0.64712	0.187061	0.878133	0.906613	0.801283	0.428258	0.377557	-0.888779	-2.59538	-0.342206
YGR256W	GND2	0.00656852	0.00285569	-0.00274348	0.00253442	0.0460551	0.764645	0.953945	0.235355	0.300684	0.906613	0.801283	0.488357	1.68437	-0.721323	-0.435037	0.353213
YGR257C	MTM1	-0.0024071	0.00558063	0.00470332	0.00795958	0.731466	0.108116	0.268534	0.891884	0.897779	0.520625	0.52411	0.797287	-0.617254	1.23661	-0.910331	-0.0597188
YGR258C	RAD2	-0.00704198	0.00641571	0.00406381	0.0044242	0.964523	0.142655	0.0354765	0.857345	0.897779	0.606179	0.136514	0.797287	-1.80578	1.06846	-0.559302	-0.253096
YGR259C	YGR259C	-0.00606885	0.00620833	0.00698787	0.00299964	0.940174	0.0330853	0.0598256	0.966915	0.897779	0.251746	0.197761	0.797287	-1.55624	1.83727	-0.339499	0.0775299
YGR260W	TNA1	-0.00754917	0.00559241	-0.00334944	0.00380337	0.973556	0.810744	0.0264439	0.189256	0.897779	0.906613	0.10954	0.431719	-1.93584	-0.880641	-0.481588	0.213479
YGR261C	APL6	-0.0135821	0.00414458	-0.00901629	0.00221776	0.999752	0.99112	0.000248034	0.00888005	0.897779	0.906613	0.00230136	0.0510141	-3.48287	-2.37058	-0.311024	0.368129
YGR263C	SAY1	0.00449308	0.00392517	-0.000329847	0.00424827	0.124627	0.534555	0.875373	0.465445	0.531144	0.906613	0.801283	0.705382	1.15216	-0.086724	0.283602	-1.14368
YGR266W	YGR266W	0	0.00265544	0.00103541	0.00330306	0.5	0.392721	0.5	0.607279	0.897779	0.906613	0.720114	0.772934	3.67743e-17	0.272233	-0.366154	-0.460509
YGR268C	HUA1	-0.00348432	0.00423151	0.000417983	0.00256439	0.814202	0.456246	0.185798	0.543754	0.897779	0.906613	0.427883	0.740064	-0.893487	0.109897	-0.673645	-0.118162
YGR269W	YGR269W	-0.00619573	0.00407871	0.000732808	0.00257677	0.943944	0.423608	0.0560558	0.576392	0.897779	0.906613	0.189077	0.759043	-1.58877	0.192672	-0.785345	-0.114429
YGR270W	YTA7	-0.0165897	0.00333038	-0.00598733	0.0034312	0.99999	0.94228	1.04945e-05	0.0577204	0.897779	0.906613	0.000138917	0.202693	-4.2541	-1.5742	-0.677946	-0.27649
YGR271W	SLH1	0.00545404	0.00546528	-0.00452576	0.00540405	0.0809693	0.882962	0.919031	0.117038	0.415689	0.906613	0.801283	0.319171	1.39858	-1.18992	-0.467016	-0.610923
YGR273C	YGR273C	0.00600455	0.00372343	0.00269842	0.00476069	0.0618108	0.239015	0.938189	0.760985	0.359975	0.783407	0.801283	0.797287	1.53975	0.709473	-0.760917	0.342867
YGR276C	RNH70	0.00411559	0.00629999	-0.0048229	0.00503746	0.14563	0.897609	0.85437	0.102391	0.578539	0.906613	0.801283	0.29195	1.05536	-1.26805	0.317499	-0.0515819
YGR279C	SCW4	0.00824494	0.0030277	0.00499266	0.00289236	0.0172468	0.0946454	0.982753	0.905355	0.15446	0.47637	0.801283	0.797287	2.11425	1.31268	-3.15239	-0.188535
YGR281W	YOR1	-0.0107195	0.00342756	-0.00985141	0.0035844	0.997009	0.995203	0.00299065	0.00479664	0.897779	0.906613	0.0190734	0.0315972	-2.7488	-2.59015	0.313333	-0.895696
YGR282C	BGL2	0.0121966	0.00577761	0.020825	0.00334266	0.000881243	2.18311e-08	0.999119	1	0.0141382	1.38845e-06	0.801283	0.797287	3.12759	5.47536	-0.266468	-0.769269
YGR283C	YGR283C	-0.0018198	0.00375105	-0.000967403	0.0024256	0.679626	0.600388	0.320374	0.399612	0.897779	0.906613	0.576551	0.64681	-0.466653	-0.254352	-0.21385	0.0221064
YGR284C	ERV29	-0.0150866	0.00547836	-0.00753226	0.00294539	0.999945	0.976171	5.47174e-05	0.0238293	0.897779	0.906613	0.000608092	0.107679	-3.86866	-1.9804	-0.490592	-0.0643592
YGR285C	ZUO1	0.00107419	0.00446214	-0.000854223	0.00248986	0.391483	0.588852	0.608517	0.411148	0.897779	0.906613	0.789712	0.656665	0.275456	-0.224594	-1.01799	0.796306
YGR286C	BIO2	-0.00262113	0.00415939	-0.00644178	0.00104795	0.749252	0.954838	0.250748	0.0451623	0.897779	0.906613	0.505634	0.172076	-0.672137	-1.69369	0.310997	-0.922416
YGR287C	IMA1	0.00440925	0.00386996	-0.000157534	0.00394532	0.129098	0.516519	0.870902	0.483481	0.543873	0.906613	0.801283	0.716648	1.13067	-0.0414192	-0.776777	0.317212
YGR288W	MAL13	-0.002179	0.00677628	-0.00647247	0.00422362	0.711838	0.955599	0.288162	0.0444005	0.897779	0.906613	0.544963	0.170048	-0.558762	-1.70176	0.0678094	0.276377
YGR289C	MAL11	-0.00715036	0.00713628	-0.00373544	0.0024799	0.966641	0.836982	0.0333589	0.163018	0.897779	0.906613	0.130558	0.392875	-1.83357	-0.98213	-0.268008	0.462298
YGR290W	YGR290W	0.000535664	0.00665718	0.000808641	0.00477871	0.445373	0.415816	0.554627	0.584184	0.897779	0.906613	0.753253	0.762191	0.137361	0.21261	0.264049	0.264928
YGR291C	YGR291C	0.00964458	0.00475931	0.00405066	0.00333854	0.00669612	0.143436	0.993304	0.856564	0.0757466	0.606624	0.801283	0.797287	2.47316	1.06501	-0.364638	0.215716
YGR292W	MAL12	-0.00690644	0.00685966	-0.00854763	0.00445662	0.961722	0.987691	0.0382784	0.0123085	0.897779	0.906613	0.144131	0.065741	-1.77102	-2.24736	-0.0238542	-1.83269
YGR295C	COS6	0.00247755	0.00236984	0.00214089	0.0039313	0.26261	0.286755	0.73739	0.713245	0.775647	0.848631	0.801283	0.797287	0.63532	0.562888	0.26798	-0.75292
YHL002W	HSE1	-0.0014937	0.00482701	-0.00570764	0.00391553	0.649152	0.933279	0.350848	0.066721	0.897779	0.906613	0.609158	0.222227	-0.383031	-1.50067	-0.810882	-0.105656
YHL005C	YHL005C	-0.0178362	0.00319286	-0.00247101	0.00388405	0.999998	0.742052	2.39538e-06	0.257948	0.897779	0.906613	3.54941e-05	0.510649	-4.57375	-0.649683	-0.125916	0.102372
YHL006C	SHU1	0.0359905	0.00980857	0.0438553	0.00812124	0	0	1	1	0	0	0.801283	0.797287	9.22907	11.5305	-0.299511	-0.786333
YHL008C	YHL008C	-0.00445668	0.00414917	0.00209513	0.00436075	0.873445	0.290867	0.126555	0.709133	0.897779	0.854744	0.337796	0.797287	-1.14283	0.550855	-0.186954	-0.0366347
YHL009C	YAP3	-0.00710294	0.00549375	-0.00969483	0.00797668	0.965728	0.994598	0.0342722	0.00540184	0.897779	0.906613	0.133257	0.0349623	-1.82141	-2.54899	-0.206572	0.278126
YHL010C	ETP1	-0.00733224	0.00580876	-0.00130429	0.00599921	0.96996	0.634173	0.0300397	0.365827	0.897779	0.906613	0.120093	0.615266	-1.88021	-0.342926	-0.467751	-0.0376501
YHL012W	YHL012W	-0.00212088	0.00289358	-0.00059115	0.00628328	0.706731	0.561757	0.293269	0.438243	0.897779	0.906613	0.548885	0.681931	-0.543859	-0.155427	-1.7949	0.33901
YHL013C	OTU2	0.00948162	0.00342972	0.00980799	0.00203277	0.00752077	0.00495811	0.992479	0.995042	0.0831031	0.0650301	0.801283	0.797287	2.43138	2.57874	0.0435211	-1.31181
YHL014C	YLF2	0.00155551	0.00203171	0.00287594	0.00254079	0.34499	0.22478	0.65501	0.77522	0.868867	0.763795	0.801283	0.797287	0.398881	0.756149	-2.06998	-0.973289
YHL019C	APM2	0.00583061	0.00279785	-0.00619238	0.00497576	0.067438	0.94825	0.932562	0.0517504	0.375699	0.906613	0.801283	0.190328	1.49515	-1.62811	-0.978807	0.347989
YHL020C	OPI1	-0.0190171	0.00462225	-0.0126036	0.00179257	0.999999	0.99954	5.39723e-07	0.000460263	0.897779	0.906613	9.0819e-06	0.00473738	-4.87657	-3.31375	-0.354377	-1.19232
YHL021C	AIM17	0.00435233	0.00367503	0.00822755	0.00443207	0.132196	0.0152627	0.867804	0.984737	0.550741	0.149992	0.801283	0.797287	1.11607	2.1632	-0.728386	-0.243743
YHL022C	SPO11	0.00523114	0.00268376	0.00337249	0.00134698	0.0898915	0.18762	0.910108	0.81238	0.439842	0.692788	0.801283	0.797287	1.34142	0.886703	0.0542873	-1.61122
YHL024W	RIM4	0.0062606	0.00512398	2.16818e-05	0.00480773	0.0542018	0.497726	0.945798	0.502274	0.333528	0.906613	0.801283	0.717779	1.60541	0.00570061	-0.0516618	-1.13145
YHL025W	SNF6	-0.0144583	0.0054064	-0.0372649	0.00493355	0.999895	1	0.000104633	5.75485e-23	0.897779	0.906613	0.00106725	6.31822e-21	-3.70756	-9.79777	-0.711849	-1.92776
YHL026C	YHL026C	0.00486559	0.00722703	0.010121	0.00353346	0.106073	0.00389507	0.893927	0.996105	0.483567	0.0553985	0.801283	0.797287	1.24769	2.66103	-0.180482	0.101571
YHL027W	RIM101	-0.0112884	0.00467894	0.0234047	0.00547735	0.998102	3.78659e-10	0.00189766	1	0.897779	2.90086e-08	0.0133503	0.797287	-2.89469	6.15362	0.244149	-0.397312
YHL028W	WSC4	0.00425573	0.00267612	-0.00109483	0.00398016	0.137571	0.613271	0.862429	0.386729	0.561222	0.906613	0.801283	0.634812	1.0913	-0.287855	-1.71397	-0.20716
YHL029C	OCA5	0.0114745	0.00471737	0.00488227	0.00335889	0.00162837	0.0996309	0.998372	0.900369	0.0242308	0.493874	0.801283	0.797287	2.9424	1.28366	-1.00168	-0.0706299
YHL030W	ECM29	-0.00945128	0.0125638	-0.00229665	0.00779799	0.992316	0.727025	0.00768383	0.272975	0.897779	0.906613	0.0417615	0.528187	-2.4236	-0.603841	0.929988	-0.832107
YHL031C	GOS1	0.0150036	0.00625437	0.01968	0.00687399	5.96932e-05	1.14373e-07	0.99994	1	0.00148656	6.32012e-06	0.801283	0.797287	3.84738	5.17432	0.0531399	0.0244118
YHL032C	GUT1	0.00834621	0.00608971	0.0100541	0.00259306	0.0161684	0.00410325	0.983832	0.995897	0.147821	0.0576299	0.801283	0.797287	2.14022	2.64345	0.665045	0.177369
YHL035C	VMR1	-0.0062393	0.00523586	-0.00776061	0.00388144	0.945195	0.979347	0.0548051	0.0206535	0.897779	0.906613	0.18719	0.0985884	-1.59995	-2.04044	-0.80156	0.209309
YHL036W	MUP3	0.00401048	0.003597	0.000101708	0.00379941	0.151879	0.489333	0.848121	0.510667	0.587283	0.906613	0.801283	0.719529	1.02841	0.0267413	-1.00789	-0.452064
YHL037C	YHL037C	-0.00677149	0.00492831	-0.000931311	0.00200782	0.958755	0.596719	0.041245	0.403281	0.897779	0.906613	0.15117	0.647942	-1.73642	-0.244862	0.039092	0.0430711
YHL038C	CBP2	0.00123047	0.00537186	-0.00171665	0.00284179	0.376179	0.67413	0.623821	0.32587	0.897779	0.906613	0.798782	0.579473	0.315531	-0.451345	-0.413835	-1.78244
YHL039W	EFM1	-0.0111427	0.00570987	-0.000118289	0.00347077	0.997864	0.512405	0.00213605	0.487595	0.897779	0.906613	0.0145966	0.716648	-2.85734	-0.0311008	-0.632834	-0.171949
YHL040C	ARN1	0.00187966	0.00595631	-0.00462729	0.0027726	0.314902	0.888125	0.685098	0.111875	0.835327	0.906613	0.801283	0.309071	0.482003	-1.21662	-0.816827	0.0400544
YHL041W	YHL041W	-0.00503313	0.00591285	0.000497846	0.00388292	0.901587	0.447929	0.098413	0.552071	0.897779	0.906613	0.28575	0.746943	-1.29065	0.130895	-1.11364	0.0682443
YHL042W	YHL042W	-0.00551754	0.00491784	0.00376468	0.00692691	0.921446	0.161131	0.078554	0.838869	0.897779	0.647366	0.239962	0.797287	-1.41487	0.989819	-0.389319	-1.85814
YHL043W	ECM34	0.00831903	0.00426177	0.00724948	0.00536049	0.016452	0.0283219	0.983548	0.971678	0.149187	0.226225	0.801283	0.797287	2.13325	1.90605	-1.07225	-0.239068
YHL045W	YHL045W	0.00581954	0.00623106	0.00703929	0.00321954	0.0678093	0.0321001	0.932191	0.9679	0.37651	0.247603	0.801283	0.797287	1.49231	1.85079	-0.260642	0.0325176
YHR001W-A	QCR10	-0.00911119	0.00593693	0.00255179	0.00266585	0.990264	0.251135	0.00973555	0.748865	0.897779	0.803588	0.0504798	0.797287	-2.33639	0.670922	-0.714025	-0.186709
YHR003C	YHR003C	0.0107704	0.00530574	-0.00030097	0.00276405	0.00287363	0.531536	0.997126	0.468464	0.0397901	0.906613	0.801283	0.706669	2.76186	-0.0791317	-0.421996	-0.325973
YHR004C	NEM1	-0.0223406	0.00698269	-0.0297654	0.00543166	1	1	5.05691e-09	2.51872e-15	0.897779	0.906613	1.06066e-07	1.30988e-13	-5.72881	-7.82597	-0.489451	-0.126259
YHR006W	STP2	0.0130339	0.00417551	0.0076333	0.0053024	0.000415435	0.0223768	0.999585	0.977623	0.00761716	0.19364	0.801283	0.797287	3.3423	2.00696	0.146285	-1.48424
YHR008C	SOD2	0.000572513	0.00208238	0.000963462	0.00367425	0.441641	0.400012	0.558359	0.599988	0.897779	0.906613	0.756941	0.771135	0.14681	0.253315	0.418319	-0.591044
YHR009C	YHR009C	0.0105819	0.0034511	0.00544418	0.00473799	0.00332857	0.0761583	0.996671	0.923842	0.0446087	0.424052	0.801283	0.797287	2.71353	1.4314	-0.909984	-1.77637
YHR012W	VPS29	-0.0117035	0.0117674	-0.00107091	0.00649582	0.998655	0.610862	0.00134483	0.389138	0.897779	0.906613	0.00993897	0.637279	-3.00115	-0.281566	-1.31491	-0.991183
YHR015W	MIP6	-0.00844116	0.00619194	-0.00941297	0.00582546	0.98479	0.993336	0.0152103	0.00666409	0.897779	0.906613	0.0714081	0.0408995	-2.16457	-2.47488	-0.781767	0.476665
YHR016C	YSC84	0.00980322	0.00481303	0.00224794	0.00337162	0.00597113	0.277249	0.994029	0.722751	0.0689716	0.833673	0.801283	0.797287	2.51385	0.591033	-0.838958	-0.117494
YHR017W	YSC83	-0.00135724	0.00477231	-0.00576903	0.00430751	0.636094	0.935342	0.363906	0.0646577	0.897779	0.906613	0.623616	0.21805	-0.348038	-1.51681	-0.110638	-0.0780438
YHR021C	RPS27B	-0.0115766	0.00541312	-0.00813277	0.00580012	0.998504	0.983753	0.00149577	0.0162467	0.897779	0.906613	0.010919	0.082728	-2.96861	-2.13829	-1.77649	-0.0121558
YHR021W-A	ECM12	0.00415549	0.00653505	0.000804866	0.00448858	0.143303	0.416203	0.856697	0.583797	0.573447	0.906613	0.801283	0.762191	1.06559	0.211617	0.321878	0.39495
YHR022C	YHR022C	-0.00075373	0.00447357	0.000856115	0.00208028	0.57663	0.410954	0.42337	0.589046	0.897779	0.906613	0.678893	0.763831	-0.193279	0.225092	-0.46379	-0.7225
YHR028C	DAP2	0.0132786	0.00644762	0.0127471	0.00330701	0.000330771	0.000401892	0.999669	0.999598	0.00634367	0.0088542	0.801283	0.797287	3.40504	3.35149	-0.240601	-0.593642
YHR029C	YHI9	-0.000525224	0.00555691	0.00382602	0.00424821	0.553569	0.157221	0.446431	0.842779	0.897779	0.644717	0.701285	0.797287	-0.134684	1.00595	-0.37306	-0.997317
YHR031C	RRM3	-0.0142919	0.00416951	-0.0185647	0.00207028	0.999876	0.999999	0.000123732	5.27582e-07	0.897779	0.906613	0.00123251	1.02217e-05	-3.66487	-4.88106	-0.484501	-0.440867
YHR032W	ERC1	0.00280451	0.00590157	-0.00729939	0.00379058	0.236021	0.972519	0.763979	0.0274813	0.738848	0.906613	0.801283	0.118751	0.719161	-1.91917	-0.80133	0.1414
YHR033W	YHR033W	-0.00346171	0.00405215	0.000924589	0.00435922	0.812646	0.403966	0.187354	0.596034	0.897779	0.906613	0.428909	0.769191	-0.887687	0.243095	-1.64236	-0.18507
YHR035W	YHR035W	0.0116904	0.00299415	9.74344e-05	0.00471669	0.0013598	0.489781	0.99864	0.510219	0.0212043	0.906613	0.801283	0.719528	2.99777	0.0256177	-0.399129	-1.85334
YHR037W	PUT2	0.00039295	0.00183662	0.00242854	0.00244201	0.459869	0.261568	0.540131	0.738432	0.897779	0.817137	0.74374	0.797287	0.100764	0.638518	-0.771343	-1.67658
YHR038W	RRF1	-0.00484186	0.00502926	0.0021844	0.00195828	0.892808	0.282873	0.107192	0.717127	0.897779	0.841916	0.301755	0.797287	-1.2416	0.574328	-1.43797	-0.542912
YHR039C	MSC7	-0.00117917	0.00315074	0.00288781	0.00393597	0.618817	0.223846	0.381183	0.776154	0.897779	0.762308	0.642471	0.797287	-0.302376	0.75927	-2.77028	0.384807
YHR043C	DOG2	0.00191673	0.00551047	-0.00395847	0.00574734	0.311534	0.851009	0.688466	0.148991	0.833014	0.906613	0.801283	0.37114	0.491507	-1.04077	-0.747889	0.0596277
YHR044C	DOG1	-0.0052062	0.00817967	-0.00544574	0.00575811	0.909067	0.9239	0.0909333	0.0760997	0.897779	0.906613	0.269276	0.24361	-1.33503	-1.43181	-0.257665	-1.63081
YHR045W	YHR045W	0.00385343	0.00377166	-1.1192e-06	0.00476072	0.161543	0.500117	0.838457	0.499883	0.606384	0.906613	0.801283	0.716648	0.988137	-0.000294263	-0.195396	-0.318179
YHR046C	INM1	-0.0020471	0.00484411	0.00146868	0.00531453	0.700187	0.349694	0.299813	0.650306	0.897779	0.906613	0.554285	0.793652	-0.52494	0.386147	-3.10841	-0.35675
YHR048W	YHK8	-0.00327102	0.00323724	-0.000234386	0.00504776	0.799207	0.524569	0.200793	0.475431	0.897779	0.906613	0.447344	0.712708	-0.83879	-0.0616253	-0.250649	-0.683475
YHR049C-A	YHR049C-A	-0.0126804	0.00551743	-0.0113667	0.00339284	0.999426	0.998599	0.000573697	0.00140149	0.897779	0.906613	0.00488195	0.0119039	-3.25164	-2.98856	-0.617948	-0.167489
YHR050W	SMF2	0.00401359	0.00432004	0.00387607	0.00204197	0.151691	0.154076	0.848309	0.845924	0.587283	0.636469	0.801283	0.797287	1.02921	1.01911	-0.21536	-1.33778
YHR051W	COX6	-0.00966448	0.00396603	-0.00909943	0.0039679	0.993399	0.991632	0.0066011	0.00836836	0.897779	0.906613	0.0364759	0.0489296	-2.47827	-2.39244	0.214808	0.29359
YHR057C	CPR2	0.00878182	0.00518238	-6.70301e-05	0.00163775	0.0121634	0.50703	0.987837	0.49297	0.120088	0.906613	0.801283	0.716648	2.25193	-0.0176237	-1.45058	-0.618097
YHR061C	GIC1	-0.00218294	0.00300436	5.53814e-05	0.00356379	0.712183	0.494191	0.287817	0.505809	0.897779	0.906613	0.544963	0.718179	-0.559773	0.014561	-0.689619	-0.326907
YHR066W	SSF1	-0.00683513	0.0179717	0.0221861	0.00536711	0.960176	2.71848e-09	0.0398237	1	0.897779	1.87008e-07	0.148077	0.797287	-1.75274	5.83321	-2.26362	-0.139598
YHR073W	OSH3	0.00632139	0.00470658	-0.005276	0.00677599	0.0525091	0.917306	0.947491	0.0826937	0.328137	0.906613	0.801283	0.258032	1.621	-1.38718	0.111817	-0.217285
YHR075C	PPE1	-0.00656717	0.00592157	-0.0046996	0.00658216	0.953911	0.891702	0.0460886	0.108298	0.897779	0.906613	0.164825	0.302573	-1.68402	-1.23563	-0.700787	0.0901652
YHR077C	NMD2	-0.00303309	0.00389161	-0.00763274	0.00355023	0.78165	0.977615	0.21835	0.0223846	0.897779	0.906613	0.470569	0.103842	-0.777778	-2.00682	-0.467422	0.141359
YHR078W	YHR078W	-0.00342454	0.00287212	0.00122492	0.00280782	0.810071	0.373704	0.189929	0.626296	0.897779	0.906613	0.430599	0.782359	-0.878158	0.322059	-0.424701	-0.838734
YHR079C	IRE1	-0.00955816	0.003342	-0.00558568	0.00457081	0.992877	0.929029	0.0071229	0.0709706	0.897779	0.906613	0.0389975	0.232463	-2.451	-1.4686	-0.28502	0.257675
YHR080C	YHR080C	0.00346899	0.0035169	0.00691732	0.00266194	0.186853	0.0344773	0.813147	0.965523	0.653238	0.25941	0.801283	0.797287	0.889554	1.81872	-0.483541	-0.00575456
YHR081W	LRP1	0.0524887	0.0149387	0.0416722	0.00578432	0	0	1	1	0	0	0.801283	0.797287	13.4597	10.9566	-0.171394	0.296435
YHR082C	KSP1	-0.00578681	0.00421759	0.00500124	0.00292406	0.931084	0.0942657	0.0689159	0.905734	0.897779	0.475784	0.220469	0.797287	-1.48391	1.31494	0.27528	0.143443
YHR087W	RTC3	0.00453436	0.00524056	0.00795078	0.00377406	0.122466	0.0182894	0.877534	0.981711	0.525964	0.168441	0.801283	0.797287	1.16275	2.09044	-0.463603	0.418358
YHR092C	HXT4	0.00101391	0.00602142	-0.00288678	0.00503223	0.397433	0.776073	0.602567	0.223927	0.897779	0.906613	0.78564	0.474867	0.259998	-0.758997	-0.648898	-0.876136
YHR093W	AHT1	0.00011119	0.00486399	-0.00791701	0.00587846	0.488627	0.981309	0.511373	0.0186914	0.897779	0.906613	0.724106	0.0911311	0.0285126	-2.08156	-0.0722462	0.100153
YHR095W	YHR095W	-0.00539437	0.00507329	-0.00442579	0.00605594	0.916711	0.877715	0.0832893	0.122285	0.897779	0.906613	0.251079	0.328047	-1.38328	-1.16364	-0.164005	-2.15035
YHR096C	HXT5	-0.00156657	0.00376141	0.00239427	0.00322804	0.656054	0.264508	0.343946	0.735492	0.897779	0.821118	0.601785	0.797287	-0.401717	0.629508	-0.628225	-1.23388
YHR097C	YHR097C	-0.00973885	0.00469788	-0.00857389	0.00341184	0.993744	0.98791	0.00625648	0.0120898	0.897779	0.906613	0.0350265	0.0649079	-2.49734	-2.25426	-2.20439	-0.172588
YHR100C	GEP4	0.00472285	0.00301399	0.0281132	0.0049162	0.112932	7.24976e-14	0.887068	1	0.504853	9.39899e-12	0.801283	0.797287	1.21108	7.39158	-0.474004	0.265401
YHR103W	SBE22	0.00653909	0.00309349	0.0104889	0.00415331	0.0467887	0.00290993	0.953211	0.99709	0.302589	0.0454109	0.801283	0.797287	1.67682	2.75776	0.441783	0.295824
YHR104W	GRE3	0.00429165	0.00330016	0.000630688	0.0051874	0.135555	0.434149	0.864445	0.565851	0.5564	0.906613	0.801283	0.755228	1.10051	0.165822	-0.958559	-0.15368
YHR105W	YPT35	0.00507789	0.00457745	0.00966051	0.00378392	0.0964368	0.00554322	0.903563	0.994457	0.455827	0.0707766	0.801283	0.797287	1.30213	2.53996	-0.932915	-0.260613
YHR106W	TRR2	0.0127383	0.00560303	0.00969724	0.00531939	0.000544427	0.00539202	0.999456	0.994608	0.00942876	0.0691821	0.801283	0.797287	3.2665	2.54962	-0.179976	-0.168275
YHR108W	GGA2	0.0029789	0.00392663	-5.53814e-05	0.0032351	0.222469	0.505809	0.777531	0.494191	0.717979	0.906613	0.801283	0.716648	0.76388	-0.014561	-0.177693	0.184242
YHR109W	CTM1	-0.00011119	0.00274987	-0.00160599	0.00330972	0.511373	0.663579	0.488627	0.336421	0.897779	0.906613	0.720114	0.58858	-0.0285126	-0.42225	-0.475001	-0.24627
YHR110W	ERP5	-0.0181222	0.00723076	-0.00538203	0.00771796	0.999998	0.921474	1.68333e-06	0.0785261	0.897779	0.906613	2.63872e-05	0.248958	-4.64708	-1.41506	-1.63398	-0.86159
YHR111W	UBA4	0.0101141	0.00685165	0.0171757	0.00801929	0.00474946	3.15269e-06	0.995251	0.999997	0.0591386	0.000148047	0.801283	0.797287	2.59356	4.51588	-0.00071471	-0.0321716
YHR112C	YHR112C	-0.00186764	0.00412774	-0.00804274	0.00313635	0.684002	0.982769	0.315998	0.0172314	0.897779	0.906613	0.571092	0.0859919	-0.478919	-2.11462	-0.631884	-0.662412
YHR113W	APE4	0.00505678	0.00391944	0.00232689	0.00257706	0.097365	0.270338	0.902635	0.729662	0.457431	0.824581	0.801283	0.797287	1.29671	0.611792	0.0424587	0.185183
YHR114W	BZZ1	-0.00199111	0.00372967	-0.00101136	0.00320059	0.695178	0.604846	0.304822	0.395154	0.897779	0.906613	0.559724	0.642899	-0.510582	-0.26591	0.0117316	-0.00606946
YHR115C	DMA1	0.00711636	0.013413	-0.00921671	0.00462402	0.0340118	0.992309	0.965988	0.00769057	0.244083	0.906613	0.801283	0.0460551	1.82485	-2.42328	-0.0153942	-0.547214
YHR116W	COX23	0.00616282	0.00572909	0	0.00414073	0.0570151	0.5	0.942985	0.5	0.341583	0.906613	0.801283	0.716648	1.58033	-1.7475e-18	-1.12194	0.0286652
YHR117W	TOM71	-0.00400906	0.00287239	-0.00690468	0.00388512	0.848036	0.965268	0.151964	0.0347318	0.897779	0.906613	0.381186	0.142796	-1.02805	-1.81539	-0.753611	-1.03097
YHR121W	LSM12	0.0189179	0.00496807	0.00982275	0.00276511	6.13823e-07	0.00490269	0.999999	0.995097	2.76805e-05	0.0645543	0.801283	0.797287	4.85112	2.58262	-2.26298	0.468208
YHR123W	EPT1	0.0125521	0.00267099	0.00113933	0.00354575	0.000643787	0.382259	0.999356	0.617741	0.0107957	0.906613	0.801283	0.776984	3.21873	0.299554	-0.190832	0.121857
YHR124W	NDT80	-0.0026056	0.0042127	-0.00305357	0.00388681	0.747983	0.788969	0.252017	0.211031	0.897779	0.906613	0.50682	0.459633	-0.668155	-0.80285	-0.710781	0.164465
YHR125W	YHR125W	-0.00226849	0.00214582	-0.00453489	0.00304717	0.719619	0.883433	0.280381	0.116567	0.897779	0.906613	0.536682	0.318219	-0.581711	-1.19232	-2.85029	0.0304484
YHR127W	YHR127W	-0.00583157	0.00702654	-0.00474386	0.00186566	0.932594	0.89385	0.0674061	0.10615	0.897779	0.906613	0.217273	0.298737	-1.49539	-1.24727	-1.20597	0.287564
YHR129C	ARP1	-0.0140916	0.00433898	-0.0152595	0.00589655	0.999849	0.99997	0.000151043	3.0094e-05	0.897779	0.906613	0.00147496	0.000391264	-3.6135	-4.01207	0.408177	0.171041
YHR130C	YHR130C	0.00323495	0.00311888	0.00418673	0.00473762	0.2034	0.135495	0.7966	0.864505	0.682851	0.593451	0.801283	0.797287	0.829539	1.10078	-0.00827263	-0.283854
YHR131C	YHR131C	0.00573359	0.00516943	-0.00299846	0.00273487	0.0707447	0.784757	0.929255	0.215243	0.385529	0.906613	0.801283	0.463638	1.47027	-0.788361	0.0863963	0.123045
YHR132W-A	IGO2	-0.00804266	0.00522601	-0.000862842	0.00295372	0.980414	0.589734	0.0195856	0.410266	0.897779	0.906613	0.0870805	0.655611	-2.06238	-0.22686	-0.450835	-1.09851
YHR133C	NSG1	-0.00168105	0.00534168	-0.0101185	0.00403493	0.666792	0.996097	0.333208	0.00390263	0.897779	0.906613	0.591075	0.0273559	-0.431073	-2.66038	-1.22842	-0.39913
YHR134W	WSS1	-0.046726	0.0239441	-0.00871974	0.00305348	1	0.989065	2.20823e-33	0.0109351	0.897779	0.906613	3.65385e-31	0.0594774	-11.982	-2.29261	-0.745732	-0.346196
YHR135C	YCK1	-0.0150238	0.00611165	-0.00723588	0.00543408	0.999942	0.971445	5.84461e-05	0.0285547	0.897779	0.906613	0.000637634	0.122407	-3.85255	-1.90247	-0.271239	-0.565227
YHR136C	SPL2	-0.000746606	0.00494261	0.00188423	0.00234848	0.575914	0.310157	0.424086	0.689843	0.897779	0.871938	0.679077	0.797287	-0.191453	0.495406	-1.16481	-0.349749
YHR137W	ARO9	0.00549116	0.0037553	0.00358558	0.00454873	0.0795505	0.17291	0.920449	0.82709	0.411571	0.666105	0.801283	0.797287	1.4081	0.942729	0.0828603	0.163434
YHR138C	YHR138C	0.000491339	0.00395752	-0.00174276	0.00310108	0.449868	0.676599	0.550132	0.323401	0.897779	0.906613	0.750302	0.577	0.125994	-0.45821	0.159017	-0.899028
YHR139C	SPS100	-0.000179715	0.00488802	-0.00536478	0.00314079	0.518378	0.920807	0.481622	0.0791933	0.897779	0.906613	0.720114	0.250805	-0.0460843	-1.41052	-0.484177	-0.0200629
YHR139C-A	YHR139C-A	-0.00942274	0.00389895	0.00025152	0.00506723	0.99216	0.473637	0.00784004	0.526363	0.897779	0.906613	0.0423785	0.730912	-2.41628	0.0661303	-0.702878	0.139087
YHR140W	YHR140W	-0.00905951	0.00429296	-0.006302	0.00702254	0.989914	0.951234	0.010086	0.0487662	0.897779	0.906613	0.0518821	0.181606	-2.32313	-1.65694	-0.317351	0.00689908
YHR142W	CHS7	-0.0129399	0.00265008	-0.0103407	0.00599696	0.999547	0.996724	0.00045304	0.00327588	0.897779	0.906613	0.00394538	0.0237426	-3.31817	-2.71881	-0.920078	-1.46854
YHR143W	DSE2	-0.0170716	0.00432947	-0.00259478	0.005401	0.999994	0.752452	5.99784e-06	0.247548	0.897779	0.906613	8.46624e-05	0.499531	-4.37767	-0.682225	0.0501801	-1.2739
YHR146W	CRP1	-0.00401129	0.0071874	0.00374317	0.00365149	0.84817	0.162518	0.15183	0.837482	0.897779	0.648298	0.381186	0.797287	-1.02862	0.984163	-0.851036	-0.19414
YHR150W	PEX28	0.00206561	0.00250479	0.00842392	0.0028779	0.298165	0.0133857	0.701835	0.986614	0.817426	0.136315	0.801283	0.797287	0.529685	2.21484	-0.547467	-0.51564
YHR151C	MTC6	-0.00850348	0.00462787	-0.00989212	0.00471933	0.985392	0.99535	0.0146083	0.00464956	0.897779	0.906613	0.0690618	0.0309031	-2.18055	-2.60086	-0.031481	-0.402923
YHR152W	SPO12	-0.00508447	0.0041513	-0.00130121	0.00392671	0.903851	0.633869	0.0961485	0.366131	0.897779	0.906613	0.281302	0.615266	-1.30381	-0.342117	-1.01139	-1.07935
YHR153C	SPO16	-0.00459118	0.00603805	0.00290107	0.00499784	0.880466	0.222805	0.119534	0.777195	0.897779	0.760918	0.325724	0.797287	-1.17732	0.762756	-0.29417	-1.2738
YHR154W	RTT107	-0.00377877	0.0040135	-0.00441243	0.0049735	0.833726	0.877001	0.166274	0.122999	0.897779	0.906613	0.405924	0.329365	-0.968992	-1.16013	-0.550213	0.101466
YHR155W	YSP1	0.00275826	0.0044011	0.00609345	0.00268485	0.23969	0.0545663	0.76031	0.945434	0.743359	0.351242	0.801283	0.797287	0.707301	1.6021	-0.569459	-0.06113
YHR156C	LIN1	-0.000413106	0.00281108	0.00433667	0.00242441	0.542182	0.1271	0.457818	0.8729	0.897779	0.5743	0.70797	0.797287	-0.105933	1.14021	-0.690262	-0.795323
YHR157W	REC104	-0.00116026	0.00330474	0.00278124	0.00442256	0.616967	0.232313	0.383033	0.767687	0.897779	0.773744	0.643074	0.797287	-0.297526	0.73125	-0.459135	0.00560094
YHR158C	KEL1	-0.00881697	0.00269699	-0.013329	0.00223031	0.988119	0.999771	0.0118815	0.000228745	0.897779	0.906613	0.0590775	0.00257822	-2.26094	-3.50449	-0.790112	0.144492
YHR159W	YHR159W	-0.00344973	0.00591754	-0.0102996	0.00735978	0.811818	0.996615	0.188182	0.00338464	0.897779	0.906613	0.429153	0.0244115	-0.884617	-2.70799	-0.364283	0.142557
YHR161C	YAP1801	0.00815075	0.00450937	0.0171733	0.00596127	0.0183043	3.16228e-06	0.981696	0.999997	0.159707	0.000148047	0.801283	0.797287	2.0901	4.51524	-0.543846	-0.230394
YHR162W	YHR162W	-4.0789e-05	0.00527523	-0.00439453	0.00368614	0.504173	0.876041	0.495827	0.123959	0.897779	0.906613	0.720114	0.330373	-0.0104595	-1.15542	-0.900016	-0.338329
YHR163W	SOL3	-0.00271257	0.00429433	-0.00355106	0.00331092	0.756656	0.824759	0.243344	0.175241	0.897779	0.906613	0.497894	0.410324	-0.695587	-0.933653	-0.049266	-2.72347
YHR167W	THP2	0.0158815	0.00612989	0.0128041	0.00810108	2.3256e-05	0.000380677	0.999977	0.999619	0.000649597	0.00849789	0.801283	0.797287	4.0725	3.36648	-1.28216	0.200251
YHR168W	MTG2	-0.0337476	0.00393036	-0.0268	0.00366318	1	1	2.48789e-18	9.18537e-13	0.897779	0.906613	1.42497e-16	3.88976e-11	-8.65393	-7.04632	-1.1284	-1.23288
YHR171W	ATG7	-0.000148051	0.0030173	0.000834675	0.00308368	0.515142	0.413148	0.484858	0.586852	0.897779	0.906613	0.720114	0.763658	-0.0379647	0.219455	-1.34799	-0.00332959
YHR176W	FMO1	0.000545917	0.00256648	-0.00147713	0.00376781	0.444334	0.651129	0.555666	0.348871	0.897779	0.906613	0.75432	0.59978	0.13999	-0.38837	-0.158891	0.160023
YHR178W	STB5	0.000741265	0.0110613	0.0150532	0.00590018	0.424622	3.78202e-05	0.575378	0.999962	0.897779	0.00126221	0.765381	0.797287	0.190083	3.95781	-1.01669	-0.548574
YHR179W	OYE2	-0.0121566	0.00337088	-0.00220866	0.0022291	0.999087	0.71928	0.000912537	0.28072	0.897779	0.906613	0.00715229	0.533082	-3.11731	-0.580705	-0.43711	-0.284084
YHR180W	YHR180W	-0.00655267	0.00390405	-0.00258776	0.00407737	0.953551	0.751868	0.0464489	0.248132	0.897779	0.906613	0.165481	0.500028	-1.68031	-0.68038	-0.939818	-0.474637
YHR181W	SVP26	0.00339119	0.00436277	-0.00348647	0.00362813	0.192258	0.820342	0.807742	0.179658	0.663468	0.906613	0.801283	0.417696	0.869606	-0.916669	-0.952678	-1.61775
YHR182W	YHR182W	-0.0107507	0.00405369	-0.00239501	0.00408782	0.997082	0.735555	0.00291839	0.264445	0.897779	0.906613	0.0186925	0.517082	-2.75681	-0.629702	-2.02602	-0.513832
YHR184W	SSP1	-0.00525176	0.00442251	-0.00149845	0.00406633	0.910964	0.653201	0.0890365	0.346799	0.897779	0.906613	0.265449	0.598035	-1.34671	-0.393976	-0.539229	0.0570887
YHR185C	PFS1	0.00469716	0.002987	0.00715491	0.00530598	0.114199	0.0299734	0.885801	0.970027	0.506453	0.23606	0.801283	0.797287	1.2045	1.88118	-0.338981	-0.410571
YHR191C	CTF8	0.0116219	0.00685823	-0.00328047	0.00523418	0.00144028	0.805796	0.99856	0.194204	0.0221487	0.906613	0.801283	0.438114	2.9802	-0.862509	-1.3088	0.0798424
YHR193C	EGD2	-0.00151415	0.00449788	0.00640975	0.0034532	0.651093	0.0459686	0.348907	0.954031	0.897779	0.313765	0.606994	0.797287	-0.388273	1.68527	-0.189523	-0.0714608
YHR194W	MDM31	-0.00402554	0.0037578	-0.00989942	0.00647953	0.849027	0.995376	0.150973	0.0046236	0.897779	0.906613	0.380487	0.0307996	-1.03227	-2.60278	-1.15389	-1.02202
YHR195W	NVJ1	-0.00172242	0.00265423	-0.0041236	0.00197108	0.67064	0.860859	0.32936	0.139141	0.897779	0.906613	0.586346	0.354437	-0.44168	-1.08419	-0.895414	-0.406224
YHR198C	AIM18	-0.0021247	0.00236265	-0.0142699	0.00336552	0.707067	0.999912	0.292933	8.7761e-05	0.897779	0.906613	0.548718	0.00107058	-0.544838	-3.75187	-0.108407	0.0536625
YHR199C	AIM46	0.00232394	0.00196773	0.00818073	0.00315561	0.275611	0.0157423	0.724389	0.984258	0.790822	0.152922	0.801283	0.797287	0.59593	2.15089	-1.36584	-0.476168
YHR200W	RPN10	-0.0045553	0.00209791	-0.00384782	0.00187817	0.87862	0.844154	0.12138	0.155846	0.897779	0.906613	0.328052	0.380227	-1.16812	-1.01168	0.161221	-0.381009
YHR202W	YHR202W	0.00471441	0.00328768	0.00651555	0.00298278	0.113347	0.0433487	0.886653	0.956651	0.504853	0.303624	0.801283	0.797287	1.20892	1.71308	-0.407496	0.328874
YHR203C	RPS4B	0.0171818	0.00231902	0.0116046	0.00278988	5.26638e-06	0.00113995	0.999995	0.99886	0.000186959	0.0209974	0.801283	0.797287	4.40594	3.05112	-0.411714	0.172642
YHR204W	MNL1	0.0029729	0.00381482	0.00195727	0.00260126	0.222928	0.303413	0.777072	0.696587	0.718561	0.867403	0.801283	0.797287	0.762342	0.51461	-0.801671	-0.403132
YHR206W	SKN7	-0.00370624	0.00390099	-0.00246888	0.0033021	0.829044	0.74187	0.170956	0.25813	0.897779	0.906613	0.411951	0.510649	-0.950393	-0.649123	-2.0297	-0.109159
YHR207C	SET5	0.000577195	0.00333998	0.0104376	0.00248407	0.441167	0.00303225	0.558833	0.996968	0.897779	0.0464594	0.757238	0.797287	0.14801	2.74427	0.293912	0.350605
YHR209W	CRG1	0.0039188	0.00375507	0.00466971	0.00474993	0.157472	0.109767	0.842528	0.890233	0.59851	0.527066	0.801283	0.797287	1.0049	1.22777	-1.0261	-0.0202773
YHR210C	YHR210C	0.00525924	0.00313093	0.0017648	0.00402182	0.0887278	0.321322	0.911272	0.678678	0.436066	0.88405	0.801283	0.797287	1.34863	0.464004	-0.427187	0.0158721
YIL001W	YIL001W	0.00694349	0.00253482	0.00337213	0.00405056	0.0374953	0.187645	0.962505	0.812355	0.263973	0.692788	0.801283	0.797287	1.78052	0.886607	-1.60428	0.158448
YIL002C	INP51	0	0.00416857	-0.00316532	0.00421508	0.5	0.797361	0.5	0.202639	0.897779	0.906613	0.720114	0.448707	3.67743e-17	-0.832233	-0.623193	-0.583422
YIL005W	EPS1	0.00623942	0.00489889	0.00322945	0.0039137	0.0548018	0.197914	0.945198	0.802086	0.334761	0.709229	0.801283	0.797287	1.59998	0.849094	0.0748363	-0.00368949
YIL006W	YIA6	0.00340831	0.00259865	0.00860993	0.005166	0.191061	0.011795	0.808939	0.988205	0.662074	0.125421	0.801283	0.797287	0.873995	2.26374	0.0290111	-0.462001
YIL007C	NAS2	-0.00683139	0.00356019	0.00996998	0.00297777	0.960094	0.00437938	0.039906	0.995621	0.897779	0.0593268	0.148198	0.797287	-1.75178	2.62133	0.0357786	0.0710481
YIL008W	URM1	0.0164411	0.00578875	0.0159439	0.00596782	1.24343e-05	1.3825e-05	0.999988	0.999986	0.00039898	0.000523608	0.801283	0.797287	4.21599	4.19201	0.0267867	0.245904
YIL009C-A	EST3	-0.00497091	0.00727244	-0.00106071	0.00381275	0.898791	0.609833	0.101209	0.390167	0.897779	0.906613	0.290742	0.637466	-1.27469	-0.278884	0.0325522	-0.579463
YIL009W	FAA3	0.0033025	0.00322702	0.00516167	0.00260376	0.198536	0.087372	0.801464	0.912628	0.673982	0.455902	0.801283	0.797287	0.846861	1.35712	-2.91963	-0.297215
YIL010W	DOT5	-0.000557265	0.00533172	-0.00237121	0.00278447	0.556815	0.733503	0.443185	0.266497	0.897779	0.906613	0.698529	0.519724	-0.1429	-0.623443	-2.10043	0.223069
YIL011W	TIR3	-0.0118057	0.00256002	0.00604293	0.00341653	0.998766	0.0560506	0.00123356	0.943949	0.897779	0.356648	0.00928569	0.797287	-3.02734	1.58882	-0.713278	-0.0964115
YIL012W	YIL012W	0.000197795	0.00311078	-0.0059206	0.00332099	0.479774	0.940224	0.520226	0.059776	0.897779	0.906613	0.729484	0.20604	0.0507207	-1.55666	-1.40532	-0.288679
YIL013C	PDR11	0	0.00207721	-0.00772005	0.00381264	0.5	0.97881	0.5	0.0211899	0.897779	0.906613	0.720114	0.100325	3.67743e-17	-2.02977	-0.0457092	0.0468482
YIL014W	MNT3	0.000712773	0.00388691	0.00500911	0.00258442	0.427487	0.0939184	0.572513	0.906082	0.897779	0.475344	0.763959	0.797287	0.182777	1.31701	-0.225565	-0.379836
YIL015C-A	YIL015C-A	0.00290083	0.00342776	-0.00845094	0.00325802	0.22848	0.986856	0.77152	0.0131437	0.726834	0.906613	0.801283	0.0687613	0.743861	-2.22194	-0.858717	-0.68825
YIL015W	BAR1	-9.53098e-05	0.00442046	0.00118536	0.00333081	0.509749	0.377651	0.490251	0.622349	0.897779	0.906613	0.720114	0.779647	-0.0244403	0.311657	0.036987	-0.167989
YIL016W	SNL1	-0.00495686	0.00326243	0.000422533	0.00529571	0.898152	0.455771	0.101848	0.544229	0.897779	0.906613	0.291692	0.740126	-1.27109	0.111093	-0.906349	-0.551428
YIL018W	RPL2B	-0.0175248	0.00472723	0.00674933	0.00280739	0.999997	0.0379863	3.49669e-06	0.962014	0.897779	0.277151	5.10511e-05	0.797287	-4.49389	1.77455	-3.158	-0.299464
YIL023C	YKE4	0.000641396	0.0099329	0.00620229	0.00431347	0.434679	0.0514749	0.565321	0.948525	0.897779	0.340886	0.761182	0.797287	0.164474	1.63072	-1.14322	-0.0184242
YIL024C	YIL024C	0.00255905	0.00434969	0.00342604	0.00323599	0.255842	0.183852	0.744158	0.816148	0.768146	0.69138	0.801283	0.797287	0.656218	0.900783	-0.10831	-0.301733
YIL025C	YIL025C	-0.0046486	0.00324134	-0.00301008	0.00243721	0.883378	0.785649	0.116622	0.214351	0.897779	0.906613	0.320723	0.462419	-1.19204	-0.791416	0.622889	-0.5975
YIL027C	KRE27	-0.0076778	0.00366445	-0.000149167	0.00410007	0.975513	0.515642	0.0244867	0.484358	0.897779	0.906613	0.103155	0.716648	-1.96882	-0.0392192	-0.186112	-1.92383
YIL028W	YIL028W	0.00772335	0.00596001	0.00584742	0.00311826	0.0238235	0.0620958	0.976176	0.937904	0.192494	0.375111	0.801283	0.797287	1.9805	1.53742	-1.23246	-0.0492667
YIL029C	YIL029C	0.0093946	0.00157897	0.00809424	0.00388306	0.00799679	0.0166621	0.992003	0.983338	0.0860871	0.158791	0.801283	0.797287	2.40906	2.12816	-0.132301	-0.67654
YIL030C	SSM4	-0.000275534	0.0052093	0.00727839	0.0039831	0.528164	0.0278325	0.471836	0.972168	0.897779	0.224982	0.714374	0.797287	-0.0706555	1.91365	0.166219	0.181077
YIL032C	YIL032C	-0.00421503	0.00570289	0.00550937	0.00471718	0.860121	0.0737336	0.139879	0.926266	0.897779	0.414925	0.362903	0.797287	-1.08086	1.44854	0.0153123	-0.229412
YIL034C	CAP2	0.00269673	0.00345172	-0.00527147	0.00168324	0.244618	0.917125	0.755382	0.0828754	0.752351	0.906613	0.801283	0.258202	0.691525	-1.38599	-0.318983	0.281412
YIL035C	CKA1	-0.0150172	0.00338182	-0.00465382	0.00416095	0.999941	0.889447	5.88484e-05	0.110553	0.897779	0.906613	0.00063968	0.306565	-3.85087	-1.22359	-0.191065	-0.00505779
YIL036W	CST6	-0.00944712	0.00565785	-0.00692725	0.00125955	0.992294	0.965721	0.00770644	0.0342786	0.897779	0.906613	0.0418081	0.141917	-2.42253	-1.82133	0.08158	0.142316
YIL037C	PRM2	-0.00157893	0.00473533	-0.00110853	0.00337347	0.657219	0.614649	0.342781	0.385351	0.897779	0.906613	0.601037	0.633205	-0.404886	-0.291456	-1.27816	-0.22057
YIL038C	NOT3	0.0105517	0.00364533	0.00988109	0.0067943	0.00340715	0.00468899	0.996593	0.995311	0.0452981	0.0627205	0.801283	0.797287	2.70579	2.59796	-0.138121	0.0303831
YIL039W	TED1	-0.002797	0.00367965	-0.00233869	0.00398246	0.763386	0.730687	0.236614	0.269313	0.897779	0.906613	0.490414	0.522808	-0.717236	-0.614892	-0.214854	-0.442244
YIL042C	PKP1	0.00560706	0.00642687	0.0140738	0.00321818	0.0752424	0.000107664	0.924758	0.999892	0.399961	0.00290329	0.801283	0.797287	1.43782	3.70032	-0.604777	0.00153474
YIL043C	CBR1	0.00889564	0.00469506	0.00452158	0.00410309	0.0112709	0.117255	0.988729	0.882745	0.113629	0.546667	0.801283	0.797287	2.28111	1.18882	-0.165544	-0.283403
YIL044C	AGE2	-0.00114437	0.00465443	0.00597777	0.00388518	0.615412	0.0580115	0.384588	0.941988	0.897779	0.362569	0.643871	0.797287	-0.293452	1.57169	-0.148702	-0.353263
YIL045W	PIG2	-0.0192928	0.00496155	-0.0166667	0.0030282	1	0.999994	3.76327e-07	5.87847e-06	0.897779	0.906613	6.58492e-06	8.89063e-05	-4.94726	-4.38205	0.156708	0.18006
YIL047C	SYG1	-0.000860103	0.00455475	-0.00429919	0.00339278	0.587281	0.870836	0.412719	0.129164	0.897779	0.906613	0.669847	0.337937	-0.220557	-1.13035	-0.939419	-0.309116
YIL050W	PCL7	0.00370614	0.00283996	0.00477277	0.00562458	0.170962	0.104764	0.829038	0.895236	0.627623	0.51105	0.801283	0.797287	0.950369	1.25487	-0.537858	0.360768
YIL052C	RPL34B	-0.0190801	0.005227	-0.00272225	0.00956338	1	0.762924	4.97267e-07	0.237076	0.897779	0.906613	8.41503e-06	0.490416	-4.89272	-0.715741	0.17469	0.0508221
YIL053W	RHR2	-0.00128244	0.00715386	-0.00617711	0.00608621	0.628868	0.947823	0.371132	0.0521772	0.897779	0.906613	0.629841	0.191186	-0.328857	-1.6241	-0.28317	0.343975
YIL054W	YIL054W	-0.0020483	0.00458379	0.0102662	0.00490472	0.700294	0.00347506	0.299706	0.996525	0.897779	0.0504901	0.554285	0.797287	-0.525247	2.69922	-0.906097	-0.183511
YIL056W	VHR1	-0.00554448	0.00562346	-0.00430441	0.00467666	0.922454	0.871125	0.0775461	0.128875	0.897779	0.906613	0.23835	0.337479	-1.42177	-1.13173	-0.583352	-0.244727
YIL057C	RGI2	-0.0114398	0.00447257	-0.000426113	0.00227825	0.998324	0.544602	0.00167571	0.455398	0.897779	0.906613	0.0119271	0.697261	-2.93352	-0.112034	-0.188467	-0.724295
YIL058W	YIL058W	-0.00133339	0.00462463	0.00225714	0.00438633	0.633795	0.276439	0.366205	0.723561	0.897779	0.832723	0.625984	0.797287	-0.341921	0.593453	-0.438838	0.154174
YIL059C	YIL059C	-0.00895172	0.00188742	-0.00366953	0.00214852	0.989148	0.832678	0.0108524	0.167322	0.897779	0.906613	0.0548767	0.398711	-2.2955	-0.964801	-0.212902	0.229703
YIL060W	YIL060W	-0.00129131	0.00411298	-0.00225719	0.00366521	0.629727	0.723565	0.370273	0.276435	0.897779	0.906613	0.629816	0.530382	-0.331132	-0.593464	-1.87814	-0.489875
YIL065C	FIS1	0.0314767	0.00626009	-0.00165709	0.00619139	3.33067e-16	0.668467	1	0.331533	6.53799e-14	0.906613	0.801283	0.585279	8.0716	-0.435685	-0.476299	-0.151023
YIL066C	RNR3	-0.00504002	0.00441896	0.0020925	0.00458404	0.901893	0.291103	0.0981066	0.708897	0.897779	0.854744	0.285349	0.797287	-1.29242	0.550165	-0.287422	-0.271931
YIL067C	YIL067C	0.0017713	0.00643563	0.00184154	0.00206807	0.324837	0.314128	0.675163	0.685872	0.84489	0.874934	0.801283	0.797287	0.454216	0.484182	-1.77871	0.0155701
YIL070C	MAM33	0.00283412	0.00504509	0.00654385	0.00325436	0.233688	0.0426687	0.766312	0.957331	0.735686	0.301524	0.801283	0.797287	0.726755	1.72052	-0.130313	-1.14038
YIL071C	PCI8	0.00755829	0.00346596	0.00184918	0.00192726	0.0263008	0.313416	0.973699	0.686584	0.207979	0.874934	0.801283	0.797287	1.93818	0.48619	0.0583875	-0.134962
YIL072W	HOP1	0.0248017	0.00843601	0.0131905	0.00415809	1.00939e-10	0.000262088	1	0.999738	1.05262e-08	0.00626555	0.801283	0.797287	6.3599	3.46809	-0.942171	0.134439
YIL073C	SPO22	-0.00630075	0.00392387	0.0122428	0.00212736	0.946921	0.000643418	0.0530791	0.999357	0.897779	0.0133878	0.182341	0.797287	-1.6157	3.2189	-0.652578	-0.570501
YIL074C	SER33	-0.00456002	0.00306434	-0.00585164	0.00297859	0.878864	0.93804	0.121136	0.0619601	0.897779	0.906613	0.328052	0.210389	-1.16933	-1.53853	0.428006	-2.8884
YIL077C	YIL077C	0.0141076	0.00520056	0.0261545	0.00566468	0.000148669	3.06477e-12	0.999851	1	0.00306245	3.13051e-10	0.801283	0.797287	3.61761	6.8766	-0.21561	-2.88999
YIL079C	AIR1	0.00691118	0.0034547	0.011942	0.00383666	0.0381776	0.000845268	0.961822	0.999155	0.267087	0.0163748	0.801283	0.797287	1.77224	3.13982	0.0647229	0.335834
YIL084C	SDS3	-0.00559581	0.00456458	-0.00245205	0.00379255	0.924347	0.740439	0.0756526	0.259561	0.897779	0.906613	0.234465	0.511966	-1.43494	-0.644698	0.274922	-0.327855
YIL085C	KTR7	-0.0116808	0.00484912	0.00107952	0.00303015	0.998629	0.38827	0.00137085	0.61173	0.897779	0.906613	0.0101062	0.775595	-2.99531	0.283831	-0.595859	-0.369683
YIL086C	YIL086C	0.00547784	0.00521291	-0.0001179	0.00255015	0.0800574	0.512365	0.919943	0.487635	0.412914	0.906613	0.801283	0.716648	1.40469	-0.0309986	-1.93449	0.360162
YIL087C	AIM19	-0.00201958	0.00495864	-0.00644341	0.00417137	0.69773	0.954878	0.30227	0.0451216	0.897779	0.906613	0.556411	0.172076	-0.517882	-1.69412	-0.340995	-0.261778
YIL088C	AVT7	0.000166753	0.00372081	0.00649978	0.00464107	0.482946	0.0437315	0.517054	0.956269	0.897779	0.303624	0.727258	0.797287	0.0427604	1.70894	-1.11327	-1.34515
YIL089W	YIL089W	0.00561852	0.00383239	0.00172592	0.00365386	0.0748262	0.324993	0.925174	0.675007	0.399517	0.888126	0.801283	0.797287	1.44076	0.453783	-0.303547	0.16543
YIL090W	ICE2	-0.0397419	0.00730101	-0.0347239	0.00830539	1	1	1.08711e-24	3.43476e-20	0.897779	0.906613	9.92102e-23	3.08537e-18	-10.191	-9.12969	-0.0141799	-1.70192
YIL092W	YIL092W	0.0189046	0.00277134	0.0236032	0.00578928	6.2444e-07	2.721e-10	0.999999	1	2.77838e-05	2.133e-08	0.801283	0.797287	4.84772	6.2058	-0.800328	-0.106525
YIL095W	PRK1	-0.00353261	0.00419595	-0.00167173	0.00399452	0.817497	0.669863	0.182503	0.330137	0.897779	0.906613	0.425125	0.584285	-0.905868	-0.439536	-0.094604	-0.878526
YIL096C	YIL096C	-0.00156366	0.00503866	0.000553041	0.00424681	0.655779	0.442195	0.344221	0.557805	0.897779	0.906613	0.601785	0.751254	-0.40097	0.145407	-1.09992	-0.854579
YIL098C	FMC1	0.00179499	0.00376202	0.00412353	0.00438879	0.322654	0.139145	0.677346	0.860855	0.842548	0.599014	0.801283	0.797287	0.460289	1.08417	-1.70958	-0.309891
YIL099W	SGA1	-0.00299293	0.00401273	-0.0149818	0.00347947	0.778602	0.999959	0.221398	4.09036e-05	0.897779	0.906613	0.472016	0.000520391	-0.767479	-3.93904	0.461521	-1.952
YIL100W	YIL100W	-0.00607016	0.00736452	-0.0102344	0.00383035	0.940214	0.996436	0.0597857	0.00356357	0.897779	0.906613	0.197761	0.0255776	-1.55658	-2.69084	-0.937365	-0.582751
YIL101C	XBP1	-0.00194076	0.00688116	0.00704538	0.00297297	0.690642	0.0319851	0.309358	0.968015	0.897779	0.247282	0.563192	0.797287	-0.497671	1.85239	-0.811411	0.0557763
YIL103W	DPH1	0.00732102	0.00355469	-0.00633173	0.00447763	0.0302362	0.952019	0.969764	0.0479812	0.227764	0.906613	0.801283	0.178907	1.87733	-1.66475	-0.918916	0.245795
YIL105C	SLM1	-0.00499434	0.00476389	0.000767496	0.00281736	0.899851	0.42004	0.100149	0.57996	0.897779	0.906613	0.289033	0.760364	-1.2807	0.201792	-1.91578	0.388115
YIL107C	PFK26	0.00654609	0.00444185	0.00155055	0.00277883	0.0466133	0.341757	0.953387	0.658243	0.30204	0.906613	0.801283	0.795006	1.67862	0.407674	-0.291498	-0.166725
YIL108W	YIL108W	-0.00692942	0.00506133	-0.00474633	0.00368419	0.962209	0.893969	0.0377912	0.106031	0.897779	0.906613	0.142657	0.298737	-1.77691	-1.24792	-0.788076	-0.106399
YIL111W	COX5B	-0.00352287	0.00558928	0.000815697	0.00497723	0.816836	0.415092	0.183164	0.584908	0.897779	0.906613	0.425863	0.762191	-0.903372	0.214465	-0.166991	0.067015
YIL112W	HOS4	0.00617274	0.00691573	0.00200756	0.00215363	0.0567245	0.298808	0.943276	0.701192	0.340453	0.86549	0.801283	0.797287	1.58288	0.527832	-0.501057	0.693097
YIL113W	SDP1	0.00618898	0.00620139	0.00233934	0.00328258	0.0562514	0.269256	0.943749	0.730744	0.338222	0.824581	0.801283	0.797287	1.58704	0.615064	-0.713252	0.45706
YIL114C	POR2	0.00266279	0.00409576	0.00281459	0.00475234	0.24736	0.229644	0.75264	0.770356	0.756484	0.770998	0.801283	0.797287	0.68282	0.740018	-0.304872	-0.497037
YIL117C	PRM5	0.00354739	0.00311515	0	0.00526442	0.181501	0.5	0.818499	0.5	0.644338	0.906613	0.801283	0.716648	0.909658	-1.7475e-18	-0.199689	-1.38175
YIL119C	RPI1	0.000730857	0.00603235	0.00843037	0.00485481	0.425668	0.0133275	0.574332	0.986672	0.897779	0.136315	0.765267	0.797287	0.187414	2.21653	-0.112639	0.0748604
YIL120W	QDR1	0.00256834	0.00385916	0.00427084	0.00422582	0.255076	0.13074	0.744924	0.86926	0.768146	0.582163	0.801283	0.797287	0.658601	1.1229	-0.803565	-0.250987
YIL122W	POG1	-0.00478708	0.00523568	-0.0120821	0.00640443	0.890193	0.999255	0.109807	0.000744922	0.897779	0.906613	0.307168	0.00698792	-1.22755	-3.17665	-0.361365	0.0567563
YIL123W	SIM1	-0.00907292	0.0173378	-0.0205383	0.00580837	0.990006	1	0.00999396	3.33257e-08	0.897779	0.906613	0.051587	8.45181e-07	-2.32657	-5.39997	-1.12457	-1.15423
YIL124W	AYR1	-0.0143109	0.00724311	-0.0165348	0.00430555	0.999879	0.999993	0.000121396	6.88928e-06	0.897779	0.906613	0.0012133	0.000100108	-3.66974	-4.34736	0.125122	0.00695706
YIL125W	KGD1	0.00394293	0.00745558	-0.0076721	0.00662211	0.155987	0.978161	0.844013	0.0218392	0.594692	0.906613	0.801283	0.102272	1.01109	-2.01716	0.174181	0.300004
YIL130W	ASG1	0.00605878	0.00612584	0.0060812	0.0028296	0.0601332	0.0549234	0.939867	0.945077	0.353207	0.352638	0.801283	0.797287	1.55366	1.59888	-1.37352	-0.880655
YIL131C	FKH1	-0.00212971	0.00718157	-0.00116945	0.00463028	0.707509	0.620759	0.292491	0.379241	0.897779	0.906613	0.54858	0.629446	-0.546123	-0.307474	-0.217188	-0.34166
YIL132C	CSM2	0.0219374	0.00410386	0.00892644	0.00254594	9.25351e-09	0.00946366	1	0.990536	6.4332e-07	0.106689	0.801283	0.797287	5.62541	2.34696	-0.0524491	-0.168188
YIL133C	RPL16A	0.0273481	0.00430662	0.00555675	0.00275801	1.16729e-12	0.0720088	1	0.927991	1.49819e-10	0.411265	0.801283	0.797287	7.01288	1.46099	-0.315881	-0.943953
YIL134W	FLX1	-0.0048595	0.00316767	-0.00246369	0.00103631	0.893641	0.74143	0.106359	0.25857	0.897779	0.906613	0.299978	0.510649	-1.24613	-0.647759	-1.42832	-0.197442
YIL135C	VHS2	-0.0180359	0.00737893	-0.013861	0.00674126	0.999998	0.999866	1.87342e-06	0.000134026	0.897779	0.906613	2.89105e-05	0.00158919	-4.62495	-3.64436	-0.0312838	-0.798898
YIL136W	OM45	-0.00188397	0.00521574	0.00503977	0.00530212	0.685491	0.0925743	0.314509	0.907426	0.897779	0.474423	0.569827	0.797287	-0.483108	1.32507	-0.626392	-1.79861
YIL137C	TMA108	0.00572306	0.00584723	0.00293811	0.00508506	0.0711111	0.219911	0.928889	0.780089	0.385855	0.754091	0.801283	0.797287	1.46757	0.772495	0.294716	0.307363
YIL138C	TPM2	0.000769369	0.00338464	-0.00637464	0.0057221	0.4218	0.953134	0.5782	0.0468658	0.897779	0.906613	0.767261	0.176525	0.19729	-1.67603	NaN	-0.309517
YIL139C	REV7	-0.00481729	0.00668682	-0.00141413	0.00292702	0.891641	0.644981	0.108359	0.355019	0.897779	0.906613	0.304179	0.605177	-1.2353	-0.371806	-0.156448	-2.01674
YIL140W	AXL2	0.00747595	0.00608544	-0.00951419	0.00556613	0.027615	0.993816	0.972385	0.00618357	0.21531	0.906613	0.801283	0.0390001	1.91706	-2.50149	-0.579153	0.0057451
YIL141W	YIL141W	0.000721823	0.00406854	-0.00997121	0.00568251	0.426576	0.995625	0.573424	0.00437522	0.897779	0.906613	0.764831	0.0296785	0.185098	-2.62165	-0.197243	-0.0987092
YIL145C	PAN6	-0.00379279	0.00404024	-0.00056917	0.00294795	0.834621	0.559479	0.165379	0.440521	0.897779	0.906613	0.404401	0.68333	-0.972588	-0.149647	-1.1901	-0.800421
YIL146C	ATG32	-0.00564606	0.00659034	-0.00346127	0.00247952	0.926167	0.818601	0.0738335	0.181399	0.897779	0.906613	0.231234	0.41977	-1.44782	-0.910045	-0.997078	-0.513145
YIL148W	RPL40A	0.0179371	0.00705569	0.0334251	0.00861781	2.11623e-06	0	0.999998	1	8.30817e-05	0	0.801283	0.797287	4.59963	8.78821	-1.12536	0.126823
YIL149C	MLP2	0.0072663	0.0044876	0.00322643	0.00420788	0.03121	0.198135	0.96879	0.801865	0.232996	0.709229	0.801283	0.797287	1.8633	0.848301	-0.78227	0.0674703
YIL152W	YIL152W	0.0518281	0.0072471	0.0364522	0.00605761	0	0	1	1	0	0	0.801283	0.797287	13.2903	9.5841	0.0440001	-0.14713
YIL153W	RRD1	0.0162832	0.00701043	0.00617281	0.00458778	1.48655e-05	0.052298	0.999985	0.947702	0.000459322	0.344981	0.801283	0.797287	4.17552	1.62297	0.482761	-0.941782
YIL155C	GUT2	-0.00182955	0.00455276	-0.00661749	0.00204495	0.68052	0.95906	0.31948	0.0409397	0.897779	0.906613	0.575638	0.161811	-0.469153	-1.73988	0.118309	0.129221
YIL156W	UBP7	-0.00414048	0.00508906	-0.00952718	0.00518431	0.855824	0.993876	0.144176	0.00612419	0.897779	0.906613	0.370163	0.0387079	-1.06174	-2.50491	-0.180053	-2.44989
YIL157C	COA1	-0.00577986	0.00484008	0.000505049	0.00563354	0.930848	0.44718	0.0691524	0.55282	0.897779	0.906613	0.220752	0.746943	-1.48213	0.132789	-1.62307	-0.263385
YIL158W	AIM20	0.00732218	0.00539116	0.00952115	0.00290072	0.030216	0.00615168	0.969784	0.993848	0.227764	0.0768	0.801283	0.797287	1.87763	2.50332	-0.049576	-0.516094
YIL159W	BNR1	-0.009438	0.00655456	-0.00761845	0.00429558	0.992244	0.977415	0.00775617	0.0225854	0.897779	0.906613	0.0420013	0.104284	-2.42019	-2.00306	-0.225521	-1.27929
YIL160C	POT1	-0.00377177	0.00550836	0.00900631	0.00686904	0.833277	0.00894326	0.166723	0.991057	0.897779	0.103239	0.406019	0.797287	-0.967197	2.36796	0.477401	0.203466
YIL162W	SUC2	0.00560594	0.00814013	0.000786899	0.00447363	0.0752831	0.418047	0.924717	0.581953	0.399961	0.906613	0.801283	0.76163	1.43753	0.206893	-0.349828	0.221494
YIL163C	YIL163C	-0.000674475	0.00781175	0.0169833	0.00450064	0.568657	3.99798e-06	0.431343	0.999996	0.897779	0.00017732	0.687372	0.797287	-0.172956	4.46529	-1.43991	-0.0658755
YIL164C	NIT1	0.00313525	0.00635486	0.0125127	0.00468315	0.210706	0.00050116	0.789294	0.999499	0.696174	0.0106661	0.801283	0.797287	0.803974	3.28987	-1.28012	0.156659
YIL165C	YIL165C	0.00566019	0.00668666	0.000514173	0.00628435	0.0733281	0.446232	0.926672	0.553768	0.392775	0.906613	0.801283	0.747515	1.45144	0.135188	0.177331	-0.149136
YIL166C	YIL166C	0.00114806	0.00654869	0.00512036	0.00501867	0.384227	0.0891098	0.615773	0.91089	0.897779	0.462108	0.793405	0.797287	0.294399	1.34626	-0.536321	-0.838106
YIL167W	SDL1	-0.00390417	0.00397895	-0.00653912	0.00399803	0.841623	0.957218	0.158377	0.0427817	0.897779	0.906613	0.393417	0.166326	-1.00115	-1.71928	-0.0884611	-0.0842944
YIL168W	YIL168W	-0.0066315	0.00423786	-0.0101137	0.0032262	0.955483	0.996083	0.0445167	0.00391729	0.897779	0.906613	0.161102	0.027387	-1.70052	-2.65912	-0.801831	-1.02329
YIL170W	HXT12	0.000776323	0.00509922	-0.00372498	0.00510483	0.421103	0.836304	0.578897	0.163696	0.897779	0.906613	0.767662	0.393616	0.199073	-0.979381	-0.981977	0.464826
YIL173W	VTH1	-0.00590023	0.00734192	-0.00353773	0.00434631	0.93486	0.823853	0.0651399	0.176147	0.897779	0.906613	0.211571	0.411146	-1.513	-0.930149	-0.874255	-0.0739821
YIR001C	SGN1	-0.00753965	0.00231874	0.00206808	0.00392038	0.973406	0.293309	0.0265936	0.706691	0.897779	0.858231	0.110008	0.797287	-1.9334	0.543743	-0.0165927	-0.0283017
YIR002C	MPH1	-0.0174257	0.00312438	-0.00651626	0.00389249	0.999996	0.956668	3.93893e-06	0.0433315	0.897779	0.906613	5.69494e-05	0.167749	-4.46848	-1.71327	-0.86834	0.15654
YIR003W	AIM21	-0.00682167	0.00503147	-0.00931099	0.00506768	0.959879	0.992819	0.0401209	0.00718126	0.897779	0.906613	0.148625	0.0434245	-1.74928	-2.44807	0.167714	0.0773101
YIR004W	DJP1	0.00432285	0.00572307	0.00612418	0.00325104	0.13382	0.053679	0.86618	0.946321	0.553481	0.351242	0.801283	0.797287	1.10851	1.61018	-0.734288	-0.0685043
YIR005W	IST3	0.0104763	0.0112871	0.000853409	0.00576161	0.00361075	0.411231	0.996389	0.588769	0.0478144	0.906613	0.801283	0.763831	2.68645	0.22438	0.113031	-0.16481
YIR007W	YIR007W	0.00288649	0.00657732	0.000681407	0.00393977	0.229594	0.428907	0.770406	0.571093	0.728293	0.906613	0.801283	0.757551	0.740185	0.179157	-0.689126	-1.62237
YIR013C	GAT4	-0.00229054	0.00661574	8.41945e-05	0.00583496	0.72152	0.491169	0.27848	0.508831	0.897779	0.906613	0.535106	0.719161	-0.587364	0.0221366	-1.10322	0.314843
YIR014W	YIR014W	-0.00941713	0.00660534	0.00443114	0.00468304	0.992129	0.122001	0.00787108	0.877999	0.897779	0.557989	0.0423923	0.797287	-2.41484	1.16504	0.0706166	0.137128
YIR016W	YIR016W	-0.00639983	0.00616139	0.0134885	0.00446383	0.949613	0.000195249	0.050387	0.999805	0.897779	0.00483927	0.175727	0.797287	-1.64111	3.54642	-0.741713	-0.799776
YIR017C	MET28	0.00235905	0.00279659	0.0120581	0.00172655	0.272612	0.000761318	0.727388	0.999239	0.789685	0.0153667	0.801283	0.797287	0.604933	3.17033	-2.67435	-0.0854453
YIR018W	YAP5	-0.00620616	0.00531594	-0.00347875	0.00308503	0.944246	0.81981	0.0557544	0.18019	0.897779	0.906613	0.188751	0.418606	-1.59145	-0.914639	0.079895	0.000760797
YIR019C	MUC1	-0.00842397	0.0038089	0.00175691	0.00236211	0.98462	0.322065	0.01538	0.677935	0.897779	0.88405	0.0718035	0.797287	-2.16016	0.461931	-1.90018	-0.65254
YIR020C	YIR020C	-0.00140252	0.00402744	-0.00785699	0.00556258	0.640445	0.980575	0.359555	0.0194247	0.897779	0.906613	0.620445	0.0940866	-0.359648	-2.06578	0.431636	-0.0787179
YIR020W-B	YIR020W-B	-0.00157203	0.00406506	0.00317384	0.00334707	0.656569	0.202007	0.343431	0.797993	0.897779	0.714367	0.601332	0.797287	-0.403116	0.834473	-0.331854	0.239878
YIR023W	DAL81	0.00805298	0.00495135	0.0205021	0.00316717	0.0194601	3.51377e-08	0.98054	1	0.166373	2.0421e-06	0.801283	0.797287	2.06503	5.39047	-0.106722	-1.90215
YIR024C	YIR024C	-0.02346	0.00327081	-0.0132016	0.00246536	1	0.999741	8.94714e-10	0.000259278	0.897779	0.906613	2.06573e-08	0.0028894	-6.01585	-3.47098	-0.502906	-0.876309
YIR025W	MND2	-0.000469195	0.00352341	-0.000347966	0.0022543	0.547884	0.536448	0.452116	0.463552	0.897779	0.906613	0.7046	0.704595	-0.120316	-0.0914879	-0.132803	-0.329272
YIR026C	YVH1	0.0120928	0.00516909	0.00502497	0.00476815	0.000964479	0.0932215	0.999036	0.906779	0.015277	0.474487	0.801283	0.797287	3.10096	1.32118	-0.556986	-0.28237
YIR029W	DAL2	0.0014969	0.00425554	0.00518966	0.0050316	0.350545	0.0862087	0.649455	0.913791	0.874181	0.45169	0.801283	0.797287	0.38385	1.36448	-1.39554	0.0513696
YIR030C	DCG1	0.00112939	0.00567101	0.000757771	0.00207491	0.386057	0.42104	0.613943	0.57896	0.897779	0.906613	0.793151	0.760364	0.28961	0.199235	-0.724493	0.0167163
YIR031C	DAL7	0.0035788	0.00381797	0.00883574	0.00216244	0.179384	0.0100866	0.820616	0.989913	0.643665	0.111876	0.801283	0.797287	0.917714	2.32311	0.0121562	0.190013
YIR032C	DAL3	-0.000407862	0.00679575	-0.00595647	0.00207035	0.541649	0.941336	0.458351	0.058664	0.897779	0.906613	0.708011	0.203867	-0.104588	-1.56609	-0.67317	-0.558048
YIR035C	YIR035C	-0.00477042	0.00481605	0.00186475	0.0048204	0.889388	0.311966	0.110612	0.688034	0.897779	0.874075	0.308719	0.797287	-1.22328	0.490285	-0.42136	-0.0159601
YIR036C	IRC24	0.00193808	0.00438042	-0.00269103	0.00285993	0.309601	0.760382	0.690399	0.239618	0.83041	0.906613	0.801283	0.493951	0.496982	-0.707533	0.342152	-0.147635
YIR037W	HYR1	-0.00746943	0.00824701	-0.0129024	0.00214911	0.972279	0.999653	0.0277214	0.000346512	0.897779	0.906613	0.113257	0.00373517	-1.91539	-3.39232	-0.3696	-0.247876
YIR038C	GTT1	4.0789e-05	0.00670534	-0.00244507	0.00501276	0.495827	0.739844	0.504173	0.260156	0.897779	0.906613	0.721929	0.512075	0.0104595	-0.642864	-0.58269	-2.7133
YIR039C	YPS6	0.00141631	0.00436709	-0.00157155	0.0047869	0.358233	0.660268	0.641767	0.339732	0.883981	0.906613	0.801283	0.590782	0.363185	-0.413195	-0.581097	-0.783202
YIR042C	YIR042C	0.0083978	0.00629889	0.00359845	0.00330206	0.0156415	0.172046	0.984358	0.827954	0.145394	0.664295	0.801283	0.797287	2.15345	0.946112	-0.470323	-0.901903
YIR043C	YIR043C	0.00472499	0.00337717	-0.00186928	0.00564986	0.112827	0.688455	0.887173	0.311545	0.504853	0.906613	0.801283	0.565188	1.21163	-0.491476	-0.60397	0.223979
YIR044C	YIR044C	0.00162411	0.00508319	0.00236813	0.00429543	0.338532	0.266762	0.661468	0.733238	0.858472	0.823648	0.801283	0.797287	0.416472	0.622634	-0.0893533	-0.0700583
YJL004C	SYS1	0.000812854	0.0038525	-0.00560574	0.00395637	0.417442	0.929742	0.582558	0.0702578	0.897779	0.906613	0.771143	0.230383	0.208441	-1.47387	-0.656713	0.0167168
YJL006C	CTK2	0.00468711	0.00276064	0.00127456	0.0050181	0.114698	0.368771	0.885302	0.631229	0.507628	0.906613	0.801283	0.784883	1.20192	0.335111	-0.0103895	0.227638
YJL012C	VTC4	-0.00502217	0.00439915	0.000770907	0.00427043	0.901099	0.419689	0.0989011	0.580311	0.897779	0.906613	0.286541	0.760488	-1.28784	0.202688	-0.83769	-0.882939
YJL013C	MAD3	-0.00239082	0.00499296	-0.00353093	0.00421823	0.730088	0.82339	0.269912	0.17661	0.897779	0.906613	0.52611	0.41188	-0.61308	-0.928361	-0.800606	0.152113
YJL017W	YJL017W	0.0043117	0.0046229	0.00802652	0.00499185	0.134439	0.0174141	0.865561	0.982586	0.555233	0.163053	0.801283	0.797287	1.10565	2.11035	0.0355047	-0.449881
YJL020C	BBC1	-0.00799692	0.00481643	-0.00934108	0.00525594	0.97985	0.992975	0.0201504	0.00702511	0.897779	0.906613	0.0887319	0.042849	-2.05065	-2.45598	-0.182177	-0.22947
YJL021C	YJL021C	-0.00452504	0.00824591	-0.0073097	0.00332344	0.877049	0.97269	0.122951	0.0273104	0.897779	0.906613	0.331098	0.118531	-1.16036	-1.92188	0.0849093	-0.3708
YJL022W	YJL022W	0.000558706	0.00508346	0.0003463	0.0047877	0.443039	0.463726	0.556961	0.536274	0.897779	0.906613	0.75539	0.735476	0.143269	0.0910499	-0.0894415	-0.60406
YJL023C	PET130	-0.0194277	0.00461168	-0.0161033	0.00177511	1	0.999989	3.14871e-07	1.1483e-05	0.897779	0.906613	5.54912e-06	0.000156143	-4.98187	-4.23391	-2.24897	0.252808
YJL024C	APS3	-0.00940024	0.00439043	0.002775	0.00299196	0.992035	0.232814	0.00796515	0.767186	0.897779	0.773744	0.0428216	0.797287	-2.41051	0.72961	-0.758374	-1.57471
YJL027C	YJL027C	-0.00859754	0.00791862	-0.000544989	0.00401543	0.986261	0.556969	0.0137386	0.443031	0.897779	0.906613	0.0661044	0.685086	-2.20467	-0.14329	-0.542702	0.325348
YJL028W	YJL028W	-0.0455756	0.00595107	-0.0429105	0.00449491	1	1	7.42976e-32	8.04167e-30	0.897779	0.906613	1.05374e-29	1.5892e-27	-11.687	-11.2821	-0.0132875	-0.591112
YJL029C	VPS53	-0.00494015	0.0110072	0.00196983	0.00606057	0.897387	0.302259	0.102613	0.697741	0.897779	0.867403	0.293325	0.797287	-1.2668	0.517913	-0.182499	0.0468312
YJL030W	MAD2	0.00585175	0.00434373	0.0036582	0.00325	0.0667337	0.16807	0.933266	0.83193	0.373647	0.657596	0.801283	0.797287	1.50057	0.961821	-0.39731	0.101242
YJL037W	IRC18	0.00192349	0.00590911	-0.0109384	0.00239178	0.310921	0.997986	0.689079	0.00201402	0.832042	0.906613	0.801283	0.0158361	0.493242	-2.87596	0.00631277	0.461674
YJL038C	LOH1	-0.00622445	0.00438218	-0.00601298	0.00172368	0.944771	0.943055	0.0552288	0.0569452	0.897779	0.906613	0.187348	0.201196	-1.59614	-1.58095	-0.939094	-0.63872
YJL042W	MHP1	-0.0180188	0.00695537	-0.00137371	0.00333956	0.999998	0.641017	1.91345e-06	0.358983	0.897779	0.906613	2.92329e-05	0.609809	-4.62057	-0.361179	-2.59585	-0.676913
YJL045W	YJL045W	-0.00507626	0.00218406	0.00465182	0.00506596	0.903492	0.110652	0.0965082	0.889348	0.897779	0.529058	0.282077	0.797287	-1.30171	1.22307	0.113512	-0.0409576
YJL047C	RTT101	0.00833942	0.00239241	0.00969582	0.00343639	0.0162388	0.00539782	0.983761	0.994602	0.148059	0.0691821	0.801283	0.797287	2.13848	2.54925	0.00480088	0.17487
YJL048C	UBX6	0.00787072	0.00283323	0.00944009	0.00391635	0.0217804	0.00653218	0.97822	0.993468	0.181252	0.0800675	0.801283	0.797287	2.01829	2.48201	-0.0285422	0.0292145
YJL049W	YJL049W	0.00209738	0.00284472	0.00404166	0.0033777	0.295346	0.143972	0.704654	0.856028	0.813859	0.606624	0.801283	0.797287	0.537833	1.06264	-0.637871	-0.308465
YJL051W	IRC8	-0.023544	0.00500401	-0.0171185	0.00450277	1	0.999997	7.83038e-10	3.38455e-06	0.897779	0.906613	1.83636e-08	5.52489e-05	-6.03741	-4.50082	-0.69637	-0.648427
YJL052W	TDH1	0.011783	0.00316137	0.00147873	0.00330088	0.00125757	0.348715	0.998742	0.651285	0.0197022	0.906613	0.801283	0.793652	3.02151	0.388792	0.127916	0.0713994
YJL053W	PEP8	-0.000229992	0.0048675	-0.0106277	0.00485056	0.523515	0.997399	0.476485	0.00260095	0.897779	0.906613	0.716943	0.0197693	-0.0589769	-2.79426	-0.0855256	0.45231
YJL055W	YJL055W	-0.00575116	0.00395377	-0.00337997	0.00372528	0.929863	0.81291	0.0701369	0.18709	0.897779	0.906613	0.222701	0.428258	-1.47477	-0.88867	0.0267546	0.203559
YJL058C	BIT61	-0.00461072	0.00470638	0.0031715	0.00529895	0.881462	0.20218	0.118538	0.79782	0.897779	0.714367	0.324468	0.797287	-1.18233	0.833859	-0.796083	0.390936
YJL059W	YHC3	-0.00657812	0.0047267	-0.00246733	0.00556517	0.954182	0.741739	0.0458178	0.258261	0.897779	0.906613	0.164215	0.510649	-1.68683	-0.648717	-2.12012	-0.4513
YJL060W	BNA3	1.6494e-05	0.00436789	-0.00414409	0.00429084	0.498313	0.862049	0.501687	0.137951	0.897779	0.906613	0.721053	0.352829	0.00422957	-1.08957	0.263124	-0.0416369
YJL062W	LAS21	0.0111287	0.00375706	0.0168849	0.00336606	0.00216034	4.5102e-06	0.99784	0.999995	0.0312084	0.000197441	0.801283	0.797287	2.85375	4.43941	-0.510798	-0.323381
YJL063C	MRPL8	-0.0352931	0.00867617	-0.0354527	0.00466109	1	1	7.13331e-20	5.74555e-21	0.897779	0.906613	4.61861e-18	5.6772e-19	-9.05023	-9.32131	-2.27921	-0.261323
YJL064W	YJL064W	0.0111519	0.00291075	0.00707325	0.00332863	0.00212023	0.0314629	0.99788	0.968537	0.0307622	0.244366	0.801283	0.797287	2.8597	1.85972	-0.355096	0.0375854
YJL065C	DLS1	-0.00631392	0.00369905	0.00832024	0.00344659	0.947285	0.0143503	0.0527148	0.98565	0.897779	0.144393	0.181392	0.797287	-1.61908	2.18758	-2.80252	0.33196
YJL066C	MPM1	-0.00294361	0.00366739	0.00179978	0.00211227	0.774825	0.318035	0.225175	0.681965	0.897779	0.879432	0.476562	0.797287	-0.754831	0.473201	-0.262015	-0.398558
YJL067W	YJL067W	0.00331421	0.0049718	-0.00105826	0.00441178	0.197701	0.609585	0.802299	0.390415	0.673199	0.906613	0.801283	0.637466	0.849863	-0.278239	0.0868498	-0.506169
YJL068C	YJL068C	0.000658383	0.00511763	-0.00316267	0.00445999	0.432965	0.797165	0.567035	0.202835	0.897779	0.906613	0.761775	0.448707	0.16883	-0.831536	-0.0107113	-0.229708
YJL070C	YJL070C	-0.0109974	0.00748839	-0.00900162	0.00208834	0.997599	0.991027	0.00240072	0.0089731	0.897779	0.906613	0.0161041	0.0514489	-2.82006	-2.36673	-0.292362	0.0402575
YJL073W	JEM1	-0.00107877	0.00455104	-0.000875083	0.00257518	0.608967	0.590985	0.391033	0.409015	0.897779	0.906613	0.652094	0.654515	-0.276629	-0.230079	-0.48048	-0.114061
YJL075C	APQ13	0.00268977	0.00614086	0.00223666	0.00550723	0.245179	0.278243	0.754821	0.721757	0.753383	0.83443	0.801283	0.797287	0.689739	0.588068	-0.681232	-2.31924
YJL077C	ICS3	0.00144326	0.00443962	-0.00598552	0.00304247	0.355656	0.942224	0.644344	0.0577755	0.879792	0.906613	0.801283	0.202693	0.370095	-1.57372	0.166985	0.730587
YJL078C	PRY3	-0.00794963	0.0068352	-0.00474533	0.00452585	0.979251	0.893921	0.0207485	0.106079	0.897779	0.906613	0.0907442	0.298737	-2.03853	-1.24765	0.183538	-0.34697
YJL079C	PRY1	0.00114327	0.00450641	-0.00707214	0.00396062	0.384696	0.968516	0.615304	0.0314837	0.897779	0.906613	0.793405	0.132005	0.29317	-1.85942	-0.956146	-1.16545
YJL082W	IML2	0.00648107	0.00358983	-0.00434005	0.00272695	0.0482619	0.873085	0.951738	0.126915	0.309121	0.906613	0.801283	0.33501	1.66194	-1.1411	-1.47293	0.160494
YJL083W	TAX4	-0.000226911	0.00358895	-0.000918531	0.00338398	0.5232	0.595417	0.4768	0.404583	0.897779	0.906613	0.716943	0.649681	-0.0581869	-0.241502	-0.944652	0.150609
YJL084C	ALY2	0.00152262	0.00339945	0.00013954	0.00281353	0.348103	0.485367	0.651897	0.514633	0.872099	0.906613	0.801283	0.722659	0.390446	0.036688	0.125512	-0.125192
YJL089W	SIP4	-0.00253354	0.00354297	0.00116431	0.00352013	0.742049	0.379756	0.257951	0.620244	0.897779	0.906613	0.512523	0.778737	-0.649676	0.306122	-2.02768	-0.0648058
YJL092W	SRS2	-0.00114887	0.00585635	-0.0122393	0.00315303	0.615853	0.999355	0.384147	0.00064546	0.897779	0.906613	0.643641	0.00619206	-0.294607	-3.21799	-0.257546	-0.552669
YJL093C	TOK1	-0.0160914	0.00378637	-0.011882	0.00477825	0.999982	0.999108	1.84293e-05	0.000891908	0.897779	0.906613	0.000233571	0.00816017	-4.12634	-3.12405	-0.0210535	-0.119907
YJL094C	KHA1	0.0103894	0.00762746	0.00347333	0.00335811	0.00385916	0.180565	0.996141	0.819435	0.0505027	0.684419	0.801283	0.797287	2.66415	0.913215	-0.551897	-0.335141
YJL096W	MRPL49	-0.0349224	0.00403922	-0.0266245	0.00349257	1	1	1.69597e-19	1.27819e-12	0.897779	0.906613	1.03086e-17	5.33656e-11	-8.95518	-7.00018	-1.58986	-0.581619
YJL098W	SAP185	0.00553864	0.00498582	-0.00270246	0.0031448	0.0777635	0.761314	0.922237	0.238686	0.404206	0.906613	0.801283	0.492715	1.42028	-0.710537	-1.06492	-0.0581298
YJL099W	CHS6	-0.00827149	0.00479928	0.00126701	0.00318986	0.983042	0.36952	0.0169583	0.63048	0.897779	0.906613	0.078065	0.784609	-2.12106	0.333124	-0.405082	0.0715824
YJL100W	LSB6	-0.00109253	0.0033158	-0.00339322	0.00383403	0.610322	0.813845	0.389678	0.186155	0.897779	0.906613	0.650564	0.427628	-0.280158	-0.892154	-2.79126	-1.46488
YJL105W	SET4	0.0213451	0.00668058	0.0299688	0.00484273	2.20567e-08	1.66533e-15	1	1	1.47209e-06	2.44065e-13	0.801283	0.797287	5.47354	7.87946	-0.664663	-0.151886
YJL106W	IME2	-0.0216197	0.0106063	0.00590814	0.00191903	1	0.0601661	1.47862e-08	0.939834	0.897779	0.36874	2.93592e-07	0.797287	-5.54395	1.55338	-0.151854	-0.29298
YJL107C	YJL107C	0.00369151	0.00351985	0.00161889	0.00488068	0.171917	0.335185	0.828083	0.664815	0.629395	0.901705	0.801283	0.797287	0.946616	0.425641	-0.922491	0.00490118
YJL108C	PRM10	0.00735107	0.00752368	0.00308981	0.00259357	0.0297123	0.208287	0.970288	0.791713	0.226729	0.728311	0.801283	0.797287	1.88504	0.812379	-0.223925	-0.0611615
YJL110C	GZF3	0.00741495	0.00247093	0.00974424	0.00521574	0.0286236	0.00520393	0.971376	0.994796	0.221711	0.0677272	0.801283	0.797287	1.90142	2.56198	-0.969648	0.332167
YJL112W	MDV1	0.00558856	0.00425555	-0.00561642	0.00293782	0.0759179	0.930119	0.924082	0.0698806	0.400084	0.906613	0.801283	0.229909	1.43308	-1.47668	-0.0582643	-0.810505
YJL116C	NCA3	-0.00809439	0.00348353	0.00188654	0.00365887	0.981037	0.309942	0.0189633	0.690058	0.897779	0.871938	0.0853167	0.797287	-2.07565	0.496013	-0.250328	0.0187248
YJL117W	PHO86	-0.000355295	0.00495753	0.00233257	0.00377263	0.536297	0.269844	0.463703	0.730156	0.897779	0.824581	0.711734	0.797287	-0.0911084	0.613284	-0.141563	-0.197234
YJL118W	YJL118W	0.00284268	0.00527048	0.00428288	0.003552	0.233016	0.130069	0.766984	0.869931	0.734264	0.581512	0.801283	0.797287	0.728949	1.12606	-1.39399	-0.195793
YJL119C	YJL119C	0.000550663	0.00410921	0.00308992	0.00281783	0.443853	0.208279	0.556147	0.791721	0.897779	0.728311	0.754629	0.797287	0.141207	0.812407	-1.18849	-0.484471
YJL120W	YJL120W	-0.0364823	0.00665329	-0.0286213	0.00611259	1	1	4.17266e-21	2.63262e-14	0.897779	0.906613	2.89017e-19	1.27933e-12	-9.35519	-7.52517	-0.491528	0.187974
YJL121C	RPE1	-0.0160757	0.00763506	-0.038068	0.00644516	0.999981	1	1.87555e-05	6.96343e-24	0.897779	0.906613	0.000236698	8.25671e-22	-4.1223	-10.0089	-0.415384	-0.34958
YJL122W	ALB1	-0.00211744	0.00275759	0.0033908	0.0034282	0.706427	0.186326	0.293573	0.813674	0.897779	0.692788	0.548885	0.797287	-0.542977	0.891516	0.0151744	0.389846
YJL123C	MTC1	-0.00105277	0.00273371	-0.00226104	0.00479181	0.606406	0.723904	0.393594	0.276096	0.897779	0.906613	0.653708	0.530382	-0.269963	-0.594478	-0.446921	-0.147166
YJL126W	NIT2	0.000624069	0.00339111	-0.000697551	0.00488209	0.436429	0.572759	0.563571	0.427241	0.897779	0.906613	0.760201	0.671274	0.16003	-0.183402	0.221279	-0.541359
YJL128C	PBS2	0.00865272	0.00313393	0.0132129	0.00564166	0.0132495	0.000256407	0.986751	0.999744	0.128139	0.00617353	0.801283	0.797287	2.21882	3.47397	-0.117384	0.297847
YJL129C	TRK1	-0.00379691	0.00641197	-0.00895516	0.00195216	0.834883	0.990726	0.165117	0.00927357	0.897779	0.906613	0.404401	0.0524614	-0.973644	-2.35451	-0.536507	-1.87539
YJL131C	AIM23	-0.00280108	0.00823655	-0.001904	0.00445461	0.763708	0.691675	0.236292	0.308325	0.897779	0.906613	0.490087	0.562099	-0.718281	-0.500604	-0.477329	-0.144423
YJL132W	YJL132W	-0.00139522	0.0021649	0.0012125	0.00453856	0.639745	0.374942	0.360255	0.625058	0.897779	0.906613	0.62116	0.781801	-0.357777	0.318792	-1.26104	0.491312
YJL133W	MRS3	-0.00208156	0.00504784	0.00544212	0.00450423	0.703251	0.0762361	0.296749	0.923764	0.897779	0.424052	0.551935	0.797287	-0.533775	1.43085	-1.54332	0.106501
YJL134W	LCB3	0.00607887	0.00334458	0.00443378	0.00336897	0.0595211	0.12186	0.940479	0.87814	0.351454	0.557989	0.801283	0.797287	1.55881	1.16574	-0.345301	0.0934588
YJL135W	YJL135W	0.00536163	0.00263619	0.00503143	0.00215368	0.0845834	0.0929387	0.915417	0.907061	0.425729	0.474423	0.801283	0.797287	1.37489	1.32287	-0.994671	-0.162942
YJL136C	RPS21B	-0.00388784	0.00603723	0.00383791	0.00349676	0.840608	0.15647	0.159392	0.84353	0.897779	0.642421	0.395276	0.797287	-0.996961	1.00907	-0.538432	0.145567
YJL137C	GLG2	-0.00245205	0.00602496	-0.00642723	0.00263186	0.735254	0.954473	0.264746	0.0455272	0.897779	0.906613	0.522818	0.173244	-0.628781	-1.68986	-1.56442	-0.689952
YJL138C	TIF2	-0.00637706	0.00316208	-0.00765214	0.00155695	0.949004	0.977886	0.0509958	0.0221144	0.897779	0.906613	0.177228	0.102991	-1.63527	-2.01192	0.172847	-0.160901
YJL139C	YUR1	0.00467704	0.003446	0.00751914	0.00615587	0.115199	0.0240238	0.884801	0.975976	0.508443	0.202887	0.801283	0.797287	1.19933	1.97695	-0.650721	-0.522742
YJL141C	YAK1	0.0519533	0.00690204	0.0426765	0.00565524	0	0	1	1	0	0	0.801283	0.797287	13.3224	11.2206	-2.10241	-1.50843
YJL142C	IRC9	-0.00230116	0.00319406	-0.00507272	0.00419268	0.722434	0.908854	0.277566	0.0911462	0.897779	0.906613	0.534385	0.273745	-0.590088	-1.33373	-0.19847	-0.910506
YJL144W	YJL144W	0.00299334	0.00307489	0.00568512	0.00369881	0.221367	0.0674906	0.778633	0.932509	0.715805	0.396335	0.801283	0.797287	0.767585	1.49474	-0.271493	0.227769
YJL145W	SFH5	0.000854011	0.00391432	0.00245861	0.0037698	0.413327	0.259002	0.586673	0.740998	0.897779	0.814566	0.774182	0.797287	0.218994	0.646424	-0.615511	0.144857
YJL146W	IDS2	0.00355908	0.00532009	0.000941848	0.00318513	0.180712	0.402209	0.819288	0.597791	0.644338	0.906613	0.801283	0.769789	0.912656	0.247633	0.107754	0.350395
YJL147C	YJL147C	-0.00725077	0.00141623	-0.010374	0.00436832	0.968509	0.99681	0.0314909	0.00319038	0.897779	0.906613	0.125044	0.0233513	-1.85932	-2.72754	-1.28918	-0.226831
YJL148W	RPA34	0.0144796	0.00501288	0.00458069	0.00185277	0.000102399	0.114225	0.999898	0.885775	0.00229335	0.540248	0.801283	0.797287	3.71302	1.20436	-0.899805	-0.0654919
YJL149W	DAS1	0.0223102	0.00379166	0.0170912	0.00315452	5.29431e-09	3.50039e-06	1	0.999996	4.0153e-07	0.000161631	0.801283	0.797287	5.72102	4.49366	-0.0471327	-0.513971
YJL150W	YJL150W	0.0172056	0.00432764	0.0142461	0.00309032	5.12019e-06	8.9976e-05	0.999995	0.99991	0.000185721	0.00254865	0.801283	0.797287	4.41203	3.74562	-0.0415848	-0.134774
YJL151C	SNA3	0.0014637	0.0032809	-0.000741849	0.00256359	0.353705	0.577323	0.646295	0.422677	0.878824	0.906613	0.801283	0.667527	0.375336	-0.195049	-0.49346	-0.920486
YJL152W	YJL152W	-0.0016567	0.00243122	0.00275994	0.00204615	0.664519	0.234027	0.335481	0.765973	0.897779	0.775416	0.593693	0.797287	-0.424829	0.725649	0.308133	-0.164209
YJL154C	VPS35	-0.0353455	0.0167502	0.0138417	0.00511427	1	0.000136698	6.30631e-20	0.999863	0.897779	0.00351739	4.17389e-18	0.797287	-9.06368	3.63929	-1.92128	-2.74048
YJL155C	FBP26	-0.0111954	0.00366566	0.00363582	0.0035458	0.997953	0.169552	0.00204694	0.830448	0.897779	0.660721	0.0140855	0.797287	-2.87084	0.955937	-0.481735	-0.915181
YJL157C	FAR1	0.00394091	0.00371659	-0.00243205	0.00212166	0.156111	0.738731	0.843889	0.261269	0.594692	0.906613	0.801283	0.513242	1.01057	-0.639439	-1.19248	-0.954227
YJL158C	CIS3	0.00801812	0.00533362	0.00139396	0.00267581	0.0198868	0.356995	0.980113	0.643005	0.168435	0.906613	0.801283	0.789083	2.05609	0.366503	-1.71713	0.170344
YJL159W	HSP150	0.00124279	0.00394977	0.0104203	0.0040884	0.374981	0.00307445	0.625019	0.996926	0.897779	0.0466937	0.799286	0.797287	0.31869	2.73973	0.159285	-1.38892
YJL160C	YJL160C	0.0040259	0.00395962	9.51923e-07	0.00439333	0.150951	0.4999	0.849049	0.5001	0.587086	0.906613	0.801283	0.716648	1.03236	0.000250282	-0.105887	-0.728749
YJL161W	FMP33	-0.00256325	0.00585411	-0.000561304	0.00304903	0.744504	0.558663	0.255496	0.441337	0.897779	0.906613	0.509686	0.684238	-0.657294	-0.147579	-0.176393	-0.781246
YJL162C	JJJ2	-0.00556171	0.00448353	9.05218e-05	0.00341524	0.923094	0.490506	0.0769064	0.509494	0.897779	0.906613	0.237118	0.719185	-1.42619	0.0238002	0.12424	-0.629892
YJL163C	YJL163C	-0.00576	0.00293037	0.00250901	0.00249567	0.930167	0.254731	0.0698327	0.745269	0.897779	0.807756	0.222209	0.797287	-1.47704	0.659674	-0.0687984	-0.315418
YJL164C	TPK1	-0.00124983	0.00720504	0.00830052	0.009145	0.625703	0.0145404	0.374297	0.98546	0.897779	0.144658	0.633766	0.797287	-0.320495	2.18239	-0.238908	0.384744
YJL165C	HAL5	-0.0167702	0.0109105	0.0147178	0.00557294	0.999991	5.45001e-05	8.52439e-06	0.999945	0.897779	0.0017169	0.000114881	0.797287	-4.3004	3.86963	-2.54596	-0.108956
YJL166W	QCR8	0.00198844	0.00443833	0.0110201	0.00530383	0.305062	0.0018811	0.694938	0.998119	0.825255	0.0321867	0.801283	0.797287	0.509897	2.89744	-0.277007	-0.227444
YJL168C	SET2	0.00795878	0.00510776	-0.00967681	0.00270855	0.0206317	0.994524	0.979368	0.00547568	0.173861	0.906613	0.801283	0.0353631	2.04087	-2.54425	-0.36824	-0.0924167
YJL169W	YJL169W	0.00587567	0.00305678	-0.00933506	0.00548196	0.0659436	0.992944	0.934056	0.00705612	0.37109	0.906613	0.801283	0.0429498	1.5067	-2.45439	-0.71183	-0.178903
YJL170C	ASG7	-0.00884931	0.00660555	-0.00766706	0.00376034	0.988373	0.978092	0.0116271	0.0219083	0.897779	0.906613	0.0582014	0.102434	-2.26923	-2.01584	-0.385841	-0.845219
YJL171C	YJL171C	-0.00552043	0.00305507	-0.00391618	0.00491858	0.921555	0.848413	0.0784455	0.151587	0.897779	0.906613	0.239898	0.375412	-1.41561	-1.02965	-0.940077	-0.00430581
YJL172W	CPS1	-0.00605674	0.00495483	0.00070447	0.00282529	0.939804	0.426528	0.0601958	0.573472	0.897779	0.906613	0.198709	0.758692	-1.55313	0.185221	0.0437118	-0.66243
YJL175W	YJL175W	-0.0238331	0.00528711	-0.0333394	0.00406228	1	1	4.93416e-10	9.28307e-19	0.897779	0.906613	1.16633e-08	6.71169e-17	-6.11153	-8.76567	-0.380071	0.229491
YJL177W	RPL17B	0.000611606	0.00414733	0.0151698	0.00398927	0.437688	3.32491e-05	0.562312	0.999967	0.897779	0.00112076	0.759676	0.797287	0.156834	3.98848	0.388367	-0.0897695
YJL178C	ATG27	-0.00870145	0.0036122	-0.0166273	0.00351241	0.98717	0.999994	0.01283	6.16465e-06	0.897779	0.906613	0.0624389	9.22928e-05	-2.23132	-4.37168	-0.178075	0.289778
YJL181W	YJL181W	-0.00155739	0.00301751	-0.00186975	0.00397631	0.655187	0.688498	0.344813	0.311502	0.897779	0.906613	0.602258	0.565188	-0.399362	-0.491598	-0.846096	0.390237
YJL182C	YJL182C	-0.00998121	0.00303067	0.00199394	0.00284709	0.994759	0.300052	0.00524136	0.699948	0.897779	0.86549	0.0300595	0.797287	-2.55949	0.524251	-0.0886306	0.171154
YJL183W	MNN11	-0.00224085	0.00345051	0.00506464	0.00394462	0.717226	0.091495	0.282774	0.908505	0.897779	0.471426	0.540351	0.797287	-0.574622	1.33161	-0.406055	0.19584
YJL184W	GON7	0.0207283	0.00431001	0.00609377	0.00341627	5.32191e-08	0.054557	1	0.945443	3.17133e-06	0.351242	0.801283	0.797287	5.31537	1.60219	0.0674358	-1.20726
YJL185C	YJL185C	0.00177567	0.00429785	0.00264573	0.00335383	0.324433	0.243333	0.675567	0.756667	0.8445	0.790958	0.801283	0.797287	0.455337	0.695621	-0.889066	0.276343
YJL186W	MNN5	-0.00104352	0.00295099	-0.00420176	0.00231133	0.605493	0.865363	0.394507	0.134637	0.897779	0.906613	0.653708	0.347371	-0.267591	-1.10474	-1.31933	0.535641
YJL187C	SWE1	0.00932307	0.00559494	0.00313608	0.00510674	0.00840772	0.204815	0.991592	0.795185	0.0893533	0.722163	0.801283	0.797287	2.39072	0.824544	-1.07744	-0.102956
YJL190C	RPS22A	-0.0066276	0.00420265	0.0032677	0.00369563	0.955389	0.195129	0.0446107	0.804871	0.897779	0.707562	0.161246	0.797287	-1.69952	0.859151	-0.997208	-0.330205
YJL191W	RPS14B	0.0106642	0.00627309	0.00127931	0.00248513	0.00312255	0.3683	0.996877	0.6317	0.0428809	0.906613	0.801283	0.785013	2.73463	0.336359	0.393942	-3.32831
YJL192C	SOP4	-0.00154612	0.00353518	-0.000975878	0.00528462	0.654121	0.601249	0.345879	0.398751	0.897779	0.906613	0.603488	0.646268	-0.396472	-0.25658	0.278206	0.0434487
YJL193W	YJL193W	-0.000532939	0.00282378	0.0019519	0.0025058	0.554351	0.303906	0.445649	0.696094	0.897779	0.867403	0.700426	0.797287	-0.136662	0.513198	-0.717007	0.379323
YJL196C	ELO1	0.00425697	0.00594061	0.00482781	0.00335218	0.137501	0.10216	0.862499	0.89784	0.561222	0.501253	0.801283	0.797287	1.09162	1.26934	-0.338053	0.0469584
YJL197W	UBP12	0.00525199	0.00576461	-0.000302302	0.00306015	0.089027	0.531675	0.910973	0.468325	0.436893	0.906613	0.801283	0.706669	1.34677	-0.079482	-0.958765	-0.525847
YJL198W	PHO90	-0.00453669	0.00405086	-0.00068676	0.0020732	0.877655	0.571645	0.122345	0.428355	0.897779	0.906613	0.330062	0.672196	-1.16334	-0.180564	0.104873	0.290977
YJL199C	MBB1	0.0147453	0.00281007	-9.05218e-05	0.00311214	7.80507e-05	0.509494	0.999922	0.490506	0.00184722	0.906613	0.801283	0.716648	3.78116	-0.0238002	-1.4166	-0.368757
YJL201W	ECM25	-0.00310712	0.00287816	-0.00535838	0.00577798	0.787205	0.920558	0.212795	0.0794415	0.897779	0.906613	0.463527	0.251323	-0.79676	-1.40884	-0.981994	-0.622126
YJL206C	YJL206C	0.0131025	0.00222949	0.019991	0.00464665	0.000389863	7.35761e-08	0.99961	1	0.00730893	4.13349e-06	0.801283	0.797287	3.35989	5.25609	-0.297881	0.276287
YJL206C-A	YJL206C-A	0.00151714	0.00195697	0.0026826	0.00158328	0.348623	0.240307	0.651377	0.759693	0.872637	0.785797	0.801283	0.797287	0.389042	0.705315	-2.68943	0.326751
YJL210W	PEX2	-0.0223898	0.00444511	-0.021022	0.0059179	1	1	4.69411e-09	1.62739e-08	0.897779	0.906613	9.91545e-08	4.30723e-07	-5.74143	-5.52715	-0.642228	-0.234484
YJL211C	YJL211C	-0.00688883	0.00413203	-0.00550763	0.00358753	0.961345	0.926202	0.0386555	0.0737975	0.897779	0.906613	0.144818	0.239186	-1.76651	-1.44808	-0.244135	-1.36241
YJL212C	OPT1	0.00974459	0.0032224	-0.000962648	0.00242888	0.00623055	0.599905	0.993769	0.400095	0.0712041	0.906613	0.801283	0.64681	2.49881	-0.253101	-1.72126	-0.373975
YJL213W	YJL213W	-0.00300244	0.00483987	0.00497733	0.0039306	0.779326	0.0953264	0.220674	0.904674	0.897779	0.478162	0.471899	0.797287	-0.769918	1.30865	-0.704921	-0.450991
YJL214W	HXT8	0.00145287	0.00275187	0.00110535	0.00303823	0.354738	0.38567	0.645262	0.61433	0.878824	0.906613	0.801283	0.776456	0.37256	0.290621	-1.43502	-0.0534382
YJL215C	YJL215C	0.0091992	0.00379749	-0.000399465	0.00303205	0.0091632	0.541823	0.990837	0.458177	0.0967658	0.906613	0.801283	0.700454	2.35896	-0.105028	-0.238461	0.511587
YJL216C	IMA5	0.0040684	0.0054904	-0.000527797	0.00299195	0.148414	0.555184	0.851586	0.444816	0.584685	0.906613	0.801283	0.6864	1.04326	-0.13877	-0.764398	-0.552049
YJL217W	REE1	-0.00411224	0.0036697	-0.0035605	0.0058005	0.854174	0.825398	0.145826	0.174602	0.897779	0.906613	0.372285	0.409474	-1.0545	-0.936134	0.0315696	-0.707877
YJL218W	YJL218W	-0.00305615	0.00437733	0.000665268	0.00484175	0.783389	0.430574	0.216611	0.569426	0.897779	0.906613	0.467838	0.756593	-0.783689	0.174914	0.147656	-0.385975
YJR001W	AVT1	-0.0085872	0.00538542	0.00559799	0.00228641	0.986168	0.0705325	0.013832	0.929467	0.897779	0.408202	0.0664166	0.797287	-2.20202	1.47184	-0.528711	0.104523
YJR003C	YJR003C	-0.00874516	0.00541945	-0.006777	0.00165711	0.987536	0.962611	0.0124637	0.037389	0.897779	0.906613	0.0610549	0.151204	-2.24253	-1.78182	-0.0775072	-1.29131
YJR004C	SAG1	0.00814853	0.00510379	0.00165752	0.00518622	0.01833	0.331492	0.98167	0.668508	0.159707	0.89391	0.801283	0.797287	2.08953	0.435798	-0.960605	-0.0357333
YJR005W	APL1	0.00194681	0.00327473	-0.00166817	0.00412004	0.308812	0.669524	0.691188	0.330476	0.829599	0.906613	0.801283	0.584508	0.499221	-0.438599	-0.489206	-0.0536597
YJR010C-A	SPC1	-0.00446346	0.00364674	0.00457339	0.00331299	0.873806	0.114596	0.126194	0.885404	0.897779	0.540248	0.337409	0.797287	-1.14457	1.20244	-0.809573	0.315842
YJR010W	MET3	-0.00171767	0.00401677	-0.00268559	0.00408188	0.670199	0.759938	0.329801	0.240062	0.897779	0.906613	0.586779	0.494077	-0.440464	-0.706102	-2.19197	-0.479854
YJR011C	YJR011C	-0.0191955	0.00484892	-0.01317	0.00377523	1	0.999733	4.27629e-07	0.000267417	0.897779	0.906613	7.31974e-06	0.00296894	-4.92232	-3.46267	-0.0250116	-0.308006
YJR014W	TMA22	0.00736898	0.00369935	-0.00483109	0.00432085	0.0294037	0.897993	0.970596	0.102007	0.225567	0.906613	0.801283	0.291344	1.88963	-1.2702	0.308402	0.112166
YJR015W	YJR015W	-9.53946e-05	0.0035402	0.00104244	0.00194212	0.509758	0.392011	0.490242	0.607989	0.897779	0.906613	0.720114	0.773375	-0.0244621	0.274081	0.0454129	0.00123748
YJR019C	TES1	0.00414958	0.00480116	0.00724225	0.00362215	0.143647	0.0284454	0.856353	0.971555	0.573447	0.226264	0.801283	0.797287	1.06408	1.90415	-0.342108	-0.0157289
YJR020W	YJR020W	0.00214719	0.00423187	0.00465334	0.00431983	0.290952	0.110577	0.709048	0.889423	0.807496	0.529058	0.801283	0.797287	0.550605	1.22347	-0.366079	0.178234
YJR026W	YJR026W	-0.00194635	0.00434458	-0.00195307	0.00498796	0.691147	0.696201	0.308853	0.303799	0.897779	0.906613	0.562973	0.558056	-0.499103	-0.513506	-0.652528	-0.129817
YJR030C	YJR030C	0.00068374	0.00645836	-0.00897199	0.00701044	0.43041	0.990836	0.56959	0.00916371	0.897779	0.906613	0.762792	0.0522387	0.175332	-2.35894	-0.231689	-0.755216
YJR031C	GEA1	-0.00235646	0.00746781	-0.000510117	0.00762512	0.727167	0.553347	0.272833	0.446653	0.897779	0.906613	0.528346	0.688877	-0.604268	-0.134121	0.0939468	0.000874616
YJR032W	CPR7	-0.00190954	0.00352679	0.000214203	0.00357864	0.687814	0.477544	0.312186	0.522456	0.897779	0.906613	0.566954	0.72759	-0.489664	0.0563188	-0.229514	-1.11092
YJR033C	RAV1	-0.0208495	0.00405201	-0.0387515	0.00445296	1	1	4.48486e-08	1.11441e-24	0.897779	0.906613	8.508e-07	1.50157e-22	-5.34645	-10.1886	-1.01336	0.334267
YJR034W	PET191	0.00792166	0.00370045	-0.0043332	0.00332996	0.0211095	0.87271	0.97889	0.12729	0.176994	0.906613	0.801283	0.335701	2.03135	-1.1393	-0.415367	0.20064
YJR035W	RAD26	0.00463179	0.00604535	-0.000954964	0.00543268	0.117469	0.599124	0.882531	0.400876	0.512008	0.906613	0.801283	0.64681	1.18773	-0.251081	0.0723906	0.411733
YJR036C	HUL4	0.00141855	0.00625029	0.00340369	0.00445375	0.358019	0.185419	0.641981	0.814581	0.883981	0.69138	0.801283	0.797287	0.36376	0.894905	-0.734931	-0.222548
YJR037W	YJR037W	-0.0100774	0.00738702	0.000505249	0.00676259	0.995119	0.44716	0.00488109	0.55284	0.897779	0.906613	0.0285052	0.746943	-2.58414	0.132841	-0.465943	-0.229029
YJR038C	YJR038C	-0.00413296	0.00553588	-0.0137873	0.00350151	0.855386	0.999856	0.144614	0.00014449	0.897779	0.906613	0.370348	0.00169965	-1.05982	-3.62498	-0.319187	-2.10821
YJR039W	YJR039W	0.00680588	0.0073385	-0.000464992	0.00560267	0.0404719	0.548652	0.959528	0.451348	0.274505	0.906613	0.801283	0.694376	1.74524	-0.122257	-0.199536	-0.775895
YJR040W	GEF1	-0.00229573	0.00583187	-0.00265391	0.00515379	0.721967	0.75734	0.278033	0.24266	0.897779	0.906613	0.534939	0.494814	-0.588694	-0.697773	-1.6053	-0.849218
YJR043C	POL32	0.00232695	0.00530769	0.00107096	0.00471556	0.275354	0.389133	0.724646	0.610867	0.790764	0.906613	0.801283	0.775595	0.5967	0.28158	0.0754058	-1.45357
YJR047C	ANB1	0.00529312	0.00496112	-0.000979482	0.00539635	0.0873403	0.601614	0.91266	0.398386	0.435705	0.906613	0.801283	0.646029	1.35732	-0.257528	-1.6973	0.0564382
YJR048W	CYC1	0.000321417	0.00327122	-0.00111534	0.00396963	0.467156	0.615333	0.532844	0.384667	0.897779	0.906613	0.737881	0.632431	0.0824211	-0.293246	-1.33517	-0.56458
YJR049C	UTR1	0.019023	0.00464251	0.0042249	0.00502708	5.35651e-07	0.133323	0.999999	0.866677	2.51759e-05	0.588224	0.801283	0.797287	4.87807	1.11082	0.0521004	0.404368
YJR050W	ISY1	0.00661219	0.0031011	0.00107793	0.00429844	0.044984	0.388431	0.955016	0.611569	0.297844	0.906613	0.801283	0.775595	1.69557	0.283412	0.0290883	-0.263557
YJR051W	OSM1	-0.00520573	0.00420288	-0.0139495	0.00265043	0.909047	0.999878	0.0909531	0.0001224	0.897779	0.906613	0.269276	0.00146303	-1.33491	-3.66764	-0.549585	0.36545
YJR053W	BFA1	-0.0116128	0.00500199	-0.0169533	0.00581968	0.998549	0.999996	0.0014513	4.14799e-06	0.897779	0.906613	0.0106596	6.61072e-05	-2.97787	-4.4574	-0.908963	-1.93135
YJR054W	YJR054W	-0.0005174	0.00696497	0.00160533	0.00532514	0.552776	0.336485	0.447224	0.663515	0.897779	0.903759	0.701884	0.797287	-0.132677	0.422076	-0.403434	-0.0709026
YJR056C	YJR056C	-0.00413846	0.00437462	-0.0127483	0.00293825	0.855706	0.999599	0.144294	0.00040141	0.897779	0.906613	0.370163	0.00421953	-1.06123	-3.35182	-0.396743	-0.0408056
YJR058C	APS2	-0.00293934	0.00354952	-0.00217703	0.003779	0.774496	0.716471	0.225504	0.283529	0.897779	0.906613	0.476562	0.536697	-0.753736	-0.57239	-0.090587	0.299859
YJR060W	CBF1	0.0167762	0.00870804	-0.00852007	0.0106839	8.46545e-06	0.987458	0.999992	0.0125417	0.000285349	0.906613	0.801283	0.0662703	4.30194	-2.24011	-0.993623	-0.563732
YJR061W	YJR061W	-0.000887416	0.00295682	0.00277285	0.00546732	0.590006	0.232987	0.409994	0.767013	0.897779	0.773744	0.66736	0.797287	-0.227561	0.729044	-2.94987	-0.511728
YJR062C	NTA1	0.00681077	0.00654627	0.00571508	0.00334862	0.0403631	0.0664684	0.959637	0.933532	0.274497	0.393762	0.801283	0.797287	1.74649	1.50262	-0.539771	-0.115071
YJR063W	RPA12	0.0275748	0.0089056	0.0155321	0.00597415	7.69051e-13	2.21584e-05	1	0.999978	1.06932e-10	0.000803133	0.801283	0.797287	7.07101	4.08374	-1.58825	-0.60251
YJR066W	TOR1	0.0162725	0.00686458	0.00784251	0.00481956	1.5046e-05	0.0196053	0.999985	0.980395	0.000460634	0.175759	0.801283	0.797287	4.17277	2.06197	0.153014	0.131254
YJR069C	HAM1	-0.00374687	0.00503854	-0.00494973	0.00373384	0.831677	0.903438	0.168323	0.0965616	0.897779	0.906613	0.407916	0.280902	-0.960813	-1.3014	-0.819287	0.53674
YJR070C	LIA1	-0.00498761	0.00542496	-0.00192196	0.00269363	0.899547	0.693335	0.100453	0.306665	0.897779	0.906613	0.289628	0.560796	-1.27898	-0.505327	-0.757741	0.139181
YJR075W	HOC1	0.00992022	0.00559491	0.00130763	0.00612965	0.00548195	0.365497	0.994518	0.634503	0.0660416	0.906613	0.801283	0.786095	2.54385	0.343804	-1.03154	-0.20121
YJR078W	BNA2	-0.00320661	0.00454648	-0.00168634	0.0046293	0.794539	0.671253	0.205461	0.328747	0.897779	0.906613	0.453624	0.583538	-0.822273	-0.443377	-0.852232	-0.915441
YJR079W	YJR079W	-0.00685996	0.00246058	-0.00109415	0.00283938	0.96072	0.613202	0.03928	0.386798	0.897779	0.906613	0.146534	0.634812	-1.7591	-0.287675	-0.610385	-0.780402
YJR080C	AIM24	-0.0107715	0.00554477	-0.00622348	0.00550745	0.997129	0.949111	0.00287119	0.0508893	0.897779	0.906613	0.0184299	0.187627	-2.76214	-1.63629	-0.615271	-0.0956566
YJR082C	EAF6	0.0226567	0.00919008	0.00439024	0.00400766	3.12606e-09	0.12419	1	0.87581	2.67482e-07	0.565701	0.801283	0.797287	5.80987	1.15429	-0.596604	0.140679
YJR084W	YJR084W	-0.0021492	0.00625849	0.00338149	0.00426237	0.709224	0.186983	0.290776	0.813017	0.897779	0.692788	0.547778	0.797287	-0.55112	0.889069	-0.498054	-0.259968
YJR087W	YJR087W	-0.00108331	0.00416486	0.00426216	0.00403151	0.609415	0.131226	0.390585	0.868774	0.897779	0.582785	0.651713	0.797287	-0.277794	1.12062	-0.0439074	0.0223047
YJR091C	JSN1	-0.00282332	0.00696639	-0.010134	0.00391424	0.765463	0.996144	0.234537	0.00385554	0.897779	0.906613	0.487806	0.0272769	-0.723986	-2.66447	-0.921674	0.421392
YJR092W	BUD4	0.00247417	0.00508044	-0.00914991	0.00381999	0.262893	0.99193	0.737107	0.00807044	0.775647	0.906613	0.801283	0.0478466	0.634452	-2.40571	0.271052	0.00375762
YJR094C	IME1	-0.000447848	0.00619415	0.00702306	0.00363319	0.545715	0.0324085	0.454285	0.967591	0.897779	0.248333	0.705258	0.797287	-0.114842	1.84652	-0.229411	-2.18855
YJR094W-A	RPL43B	0.0128811	0.00550996	0.00151833	0.00466766	0.000478106	0.344872	0.999522	0.655128	0.00844159	0.906613	0.801283	0.794926	3.3031	0.399202	-1.06604	-0.583789
YJR095W	SFC1	0.00511071	0.00545065	0.000618359	0.00191904	0.0950061	0.435424	0.904994	0.564576	0.452983	0.906613	0.801283	0.754671	1.31054	0.16258	-0.265694	-0.554898
YJR096W	YJR096W	0.00234672	0.00491684	0.00700265	0.00481303	0.273663	0.0327996	0.726337	0.9672	0.790764	0.250137	0.801283	0.797287	0.601772	1.84115	-0.102056	0.203503
YJR097W	JJJ3	0.00526022	0.00414866	0.00124772	0.00299292	0.0886875	0.371436	0.911313	0.628564	0.436066	0.906613	0.801283	0.78339	1.34888	0.328052	-0.512654	0.12967
YJR098C	YJR098C	0.0059675	0.00737477	0.000633204	0.00377723	0.0629774	0.433888	0.937023	0.566112	0.363596	0.906613	0.801283	0.755235	1.53025	0.166483	-0.323463	0.00435748
YJR099W	YUH1	-0.00394099	0.0059936	-0.000998459	0.00329676	0.843893	0.603539	0.156107	0.396461	0.897779	0.906613	0.388424	0.643965	-1.01059	-0.262517	-0.674382	-0.51665
YJR100C	AIM25	0.00310073	0.00475532	0.000214386	0.00260073	0.213271	0.477525	0.786729	0.522475	0.699546	0.906613	0.801283	0.72759	0.795123	0.0563668	0.190778	-0.28527
YJR103W	URA8	-0.00256999	0.00401409	-0.00915498	0.00479432	0.74506	0.991959	0.25494	0.00804106	0.897779	0.906613	0.509469	0.047768	-0.659024	-2.40705	-0.514765	-1.00684
YJR106W	ECM27	-0.00207699	0.00517987	0.00280007	0.00501018	0.702846	0.230804	0.297154	0.769196	0.897779	0.772583	0.552112	0.797287	-0.532603	0.736202	0.705384	-0.376832
YJR107W	YJR107W	-0.00208616	0.00408673	0.00631138	0.00459063	0.70366	0.0485175	0.29634	0.951483	0.897779	0.323846	0.551631	0.797287	-0.534956	1.6594	0.141373	0.120942
YJR108W	ABM1	0.00365843	0.00465656	0.00393929	0.00478038	0.174088	0.150165	0.825912	0.849835	0.632832	0.624906	0.801283	0.797287	0.938133	1.03573	0.0481284	-1.28118
YJR110W	YMR1	2.73579e-05	0.00422178	-0.00145044	0.00507766	0.497201	0.64853	0.502799	0.35147	0.897779	0.906613	0.721053	0.601541	0.00701541	-0.381354	-0.18092	-0.801822
YJR111C	YJR111C	0.0071422	0.00464543	7.48538e-05	0.00369966	0.0335147	0.492149	0.966485	0.507851	0.241555	0.906613	0.801283	0.719093	1.83148	0.0196807	-0.787964	0.216554
YJR115W	YJR115W	-0.0040217	0.00266527	-0.0100694	0.00378341	0.848797	0.995945	0.151203	0.004055	0.897779	0.906613	0.380675	0.0280193	-1.03129	-2.64746	0.264839	-0.864378
YJR116W	YJR116W	-0.000422938	0.00443307	-0.00263125	0.00180146	0.543182	0.755473	0.456818	0.244527	0.897779	0.906613	0.707525	0.496817	-0.108454	-0.691814	-1.69035	-0.190146
YJR117W	STE24	-0.00932304	0.00343298	-0.00755025	0.00514497	0.991592	0.976435	0.00840786	0.0235652	0.897779	0.906613	0.0448776	0.106811	-2.39071	-1.98513	-0.336651	-0.239088
YJR119C	JHD2	0.00257361	0.00662487	-0.000758455	0.00453574	0.254642	0.579031	0.745358	0.420969	0.768146	0.906613	0.801283	0.665894	0.659952	-0.199415	-0.257879	-3.36675
YJR124C	YJR124C	0.00208238	0.00577991	-0.00665326	0.00468076	0.296676	0.959879	0.703324	0.0401206	0.815502	0.906613	0.801283	0.159852	0.533986	-1.74929	0.00854233	0.0834968
YJR125C	ENT3	0.00940489	0.00451113	0.00341103	0.00400834	0.00793914	0.184903	0.992061	0.815097	0.0860871	0.69138	0.801283	0.797287	2.4117	0.896836	-0.30169	0.194754
YJR126C	VPS70	0.00118674	0.00485558	-0.00580336	0.00209601	0.380443	0.936474	0.619557	0.063526	0.897779	0.906613	0.796237	0.214967	0.304316	-1.52583	-2.57978	-0.34391
YJR127C	RSF2	-0.0168063	0.00353422	0.0119432	0.00345311	0.999992	0.000844364	8.17561e-06	0.999156	0.897779	0.0163748	0.000111187	0.797287	-4.30965	3.14013	-0.564604	0.160965
YJR128W	YJR128W	-0.00263315	0.00550328	0.0125085	0.00533889	0.750232	0.000503122	0.249768	0.999497	0.897779	0.0106661	0.505025	0.797287	-0.67522	3.28877	0.13409	-3.00597
YJR129C	YJR129C	-0.00825227	0.00360378	-0.00308589	0.0054097	0.982833	0.791417	0.0171667	0.208583	0.897779	0.906613	0.0789024	0.456314	-2.11613	-0.811348	-0.256239	-1.8461
YJR131W	MNS1	0.00404264	0.0055345	-0.00429271	0.00290629	0.149948	0.870477	0.850052	0.129523	0.587086	0.906613	0.801283	0.338578	1.03666	-1.12865	0.257537	-1.07034
YJR133W	XPT1	-0.0067921	0.00531528	-0.00240781	0.00266689	0.95922	0.736655	0.0407803	0.263345	0.897779	0.906613	0.149949	0.515699	-1.7417	-0.633066	-2.07727	-0.860029
YJR134C	SGM1	-0.00236051	0.00466531	-0.0030357	0.00393167	0.727513	0.787609	0.272487	0.212391	0.897779	0.906613	0.52814	0.460565	-0.605307	-0.798153	-0.212125	0.242731
YJR135C	MCM22	0.00136344	0.00361518	0.00360238	0.00584609	0.363309	0.171782	0.636691	0.828218	0.889492	0.664038	0.801283	0.797287	0.349628	0.947146	-0.602096	-0.68548
YJR140C	HIR3	-2.68667e-05	0.00397342	0.00114696	0.00541879	0.502748	0.381494	0.497252	0.618506	0.897779	0.906613	0.720114	0.77732	-0.00688945	0.30156	-0.0497297	-0.118246
YJR146W	YJR146W	-0.00647001	0.00370104	-0.0010067	0.00386932	0.951453	0.604373	0.0485471	0.395627	0.897779	0.906613	0.171316	0.643314	-1.65911	-0.264684	-0.747575	-0.0321476
YJR147W	HMS2	-0.0060712	0.00191586	-0.00730121	0.00354691	0.940246	0.972549	0.0597541	0.0274511	0.897779	0.906613	0.197761	0.118751	-1.55684	-1.91965	-0.658353	-0.401348
YJR148W	BAT2	-0.00434068	0.00541233	-0.00194528	0.00181842	0.867164	0.695485	0.132836	0.304515	0.897779	0.906613	0.350243	0.558463	-1.11308	-0.511458	NaN	0.0217726
YJR149W	YJR149W	-0.00271374	0.00300478	-0.000450896	0.00292886	0.75675	0.547184	0.24325	0.452816	0.897779	0.906613	0.497894	0.695126	-0.695887	-0.118551	-0.564726	-1.03365
YJR150C	DAN1	0.00102355	0.00495617	0.0052416	0.00428306	0.39648	0.0840813	0.60352	0.915919	0.897779	0.446331	0.78564	0.797287	0.262469	1.37813	-0.250516	0.164502
YJR152W	DAL5	0.0019292	0.00468701	0.00280065	0.00421457	0.310404	0.230758	0.689596	0.769242	0.831326	0.772583	0.801283	0.797287	0.494705	0.736353	0.182812	0.121424
YJR153W	PGU1	-0.00292755	0.00507184	-0.00354841	0.00188159	0.773587	0.824578	0.226413	0.175422	0.897779	0.906613	0.47724	0.410422	-0.750714	-0.932955	-0.696501	0.349319
YJR154W	YJR154W	-0.00529299	0.00393807	-7.48538e-05	0.00303041	0.912654	0.507851	0.0873456	0.492149	0.897779	0.906613	0.261192	0.716648	-1.35728	-0.0196807	-0.38953	0.234675
YKL003C	MRP17	-0.0152666	0.00275924	-0.0144362	0.00271639	0.999955	0.999926	4.52332e-05	7.3646e-05	0.897779	0.906613	0.000512175	0.000913431	-3.91483	-3.79559	0.133647	0.110404
YKL005C	BYE1	0.00581109	0.00511138	-0.000315762	0.00249229	0.0680938	0.533083	0.931906	0.466917	0.377462	0.906613	0.801283	0.706529	1.49014	-0.0830209	-0.343262	-0.111464
YKL008C	LAC1	-0.00587017	0.00490088	-0.00635191	0.00326868	0.933875	0.952546	0.0661246	0.047454	0.897779	0.906613	0.214302	0.177612	-1.50529	-1.67006	-0.0478881	-0.698582
YKL010C	UFD4	-0.0201096	0.00462644	-0.0105504	0.00501771	1	0.997231	1.25665e-07	0.00276924	0.897779	0.906613	2.28218e-06	0.0205737	-5.15671	-2.77392	-0.4646	-0.172035
YKL015W	PUT3	0.00509212	0.00553169	0.0037994	0.00293861	0.0958147	0.15891	0.904185	0.84109	0.454173	0.647366	0.801283	0.797287	1.30577	0.998946	-0.0350846	0.166263
YKL017C	HCS1	0.00595202	0.00233015	0.000809994	0.00247554	0.06347	0.415677	0.93653	0.584323	0.363679	0.906613	0.801283	0.762191	1.52628	0.212965	-0.856154	-0.381507
YKL020C	SPT23	-0.00517493	0.00592173	-0.00506569	0.0018125	0.907747	0.908551	0.0922528	0.0914493	0.897779	0.906613	0.272	0.274231	-1.32701	-1.33188	-3.29897	0.271193
YKL023W	YKL023W	0.00990112	0.00582838	0.000909337	0.00489365	0.00555932	0.40552	0.994441	0.59448	0.0667327	0.906613	0.801283	0.768524	2.53895	0.239085	0.0477649	-0.668263
YKL025C	PAN3	0.0147525	0.00324397	0.0129464	0.0048805	7.74779e-05	0.000332162	0.999923	0.999668	0.00184676	0.00761665	0.801283	0.797287	3.78299	3.40389	-0.131176	-0.271438
YKL026C	GPX1	-0.00238251	0.00498507	-0.0078384	0.00411547	0.729383	0.980343	0.270617	0.0196568	0.897779	0.906613	0.526359	0.0947463	-0.610948	-2.06089	-0.267871	0.334136
YKL029C	MAE1	-0.00802407	0.00358833	-0.00730221	0.00617213	0.980187	0.972566	0.0198135	0.0274344	0.897779	0.906613	0.0876847	0.118751	-2.05762	-1.91991	-0.0595253	0.209716
YKL030W	YKL030W	-0.000305601	0.00329201	0.00184925	0.00320338	0.531231	0.31341	0.468769	0.68659	0.897779	0.874934	0.713057	0.797287	-0.0783653	0.486208	-0.177213	0.257475
YKL032C	IXR1	-0.0515645	0.0103442	-0.0392193	0.00726106	1	1	3.24421e-40	3.12177e-25	0.897779	0.906613	9.66244e-38	4.40662e-23	-13.2227	-10.3116	-1.15883	-0.47066
YKL037W	AIM26	0.00146089	0.00772672	-0.0045189	0.00902917	0.353972	0.882607	0.646028	0.117393	0.878824	0.906613	0.801283	0.319821	0.374618	-1.18812	-0.368324	0.154369
YKL038W	RGT1	-0.0139267	0.00196838	-0.00820994	0.0043448	0.999822	0.984558	0.000177654	0.0154415	0.897779	0.906613	0.00171236	0.0789199	-3.57123	-2.15858	-0.660188	-0.988765
YKL039W	PTM1	0.0080846	0.00335764	0.00684855	0.00380993	0.0190797	0.0358802	0.98092	0.96412	0.163675	0.267576	0.801283	0.797287	2.07314	1.80063	-0.59292	-0.389233
YKL040C	NFU1	-0.00488457	0.00304691	-0.000213135	0.00295003	0.894816	0.522344	0.105184	0.477656	0.897779	0.906613	0.298359	0.713482	-1.25255	-0.0560379	-1.72758	0.147622
YKL043W	PHD1	-0.00355578	0.00240022	-0.00238681	0.00218073	0.819066	0.734849	0.180934	0.265151	0.897779	0.906613	0.42299	0.518121	-0.91181	-0.627546	-0.738651	-1.93833
YKL044W	YKL044W	-2.16002e-05	0.00393814	0.00239553	0.00412144	0.50221	0.2644	0.49779	0.7356	0.897779	0.821118	0.720114	0.797287	-0.00553894	0.629839	-0.243236	0.0699113
YKL046C	DCW1	0.00566434	0.00420441	0.00701882	0.0019801	0.0731798	0.0324894	0.92682	0.967511	0.392611	0.248333	0.801283	0.797287	1.45251	1.8454	-0.252947	-0.330492
YKL047W	YKL047W	-0.00316607	0.00293365	-0.00556338	0.00323005	0.791569	0.92823	0.208431	0.0717698	0.897779	0.906613	0.457678	0.234304	-0.811876	-1.46274	-2.42106	-0.967999
YKL051W	SFK1	0.00841865	0.00206904	0.00848409	0.00511884	0.0154329	0.012852	0.984567	0.987148	0.143855	0.133741	0.801283	0.797287	2.1588	2.23065	-0.995779	0.279485
YKL053C-A	MDM35	-0.0131077	0.00387859	0.00427655	0.00319973	0.999612	0.130421	0.000387998	0.869579	0.897779	0.581512	0.00340885	0.797287	-3.36122	1.1244	-1.96611	-0.500353
YKL053W	YKL053W	0.0141924	0.00310052	0.0109579	0.00789811	0.000136657	0.00198168	0.999863	0.998018	0.00285019	0.0333991	0.801283	0.797287	3.63936	2.88106	-0.344345	0.153538
YKL055C	OAR1	0.013059	0.00486716	0.00184209	0.00289926	0.000405923	0.314077	0.999594	0.685923	0.00752547	0.874934	0.801283	0.797287	3.34872	0.484326	-0.583449	0.358267
YKL056C	TMA19	0.00832045	0.00332626	-0.00173624	0.00293351	0.016437	0.675984	0.983563	0.324016	0.149187	0.906613	0.801283	0.577562	2.13362	-0.456497	-0.0341238	-1.55001
YKL061W	BLI1	0.00320357	0.00351903	0.00681039	0.00191973	0.205683	0.0366785	0.794317	0.963321	0.688191	0.271844	0.801283	0.797287	0.821494	1.7906	-0.0715134	-1.7779
YKL062W	MSN4	0.00248638	0.0030354	-0.00336282	0.00465475	0.261872	0.811695	0.738128	0.188305	0.775647	0.906613	0.801283	0.430042	0.637584	-0.88416	-0.44584	0.253416
YKL063C	YKL063C	-0.00159464	0.00324395	0.00309867	0.00371607	0.658698	0.20762	0.341302	0.79238	0.897779	0.728243	0.600418	0.797287	-0.408913	0.814709	-0.641816	0.371896
YKL064W	MNR2	-0.00450168	0.00509073	0.00530717	0.00332052	0.875825	0.0814516	0.124175	0.918548	0.897779	0.4407	0.33409	0.797287	-1.15437	1.39537	0.228672	-0.347385
YKL065C	YET1	0.00375645	0.00388628	-0.00069119	0.00373828	0.167706	0.572102	0.832294	0.427898	0.621225	0.906613	0.801283	0.671834	0.96327	-0.181729	0.172832	-0.346143
YKL066W	YKL066W	-0.000858052	0.00413777	-0.00206315	0.00310745	0.587076	0.706245	0.412924	0.293755	0.897779	0.906613	0.669847	0.548006	-0.220031	-0.542449	-3.12237	-0.172869
YKL067W	YNK1	0.00119089	0.00328115	-0.0022192	0.00617412	0.380038	0.720214	0.619962	0.279786	0.897779	0.906613	0.796237	0.532551	0.30538	-0.583478	-0.64514	0.296015
YKL068W	NUP100	-0.0107877	0.00273604	-0.00610283	0.00334408	0.997165	0.945706	0.0028348	0.0542942	0.897779	0.906613	0.0182356	0.195085	-2.7663	-1.60457	-0.00897132	-0.956301
YKL069W	YKL069W	-0.011731	0.00560517	0	0.00306587	0.998686	0.5	0.00131407	0.5	0.897779	0.906613	0.00978449	0.716648	-3.00818	-1.7475e-18	0.0785961	-1.07141
YKL070W	YKL070W	-0.00514353	0.00670054	-0.00774707	0.00585074	0.906408	0.979169	0.0935916	0.0208312	0.897779	0.906613	0.275173	0.099243	-1.31896	-2.03688	-0.126778	0.272048
YKL071W	YKL071W	-0.00261637	0.00318994	0.00244181	0.00287195	0.748863	0.260435	0.251137	0.739565	0.897779	0.815813	0.505732	0.797287	-0.670917	0.642005	-0.171922	-0.416671
YKL072W	STB6	-0.0125986	0.00332858	0.00427672	0.0028099	0.999382	0.130412	0.000617515	0.869588	0.897779	0.581512	0.00517239	0.797287	-3.23066	1.12445	0.0163549	0.413947
YKL074C	MUD2	0.0164792	0.00711432	0.0132735	0.00440796	1.19063e-05	0.000241594	0.999988	0.999758	0.000389529	0.00585872	0.801283	0.797287	4.22577	3.48991	0.349737	-0.239878
YKL075C	YKL075C	-0.0062983	0.00586358	-0.00499406	0.00345127	0.946853	0.905417	0.0531472	0.0945832	0.897779	0.906613	0.182364	0.27861	-1.61508	-1.31305	-0.440185	-0.501527
YKL076C	PSY1	-0.00203834	0.00685614	-0.00443264	0.00253214	0.699406	0.878079	0.300594	0.121921	0.897779	0.906613	0.554696	0.327366	-0.522693	-1.16544	-0.142748	-0.272567
YKL077W	YKL077W	-0.00611719	0.00396766	0.00251675	0.0065784	0.941634	0.254079	0.0583665	0.745921	0.897779	0.807396	0.194501	0.797287	-1.56864	0.661708	-0.677347	-0.189559
YKL079W	SMY1	0.0106239	0.0118829	0.00273594	0.00295205	0.00322207	0.235966	0.996778	0.764034	0.0438865	0.777238	0.801283	0.797287	2.72428	0.71934	-2.57905	-0.701614
YKL081W	TEF4	0.0115479	0.0044571	0.0245212	0.00682893	0.00153201	5.69825e-11	0.998468	1	0.0232381	5.05463e-09	0.801283	0.797287	2.96124	6.44716	0.170512	-0.76371
YKL084W	HOT13	-0.00121371	0.00517412	-0.00439089	0.0060548	0.622188	0.875845	0.377812	0.124155	0.897779	0.906613	0.638266	0.330373	-0.311233	-1.15446	-1.18607	-0.810378
YKL085W	MDH1	-0.0273099	0.00312408	-0.0205479	0.0029347	1	1	1.2518e-12	3.286e-08	0.897779	0.906613	4.00894e-11	8.45181e-07	-7.0031	-5.4025	0.080202	-0.489728
YKL086W	SRX1	-0.00537646	0.00215187	0.00188654	0.00272915	0.916005	0.309942	0.0839953	0.690058	0.897779	0.871938	0.252696	0.797287	-1.37869	0.496014	-0.325137	-0.432311
YKL087C	CYT2	-0.0112664	0.00234214	-0.00462986	0.00355905	0.998068	0.888254	0.00193206	0.111746	0.897779	0.906613	0.0135397	0.309071	-2.88905	-1.21729	-0.319558	-0.0728189
YKL090W	CUE2	-0.00899503	0.00439393	0.0017103	0.0041956	0.989461	0.326473	0.0105386	0.673527	0.897779	0.888191	0.0536542	0.797287	-2.3066	0.449675	-0.953854	0.139948
YKL091C	YKL091C	-0.0021259	0.00428007	-0.00273109	0.0026027	0.707173	0.763641	0.292827	0.236359	0.897779	0.906613	0.548718	0.489427	-0.545145	-0.718064	-0.0963915	-0.201306
YKL092C	BUD2	-0.00813552	0.00332959	-0.00363726	0.00288339	0.98152	0.830544	0.0184805	0.169456	0.897779	0.906613	0.0833964	0.401929	-2.0862	-0.956316	-0.0392383	0.365388
YKL093W	MBR1	-0.00988385	0.00554099	0.000446513	0.00422775	0.99437	0.453272	0.00563005	0.546728	0.897779	0.906613	0.031879	0.742204	-2.53452	0.117398	-1.19204	-3.34072
YKL094W	YJU3	-0.0040101	0.00420677	-0.00648456	0.00630099	0.848098	0.955897	0.151902	0.0441033	0.897779	0.906613	0.381186	0.169841	-1.02831	-1.70493	-0.569381	-1.78414
YKL096W	CWP1	-0.0105393	0.00421341	0.00136171	0.00513324	0.99656	0.360163	0.00343986	0.639837	0.897779	0.906613	0.0213887	0.788312	-2.70261	0.358023	-0.160865	-1.27917
YKL096W-A	CWP2	0.0209535	0.00684256	0.0358525	0.0037797	3.86937e-08	0	1	1	2.39116e-06	0	0.801283	0.797287	5.37312	9.42641	-1.48181	0.0516762
YKL097C	YKL097C	-0.0026058	0.00443691	0.00142433	0.0026544	0.747999	0.354021	0.252001	0.645979	0.897779	0.906613	0.50682	0.790622	-0.668207	0.374488	-0.10774	-1.5181
YKL098W	MTC2	-0.0138341	0.0046129	-0.00197821	0.0016103	0.999806	0.698509	0.000194472	0.301491	0.897779	0.906613	0.00184681	0.556139	-3.54747	-0.520116	0.159698	-2.60664
YKL100C	YKL100C	-0.00205381	0.00393957	0.00150666	0.0024075	0.700785	0.346003	0.299215	0.653997	0.897779	0.906613	0.554212	0.79453	-0.526659	0.396134	-0.356368	-1.04421
YKL101W	HSL1	-0.00573578	0.00526222	0.00861318	0.00565838	0.929331	0.0117687	0.0706688	0.988231	0.897779	0.125421	0.223675	0.797287	-1.47083	2.2646	0.0165799	0.271694
YKL102C	YKL102C	-0.000584562	0.00268405	0.00312515	0.00178638	0.559578	0.205632	0.440422	0.794368	0.897779	0.722714	0.696712	0.797287	-0.1499	0.821671	-1.78519	0.470894
YKL103C	LAP4	0.00204552	0.00504397	-0.000702338	0.000858689	0.299953	0.573252	0.700047	0.426748	0.819909	0.906613	0.801283	0.671095	0.524534	-0.18466	-0.508806	-0.636905
YKL106W	AAT1	0.00203723	0.00186272	0.00263886	0.00298612	0.300693	0.243899	0.699307	0.756101	0.820463	0.790958	0.801283	0.797287	0.522407	0.693816	-0.461908	0.171855
YKL107W	YKL107W	0.00396121	0.00497257	-0.00147139	0.00280628	0.154868	0.65057	0.845132	0.34943	0.593788	0.906613	0.801283	0.59978	1.01578	-0.386861	-0.887346	-1.18145
YKL109W	HAP4	-0.0188019	0.00463574	-0.0129722	0.002158	0.999999	0.999676	7.1286e-07	0.000324011	0.897779	0.906613	1.18612e-05	0.00350536	-4.82137	-3.41068	-2.51508	-0.255038
[truncated: 1,720 more rows]
