# Supplementary material for: Genomewide mechanisms of chronological longevity by dietary restriction in budding yeast
Source: Aging Cell. 2018 Mar 25;17(3):e12749. doi: 10.1111/acel.12749 (PMC5946063; doi:10.1111/acel.12749)
Supplement: Supplementary file 12 [file ACEL-17-e12749-s012.xlsx]

## Sheet: readme
Data S2. Data set of 472 DR genes identified in this study
This file contains list of strains with effects in LE and data derived from the genome-wide screen in SC with either glutamine or GABA as a sole nitrogen source
**Sheet LE_hits contains genes with enhanced or diminished LE with at a 5% FDR and filtered by survival coefficient (5% FDR) on either GABA or glutamine media
ORF	Systematic name
genes	Standard name
s_Gln	relative survival coefficient in glutamine medium (calculated as the slope from a robust fit of all days measure of fluorescence expressed as the ln(mut/ref))
s_GABA	relative survival coefficient in GABA medium (calculated as the slope from a robust fit of all days measure of fluorescence expressed as the ln(mut/ref))
LE	Lifespan extension index, (s_Gln+1/s_GABA+1)
pval_pos	p-value calculated from a z-score distribution for enhanced lifespan extension strains (mean and standard deviation for z-score was obtained from a population of WT/WT under both media)
pval_neg	p-value calculated from a z-score distribution for diminished lifespan extension strains (mean and standard deviation for z-score was obtained from a population of WT/WT under both media)
q_pos	q of False Discover Rate for enhanced lifespan extension calculated from p-values distribution (mafdr function, matlab)
q_neg	q of False Discover Rate for diminished lifespan extension, calculated from p-values distribution (mafdr function, matlab)
Z	Z score assigned for LE distribution, (s_mut - µ_wt)/ σ_wt
LE_cat	Categories of LE hits (LE<1 or LE>1) by their CLS effects in GABA and Gln
**Sheet unfiltered_data contains all genes with enhanced or diminished LE at a 5% FDR
Same columns as above. Includes s and LE data in ammonium sulfate medium (from Garay et al. 2014)
**Sheet LE_categories contains categories of LE genes as explained below
	s_GABA	LE<1 (5% FDR)				LE>1 (5% FDR)
	Long-lived			33		13	23	33
	Neutral			32		12
	Short-lived	11	21	31		11
		Short-lived	Neutral	Long-lived		Short-lived	Neutral	Long-lived	s_Gln
	5% FDR cutoff for short/long-lived phenotypes
**Sheet GO_enrichment contains GO tem enrichment analysis from Saccharomyces Genome Database GO Term Finder Tool. All terms enriched within a 5% FDR are shown.
Columns in sheet are described below:
Category	Number and category description from classification shown above
GOID	Number assigned to each GO term
GO_term	Name of GO terms
Cluster_frequency	Number of genes GO terms represented in input list by the total amount of genes in the input
Background_frequency	Number of genes classified in each GO term versus the total number of genes used as background
P_value	Significance value for the difference between cluster frequency and background frequency
Gene(s) anotated to the term	Genes in the input list that represent an enrichment for the given GO term

## Sheet: LE_hits
ORF	genes	s_Gln	s_GABA	LE	pval_pos	pval_neg	q_pos	q_neg	Z	LE_cat
YMR311C	GLC8	-0.0349778	-0.0806337	0.952689	1	3.61266e-34	0.864061	5.72744e-31	-12.1311	11
YPL065W	VPS28	-0.027711	-0.0614676	0.965281	1	2.63116e-19	0.864061	1.39046e-16	-8.9066	11
YNL238W	KEX2	-0.0092273	-0.0351118	0.973874	1	9.99651e-12	0.864061	2.26404e-09	-6.70607	11
YPR185W	ATG13	-0.0144862	-0.0386012	0.975531	1	1.67123e-10	0.864061	2.78899e-08	-6.282	11
YHL025W	SNF6	-0.0144583	-0.0372649	0.976859	1	1.40915e-09	0.864061	1.8617e-07	-5.94185	11
YJL121C	RPE1	-0.0160757	-0.038068	0.977648	1	4.74334e-09	0.864061	5.78461e-07	-5.73966	11
YPL149W	ATG5	-0.0240382	-0.0443771	0.97916	1	4.33631e-08	0.864061	4.04394e-06	-5.35254	11
YGL240W	DOC1	-0.0182266	-0.0385472	0.979302	1	5.29884e-08	0.864061	4.80039e-06	-5.31617	11
YNL073W	MSK1	-0.0157599	-0.0357318	0.979708	1	9.33181e-08	0.864061	7.99702e-06	-5.21218	11
YNR005C	YNR005C	-0.0214825	-0.0404725	0.980593	1	3.08854e-07	0.864061	2.46525e-05	-4.9856	11
YLR270W	DCS1	-0.01	-0.0283911	0.981423	0.999999	9.07424e-07	0.864061	6.12176e-05	-4.77302	11
YPL154C	PEP4	-0.0306036	-0.0485381	0.981499	0.999999	9.99435e-07	0.864061	6.60203e-05	-4.75354	11
YPL120W	VPS30	-0.0261324	-0.044049	0.981603	0.999999	1.13884e-06	0.864061	7.33654e-05	-4.72708	11
YJR033C	RAV1	-0.0208495	-0.0387515	0.981717	0.999999	1.31466e-06	0.864061	8.0163e-05	-4.69784	11
YPL262W	FUM1	-0.0545486	-0.0713333	0.982247	0.999997	2.53237e-06	0.864061	0.000135672	-4.56209	11
YGL066W	SGF73	-0.0223056	-0.0396517	0.982258	0.999997	2.56731e-06	0.864061	0.000135672	-4.55921	11
YDL056W	MBP1	-0.0101782	-0.0268613	0.983145	0.999993	7.38792e-06	0.864061	0.000334648	-4.332	11
YMR159C	ATG16	-0.0174526	-0.0335153	0.983652	0.999987	1.32119e-05	0.864061	0.000560535	-4.20228	11
YEL011W	GLC3	-0.0239462	-0.0397256	0.983833	0.999984	1.62074e-05	0.864061	0.000658844	-4.1558	11
YLR269C	YLR269C	-0.013363	-0.0291397	0.98401	0.99998	1.97234e-05	0.864061	0.000772075	-4.1107	11
YML094W	GIM5	-0.0182787	-0.0337535	0.984237	0.999975	2.53411e-05	0.864061	0.00093431	-4.05246	11
YBR128C	ATG14	-0.0216587	-0.0351085	0.986252	0.999797	0.000202849	0.864061	0.00494759	-3.53635	11
YBR217W	ATG12	-0.0326044	-0.0450666	0.987118	0.999541	0.000458585	0.864061	0.0095662	-3.31477	11
YML001W	YPT7	-0.0446442	-0.0563188	0.98778	0.99917	0.000829777	0.864061	0.0151609	-3.14523	11
YMR299C	DYN3	-0.0103571	-0.0224477	0.987783	0.999168	0.000831976	0.864061	0.0151609	-3.14446	11
YBR095C	RXT2	-0.0151979	-0.0271737	0.987839	0.999126	0.000874042	0.864061	0.0155113	-3.13	11
YMR294W	JNM1	-0.0132803	-0.0249406	0.988183	0.998825	0.00117481	0.864061	0.0192013	-3.04206	11
YPR173C	VPS4	-0.0481032	-0.059317	0.98822	0.998788	0.00121218	0.864061	0.0196099	-3.03263	11
YDR244W	PEX5	-0.010795	-0.0222324	0.988438	0.998543	0.00145663	0.864061	0.0222049	-2.97675	11
YML095C	RAD10	-0.0131534	-0.0241409	0.988866	0.997929	0.00207149	0.864061	0.0290628	-2.86707	11
YDL045W-A	MRP10	-0.0319207	-0.042444	0.98913	0.997441	0.00255864	0.864061	0.0339449	-2.79956	11
YNL001W	DOM34	-0.0167837	-0.0273931	0.989209	0.997275	0.00272518	0.864061	0.0358544	-2.77914	11
YDR022C	CIS1	-0.0214912	-0.0319634	0.989298	0.997079	0.00292102	0.864061	0.0376499	-2.75652	11
YER092W	IES5	-0.0123452	-0.0228208	0.989393	0.996853	0.00314722	0.864061	0.0392157	-2.73204	11
YKL134C	OCT1	-0.0160595	-0.0262316	0.989662	0.996131	0.00386914	0.864061	0.0461208	-2.66328	11
YMR123W	PKR1	0.00915997	-0.0310386	0.960166	1	8.37079e-25	0.864061	6.63545e-22	-10.2164	21
YMR114C	YMR114C	-0.000741063	-0.0292665	0.971453	1	1.18517e-13	0.864061	3.7579e-11	-7.32605	21
YPR057W	BRR1	0.00972787	-0.0178663	0.972672	1	1.1573e-12	0.864061	3.05793e-10	-7.01408	21
YFR021W	ATG18	0.00188427	-0.0234808	0.974683	1	4.03941e-11	0.864061	8.53867e-09	-6.49913	21
YML089C	YML089C	0.00811929	-0.0171167	0.974967	1	6.54052e-11	0.864061	1.29615e-08	-6.42623	21
YMR004W	MVP1	-0.00131611	-0.026187	0.975096	1	8.12358e-11	0.864061	1.49146e-08	-6.39318	21
YLL043W	FPS1	-0.00786039	-0.0320023	0.975667	1	2.0909e-10	0.864061	3.31488e-08	-6.24709	21
YFR008W	FAR7	0.000712571	-0.0230143	0.97629	1	5.73364e-10	0.864061	8.26364e-08	-6.08752	21
YCR099C	YCR099C	0.00214787	-0.0212434	0.976659	1	1.02969e-09	0.864061	1.41952e-07	-5.99305	21
YMR029C	FAR8	0.00354402	-0.0181162	0.978416	1	1.48649e-08	0.864061	1.611e-06	-5.54302	21
YDR289C	RTT103	0.0018386	-0.0197676	0.978433	1	1.52424e-08	0.864061	1.611e-06	-5.53863	21
YOR216C	RUD3	0.0103086	-0.011261	0.97865	1	2.09016e-08	0.864061	2.13787e-06	-5.48306	21
YLR360W	VPS38	0.00198449	-0.0181229	0.979932	1	1.2698e-07	0.864061	1.05954e-05	-5.15476	21
YDR150W	NUM1	-0.00197417	-0.0212884	0.980648	1	3.31927e-07	0.864061	2.50586e-05	-4.97165	21
YER058W	PET117	0.000201043	-0.0181179	0.981685	0.999999	1.2628e-06	0.864061	7.85108e-05	-4.70605	21
YCL014W	BUD3	0.000781949	-0.01719	0.982042	0.999998	1.96977e-06	0.864061	0.000113558	-4.61455	21
YLR338W	OPI9	0.00513099	-0.0127398	0.98222	0.999998	2.45178e-06	0.864061	0.000134035	-4.56887	21
YJL168C	SET2	0.00795878	-0.00967681	0.982504	0.999997	3.4567e-06	0.864061	0.00017678	-4.49634	21
YKL110C	KTI12	0.00767425	-0.00986223	0.982597	0.999996	3.86704e-06	0.864061	0.000194626	-4.47242	21
YOR039W	CKB2	0.000911395	-0.0163278	0.982776	0.999995	4.78925e-06	0.864061	0.000233624	-4.42648	21
YGR166W	TRS65	0.000305491	-0.0167921	0.982908	0.999994	5.59257e-06	0.864061	0.000268677	-4.39289	21
YML032C	RAD52	-0.00302126	-0.0199279	0.983042	0.999993	6.54966e-06	0.864061	0.000309962	-4.35844	21
YGR062C	COX18	0.00460326	-0.0123721	0.983102	0.999993	7.02692e-06	0.864061	0.000327657	-4.34302	21
YIL140W	AXL2	0.00747595	-0.00951419	0.983136	0.999993	7.30697e-06	0.864061	0.000334648	-4.33443	21
YLR299W	ECM38	0.00438865	-0.0124059	0.983279	0.999991	8.62368e-06	0.864061	0.000379773	-4.29784	21
YHR115C	DMA1	0.00711636	-0.00921671	0.983782	0.999985	1.53038e-05	0.864061	0.000636013	-4.1689	21
YML061C	PIF1	0.00494416	-0.0113455	0.983791	0.999985	1.54452e-05	0.864061	0.000636013	-4.1668	21
YOR227W	HER1	-0.00430372	-0.020344	0.98389	0.999983	1.72731e-05	0.864061	0.000693277	-4.14122	21
YOR245C	DGA1	0.00204501	-0.0140208	0.983967	0.999981	1.88114e-05	0.864061	0.000745582	-4.12161	21
YNL115C	YNL115C	-0.00119149	-0.0171377	0.984035	0.99998	2.02805e-05	0.864061	0.000784202	-4.10426	21
YML081C-A	ATP18	-0.00819988	-0.0239638	0.984106	0.999978	2.19355e-05	0.864061	0.000837977	-4.08609	21
YOL089C	HAL9	-0.00482772	-0.0205376	0.984214	0.999975	2.47066e-05	0.864061	0.00092781	-4.05839	21
YML110C	COQ5	0.00320806	-0.0126226	0.98422	0.999975	2.48722e-05	0.864061	0.00092781	-4.05682	21
YOR231W	MKK1	0.00506639	-0.0105743	0.984438	0.999968	3.15431e-05	0.864061	0.0011396	-4.00096	21
YNL119W	NCS2	0.00623036	-0.00942594	0.984441	0.999968	3.1628e-05	0.864061	0.0011396	-4.00032	21
YML079W	YML079W	0.00176818	-0.0137497	0.984509	0.999966	3.40696e-05	0.864061	0.00119966	-3.98269	21
YPL234C	VMA11	0.00479477	-0.0105977	0.984681	0.999959	4.09482e-05	0.864061	0.00138125	-3.93878	21
YPR030W	CSR2	0.00368431	-0.0116311	0.984741	0.999956	4.36442e-05	0.864061	0.00145669	-3.92345	21
YOL063C	CRT10	0.00360257	-0.0116565	0.984796	0.999954	4.62631e-05	0.864061	0.00152801	-3.9094	21
YJL169W	YJL169W	0.00587567	-0.00933506	0.984878	0.99995	5.04758e-05	0.864061	0.00164997	-3.88829	21
YOL143C	RIB4	-0.00622849	-0.021123	0.985012	0.999942	5.81105e-05	0.864061	0.00184255	-3.85396	21
YNL005C	MRP7	-0.00685857	-0.0217291	0.985027	0.999941	5.90052e-05	0.864061	0.00185239	-3.85022	21
YDL018C	ERP3	0.00396066	-0.0108283	0.985269	0.999924	7.58989e-05	0.864061	0.00227035	-3.78811	21
YML084W	YML084W	-0.0041446	-0.0185931	0.985491	0.999905	9.52682e-05	0.864061	0.00267321	-3.73124	21
YPL256C	CLN2	-0.00134637	-0.0158116	0.985515	0.999902	9.76095e-05	0.864061	0.00271488	-3.72512	21
YKR072C	SIS2	-0.0054132	-0.0195901	0.985746	0.999877	0.000123157	0.864061	0.00330012	-3.66606	21
YLR093C	NYV1	-0.00194697	-0.0161435	0.985776	0.999873	0.000126889	0.864061	0.00335278	-3.65842	21
YPR191W	QCR2	-0.00309736	-0.0172187	0.985835	0.999865	0.000134569	0.864061	0.00352633	-3.64333	21
YNL022C	YNL022C	0.00472317	-0.00944073	0.985903	0.999856	0.000143963	0.864061	0.00371117	-3.62593	21
YGR239C	PEX21	0.00277638	-0.0111426	0.98612	0.999822	0.000178231	0.864061	0.00448515	-3.57038	21
YAL061W	BDH2	0.00025982	-0.0135329	0.986211	0.999805	0.00019482	0.864061	0.00485547	-3.547	21
YGR068C	ART5	0.00451541	-0.00914624	0.9864	0.999766	0.000233822	0.864061	0.00553279	-3.49864	21
YMR065W	KAR5	8.27483e-05	-0.0133313	0.986587	0.99972	0.000279603	0.864061	0.0064243	-3.45067	21
YOR178C	GAC1	-0.00689619	-0.0201808	0.986623	0.999711	0.000289313	0.864061	0.00656478	-3.44144	21
YGR076C	MRPL25	-0.000661901	-0.0140186	0.986635	0.999708	0.000292446	0.864061	0.00657644	-3.43852	21
YKR054C	DYN1	-0.000198041	-0.0135415	0.986654	0.999702	0.000297844	0.864061	0.00665065	-3.43357	21
YDR530C	APA2	0.00158543	-0.0117245	0.986711	0.999686	0.000314379	0.864061	0.00694388	-3.4189	21
YPL202C	AFT2	0.00100731	-0.0119899	0.987016	0.999582	0.00041758	0.864061	0.00890807	-3.34087	21
YJL037W	IRC18	0.00192349	-0.0109384	0.987163	0.999522	0.000477859	0.864061	0.00983881	-3.30325	21
YBL081W	YBL081W	0.00114927	-0.0116085	0.987257	0.999479	0.000520617	0.864061	0.0105144	-3.27914	21
YML087C	AIM33	0.00344578	-0.00924308	0.987355	0.999431	0.000568772	0.864061	0.0112715	-3.25409	21
YOR269W	PAC1	-0.00448815	-0.0167868	0.987646	0.999262	0.000737551	0.864061	0.0139202	-3.17954	21
YLR334C	YLR334C	0.00102514	-0.011315	0.987673	0.999245	0.0007551	0.864061	0.0141671	-3.17272	21
YLL038C	ENT4	-0.000173018	-0.0123601	0.987811	0.999147	0.000852547	0.864061	0.0153592	-3.1373	21
YHR198C	AIM18	-0.0021247	-0.0142699	0.987829	0.999134	0.000866175	0.864061	0.0155113	-3.13265	21
YKR035C	OPI8	-0.00757384	-0.0195978	0.987884	0.999091	0.000908885	0.864061	0.0159025	-3.1185	21
YIL099W	SGA1	-0.00299293	-0.0149818	0.987975	0.999017	0.000983356	0.864061	0.016854	-3.09521	21
YPL201C	YIG1	-0.000533348	-0.0124087	0.988118	0.998888	0.00111208	0.864061	0.0185586	-3.05854	21
YDL175C	AIR2	0.000875503	-0.010931	0.988204	0.998804	0.00119605	0.864061	0.0194482	-3.03667	21
YDL037C	BSC1	-0.00739411	-0.0190137	0.988294	0.998709	0.00129078	0.864061	0.0204638	-3.01361	21
YER185W	PUG1	-0.000377829	-0.0120261	0.988347	0.99865	0.00135025	0.864061	0.0213001	-2.99992	21
YBR034C	HMT1	-0.00369276	-0.0152937	0.988356	0.99864	0.00136025	0.864061	0.0213517	-2.99767	21
YJR092W	BUD4	0.00247417	-0.00914991	0.988405	0.998583	0.00141678	0.864061	0.0220209	-2.98524	21
YIL123W	SIM1	-0.00907292	-0.0205383	0.98843	0.998553	0.00144677	0.864061	0.0221785	-2.97883	21
YBR020W	GAL1	-0.00216533	-0.0136615	0.988479	0.998493	0.00150736	0.864061	0.0226771	-2.96623	21
YOL118C	YOL118C	-0.0010245	-0.0125325	0.98848	0.998491	0.00150906	0.864061	0.0226771	-2.96589	21
YOR311C	DGK1	-0.00400716	-0.0154703	0.988491	0.998478	0.00152231	0.864061	0.0227683	-2.9632	21
YDR360W	OPI7	0.000482816	-0.0107563	0.988766	0.99809	0.00191016	0.864061	0.0274057	-2.89263	21
YBR150C	TBS1	-0.00671166	-0.0177644	0.988873	0.997918	0.00208243	0.864061	0.0290876	-2.8654	21
YJL092W	SRS2	-0.00114887	-0.0122393	0.988897	0.997876	0.00212352	0.864061	0.0295315	-2.8592	21
YDR074W	TPS2	-0.00607495	-0.0170923	0.988915	0.997844	0.00215557	0.864061	0.0298463	-2.85445	21
YER080W	AIM9	0.00175787	-0.00918921	0.989072	0.997556	0.00244415	0.864061	0.0326996	-2.8143	21
YGL086W	MAD1	-0.0015904	-0.0124143	0.989159	0.997382	0.00261842	0.864061	0.0345932	-2.79209	21
YIL141W	YIL141W	0.000721823	-0.00997121	0.989315	0.99704	0.00295987	0.864061	0.037947	-2.75219	21
YLR191W	PEX13	-9.37069e-05	-0.0107694	0.989323	0.99702	0.00297998	0.864061	0.037947	-2.74998	21
YNL092W	YNL092W	-0.00605293	-0.0166548	0.989334	0.996996	0.00300389	0.864061	0.0380986	-2.74736	21
YML102C-A	YML102C-A	-0.00382921	-0.014429	0.989359	0.996935	0.00306524	0.864061	0.0387217	-2.74072	21
YFR006W	YFR006W	0.000259296	-0.0103606	0.989383	0.996878	0.00312157	0.864061	0.0391215	-2.73473	21
YDL199C	YDL199C	0.0010871	-0.00950928	0.989415	0.996799	0.00320077	0.864061	0.0396441	-2.72647	21
YJL053W	PEP8	-0.000229992	-0.0106277	0.9896	0.99631	0.00369042	0.864061	0.0448332	-2.67915	21
YMR257C	PET111	0.00133571	-0.00906346	0.989615	0.996268	0.00373241	0.864061	0.0450001	-2.67536	21
YML017W	PSP2	-0.00632722	-0.016623	0.989639	0.996199	0.00380124	0.864061	0.0454823	-2.66923	21
YML118W	NGL3	-0.000354492	-0.0105981	0.989753	0.995855	0.00414506	0.864061	0.0483199	-2.64002	21
YDR237W	MRPL7	0.0147275	-0.0282177	0.957678	1	9.5868e-28	0.864061	1.01325e-24	-10.8536	31
YNR051C	BRE5	0.0151071	-0.0205276	0.964896	1	1.07465e-19	0.864061	6.81494e-17	-9.00537	31
YGR081C	SLX9	0.0222201	-0.0125909	0.965946	1	1.20282e-18	0.864061	5.44835e-16	-8.73644	31
YNL227C	JJJ1	0.0123149	-0.0177797	0.970272	1	1.18565e-14	0.864061	4.17714e-12	-7.6287	31
YNL091W	NST1	0.0160287	-0.0118274	0.972583	1	9.84183e-13	0.864061	2.83692e-10	-7.03671	31
YKL212W	SAC1	0.0171598	-0.0098789	0.973417	1	4.45492e-12	0.864061	1.08658e-09	-6.8231	31
YDL077C	VAM6	0.0108871	-0.0123677	0.976996	1	1.74408e-09	0.864061	2.21203e-07	-5.9068	31
YFL042C	YFL042C	0.0387241	0.00326629	0.965864	1	9.99448e-19	0.863892	4.52503e-16	-8.75735	32
YIL065C	FIS1	0.0314767	-0.00165709	0.967877	1	8.48086e-17	0.864061	3.36135e-14	-8.24182	32
YJR060W	CBF1	0.0167762	-0.00852007	0.975121	1	8.46682e-11	0.864061	1.49146e-08	-6.38685	32
YML095C-A	YML095C-A	0.0168075	-0.00768555	0.975912	1	3.11753e-10	0.864061	4.70711e-08	-6.18437	32
YDR148C	KGD2	0.0146131	-0.00736887	0.978335	1	1.31888e-08	0.864061	1.49353e-06	-5.56392	32
YIL133C	RPL16A	0.0273481	0.00555675	0.978789	1	2.5522e-08	0.864061	2.52888e-06	-5.44763	32
YER030W	CHZ1	0.0132116	-0.0080251	0.97904	1	3.65786e-08	0.864061	3.51461e-06	-5.38324	32
YNL183C	NPR1	0.0197697	-1.42882e-06	0.980612	1	3.16771e-07	0.864061	2.46525e-05	-4.9807	32
YPL086C	ELP3	0.0161043	-0.00359086	0.980617	1	3.18773e-07	0.864061	2.46525e-05	-4.97948	32
YNL127W	FAR11	0.0122542	-0.00711033	0.98087	1	4.44546e-07	0.864061	3.27802e-05	-4.91472	32
YPR126C	YPR126C	0.0147014	-0.00444254	0.981133	0.999999	6.25992e-07	0.864061	4.51107e-05	-4.84723	32
YER177W	BMH1	0.024957	0.0057566	0.981267	0.999999	7.43422e-07	0.864061	5.23826e-05	-4.813	32
YDR450W	RPS18A	0.0204716	0.00149664	0.981406	0.999999	8.87439e-07	0.864061	6.11708e-05	-4.7775	32
YLR023C	IZH3	0.016334	-0.00235118	0.981615	0.999999	1.1569e-06	0.864061	7.33654e-05	-4.72389	32
YLR228C	ECM22	0.0140944	-0.00421809	0.981942	0.999998	1.74077e-06	0.864061	0.000104143	-4.64015	32
YBL104C	YBL104C	0.0167417	-0.00159553	0.981965	0.999998	1.79035e-06	0.864061	0.000105125	-4.63434	32
YBL016W	FUS3	0.0156061	-0.00259755	0.982076	0.999998	2.05404e-06	0.864061	0.000116301	-4.60584	32
YJR082C	EAF6	0.0226567	0.00439024	0.982138	0.999998	2.2171e-06	0.864061	0.000123332	-4.58992	32
YOR080W	DIA2	0.0202839	0.00266387	0.98273	0.999995	4.53329e-06	0.864061	0.000224593	-4.43832	32
YNL304W	YPT11	0.0173528	0.000724242	0.983655	0.999987	1.32587e-05	0.864061	0.000560535	-4.20148	32
YFL023W	BUD27	0.0208874	0.00503442	0.984471	0.999967	3.2696e-05	0.864061	0.00116484	-3.99246	32
YPR122W	AXL1	0.0129075	-0.00274907	0.984543	0.999965	3.53183e-05	0.864061	0.00121724	-3.97413	32
YDR297W	SUR2	0.0194445	0.00376023	0.984615	0.999962	3.81571e-05	0.864061	0.00130094	-3.95569	32
YPL246C	RBD2	0.0104378	-0.00478976	0.98493	0.999947	5.32983e-05	0.864061	0.00172445	-3.87506	32
YPR029C	APL4	0.0123897	-0.00284302	0.984954	0.999945	5.46536e-05	0.864061	0.00175044	-3.86895	32
YPL049C	DIG1	0.0189449	0.00378241	0.985119	0.999935	6.49905e-05	0.864061	0.00200067	-3.82649	32
YDR126W	SWF1	0.0158774	0.000808911	0.985167	0.999932	6.82779e-05	0.864061	0.00208166	-3.81432	32
YHR191C	CTF8	0.0116219	-0.00328047	0.985269	0.999924	7.58603e-05	0.864061	0.00227035	-3.78824	32
YJL199C	MBB1	0.0147453	-9.05218e-05	0.98538	0.999915	8.50086e-05	0.864061	0.00247812	-3.75985	32
YJR049C	UTR1	0.019023	0.0042249	0.985478	0.999906	9.39956e-05	0.864061	0.00267321	-3.73463	32
YLR441C	RPS1A	0.0224016	0.00755914	0.985483	0.999906	9.44321e-05	0.864061	0.00267321	-3.73346	32
YOL124C	TRM11	0.0147539	0.000184453	0.985642	0.999889	0.000110993	0.864061	0.00303389	-3.69259	32
YJL184W	GON7	0.0207283	0.00609377	0.985663	0.999887	0.00011328	0.864061	0.00306995	-3.6874	32
YNL147W	LSM7	0.0198985	0.00536659	0.985752	0.999876	0.000123855	0.864061	0.00330012	-3.66462	32
YBR106W	PHO88	0.0108898	-0.0033761	0.985888	0.999858	0.000141853	0.864061	0.00368675	-3.62974	32
YPR090W	YPR090W	0.0105948	-0.00333404	0.986217	0.999804	0.00019601	0.864061	0.00485547	-3.5454	32
YPL068C	YPL068C	0.0120952	-0.00183167	0.98624	0.9998	0.000200323	0.864061	0.00492385	-3.53966	32
YNL289W	PCL1	0.0154509	0.00153719	0.986298	0.999788	0.000211976	0.864061	0.00513073	-3.52471	32
YOR309C	YOR309C	0.0106255	-0.00298993	0.986528	0.999736	0.000264254	0.864061	0.00611596	-3.46588	32
YBR101C	FES1	0.0116537	-0.00178668	0.986714	0.999685	0.000315356	0.864061	0.00694388	-3.41805	32
YPL099C	AIM43	0.0116395	-0.00167581	0.986838	0.999646	0.000354012	0.864061	0.00774129	-3.38645	32
YOR008C	SLG1	0.0222462	0.00887449	0.986919	0.999618	0.000381903	0.864061	0.00823759	-3.36559	32
YMR075W	RCO1	0.0131571	4.84157e-06	0.987019	0.999581	0.000418607	0.864061	0.00890807	-3.34019	32
YOR026W	BUB3	0.0124358	-0.000539105	0.987184	0.999513	0.000487418	0.864061	0.00997088	-3.29769	32
YIL132C	CSM2	0.0219374	0.00892644	0.987268	0.999474	0.000526065	0.864061	0.0105571	-3.2762	32
YLR110C	CCW12	0.0202895	0.00738492	0.987352	0.999433	0.00056741	0.864061	0.0112715	-3.25478	32
YOL065C	INP54	0.012091	-0.00061842	0.987442	0.999385	0.000615411	0.864061	0.01212	-3.23164	32
YPR003C	YPR003C	0.0132962	0.000720855	0.98759	0.999298	0.00070176	0.864061	0.0133849	-3.19393	32
YOL039W	RPP2A	0.0152767	0.00284022	0.987751	0.999191	0.000808852	0.864061	0.0149109	-3.1527	32
YBR171W	SEC66	0.0166525	0.00425489	0.987805	0.999151	0.00084858	0.864061	0.0153592	-3.13867	32
YNL219C	ALG9	0.0154671	0.00321577	0.987935	0.99905	0.000950033	0.864061	0.0164608	-3.10542	32
YOR229W	WTM2	0.015423	0.0032678	0.988029	0.99897	0.00103042	0.864061	0.0174718	-3.08132	32
YDR334W	SWR1	0.0182412	0.00612073	0.988097	0.998908	0.00109159	0.864061	0.0183131	-3.06411	32
YOR124C	UBP2	0.0143206	0.00228859	0.988138	0.998869	0.00113079	0.864061	0.018772	-3.05354	32
YDR395W	SXM1	0.0128527	0.000873323	0.988173	0.998835	0.00116481	0.864061	0.0191365	-3.04464	32
YNL234W	YNL234W	0.014395	0.00246942	0.988244	0.998763	0.00123723	0.864061	0.0199135	-3.02645	32
YDR101C	ARX1	0.0127365	0.00101371	0.988425	0.998559	0.00144067	0.864061	0.0221785	-2.98012	32
YHR035W	YHR035W	0.0116904	9.74344e-05	0.988541	0.998413	0.00158726	0.864061	0.0236283	-2.95031	32
YLR373C	VID22	0.0213019	0.0096474	0.988589	0.998349	0.001651	0.864061	0.0244623	-2.93813	32
YHR123W	EPT1	0.0125521	0.00113933	0.988729	0.998147	0.00185251	0.864061	0.0268993	-2.90224	32
YAL011W	SWC3	0.0183369	0.0068626	0.988732	0.998142	0.0018579	0.864061	0.0268993	-2.90133	32
YBR119W	MUD1	0.0175121	0.00609379	0.988778	0.998071	0.00192883	0.864061	0.0275047	-2.88957	32
YJR094W-A	RPL43B	0.0128811	0.00151833	0.988782	0.998066	0.00193441	0.864061	0.0275047	-2.88866	32
YKL055C	OAR1	0.013059	0.00184209	0.988928	0.997823	0.0021771	0.864061	0.0300134	-2.85129	32
YLL007C	YLL007C	0.0215214	0.0102821	0.988997	0.997697	0.00230259	0.864061	0.0312528	-2.83343	32
YHR003C	YHR003C	0.0107704	-0.00030097	0.989047	0.997605	0.00239487	0.864061	0.0321761	-2.82085	32
YFL010C	WWM1	0.0126727	0.00190821	0.98937	0.996909	0.00309094	0.864061	0.0388914	-2.73798	32
YDR425W	SNX41	0.0160945	0.0053618	0.989437	0.996744	0.00325628	0.864061	0.040019	-2.72079	32
YPL219W	PCL8	0.0130104	0.00246419	0.989589	0.99634	0.00366031	0.864061	0.0448107	-2.6819	32
YBR226C	YBR226C	0.0141194	0.00366546	0.989692	0.996043	0.00395741	0.864061	0.0468209	-2.65568	32
YLR181C	VTA1	0.0146182	0.00417749	0.98971	0.995988	0.00401229	0.864061	0.0472938	-2.65103	32
YJL052W	TDH1	0.011783	0.00147873	0.989816	0.995653	0.00434675	0.864061	0.0499366	-2.62388	32
YNL025C	SSN8	0.0445824	0.0217879	0.978178	1	1.04761e-08	0.864061	1.23027e-06	-5.60395	33
YDR083W	RRP8	0.0421061	0.0207014	0.97946	1	6.61207e-08	0.864061	5.8237e-06	-5.27571	33
YLR374C	YLR374C	0.0341214	0.0159865	0.982463	0.999997	3.29337e-06	0.864061	0.000171189	-4.50662	33
YIL152W	YIL152W	0.0518281	0.0364522	0.985382	0.999915	8.51892e-05	0.864061	0.00247812	-3.75932	33
YPL047W	SGF11	0.0305297	0.0160859	0.985984	0.999844	0.000156029	0.864061	0.00395785	-3.60508	33
YAL026C	DRS2	0.0300638	0.0160344	0.98638	0.999771	0.00022944	0.864061	0.00546991	-3.50368	33
YML026C	RPS18B	0.0300629	0.016286	0.986625	0.99971	0.000289857	0.864061	0.00656478	-3.44093	33
YDR176W	NGG1	0.0422511	0.0292283	0.987505	0.999349	0.000650944	0.864061	0.0126625	-3.21556	33
YKR057W	RPS21A	0.0237728	0.0117717	0.988278	0.998727	0.00127315	0.864061	0.020337	-3.01779	33
YJR063W	RPA12	0.0275748	0.0155321	0.988281	0.998724	0.00127637	0.864061	0.020337	-3.01702	33
YIL072W	HOP1	0.0248017	0.0131905	0.98867	0.998235	0.00176532	0.864061	0.025914	-2.91731	33
YKL168C	KKQ8	0.0225928	0.0119883	0.98963	0.996224	0.00377566	0.864061	0.0453474	-2.6715	33
YHR081W	LRP1	0.0524887	0.0416722	0.989723	0.995947	0.00405286	0.864061	0.0475951	-2.64763	33
YDR265W	PEX10	-0.0221963	-0.0122251	1.0102	0.00472367	0.995276	0.0494172	0.853044	2.59543	11
YBL038W	MRPL16	-0.0281512	-0.017969	1.01048	0.0038262	0.996174	0.0417982	0.853044	2.66703	11
YIR024C	YIR024C	-0.02346	-0.0132016	1.0105	0.00374625	0.996254	0.0412051	0.853044	2.67412	11
YER054C	GIP2	-0.0293463	-0.0190591	1.0106	0.00348755	0.996512	0.039028	0.853044	2.69803	11
YGR112W	SHY1	-0.0205303	-0.0100811	1.01067	0.00330423	0.996696	0.0371058	0.853044	2.71596	11
YNR036C	MRPS12	-0.0543765	-0.043962	1.01101	0.00252083	0.997479	0.0300973	0.853044	2.80436	11
YPR051W	MAK3	-0.0482533	-0.0373084	1.0115	0.00170085	0.998299	0.0223879	0.853044	2.92889	11
YPR096C	YPR096C	-0.0229317	-0.0116878	1.01151	0.00168952	0.99831	0.0223303	0.853044	2.93097	11
YMR126C	DLT1	-0.0223195	-0.0107776	1.01181	0.00131851	0.998681	0.01802	0.853044	3.00716	11
YPL139C	UME1	-0.0271188	-0.0155862	1.01185	0.00126549	0.998735	0.0173692	0.853044	3.01961	11
YBR058C	UBP14	-0.0249018	-0.012994	1.01221	0.000931456	0.999069	0.0137228	0.853044	3.11126	11
YDL142C	CRD1	-0.0227285	-0.0104573	1.01256	0.000688298	0.999312	0.0106793	0.853044	3.19951	11
YNL041C	COG6	-0.0232941	-0.0109463	1.01264	0.000637648	0.999362	0.00998997	0.853044	3.22148	11
YKL032C	IXR1	-0.0515645	-0.0392193	1.01302	0.000454519	0.999545	0.00747431	0.853044	3.31726	11
YCR020C-A	MAK31	-0.0314074	-0.018694	1.01313	0.000411018	0.999589	0.00691137	0.853044	3.34527	11
YDL069C	CBS1	-0.0272607	-0.0141291	1.0135	0.000289777	0.99971	0.00517045	0.853044	3.44101	11
YDL104C	QRI7	-0.0244239	-0.0111896	1.01357	0.000272185	0.999728	0.00491113	0.853044	3.45792	11
YLR439W	MRPL4	-0.0302263	-0.0169876	1.01365	0.000250835	0.999749	0.0046035	0.853044	3.47986	11
YPL040C	ISM1	-0.0435411	-0.0303465	1.0138	0.000218447	0.999782	0.00405544	0.853044	3.51673	11
YOR106W	VAM3	-0.0456929	-0.0324809	1.01384	0.000208274	0.999792	0.00389424	0.853044	3.52937	11
YPR024W	YME1	-0.0300055	-0.0164499	1.01397	0.000183523	0.999816	0.00348771	0.853044	3.56271	11
YNL098C	RAS2	-0.0312799	-0.0177156	1.014	0.000178673	0.999821	0.00345692	0.853044	3.56973	11
YDL044C	MTF2	-0.0340084	-0.0203438	1.01415	0.000155207	0.999845	0.00309615	0.853044	3.60645	11
YPL055C	LGE1	-0.047969	-0.0344609	1.01419	0.000148744	0.999851	0.00298576	0.853044	3.61748	11
YOL053W	AIM39	-0.0300741	-0.0161301	1.01438	0.000123417	0.999877	0.0025739	0.853044	3.66552	11
YDL107W	MSS2	-0.0309463	-0.0170056	1.01439	0.000122242	0.999878	0.00256606	0.853044	3.66797	11
YDL032W	YDL032W	-0.0252718	-0.0111022	1.01454	0.000105002	0.999895	0.00223335	0.853044	3.70667	11
YGR171C	MSM1	-0.0304414	-0.0161431	1.01475	8.47814e-05	0.999915	0.00186502	0.853044	3.76052	11
YCL033C	MXR2	-0.0234943	-0.0090732	1.01477	8.2998e-05	0.999917	0.00183839	0.853044	3.76583	11
YGR135W	PRE9	-0.0279795	-0.0133997	1.015	6.53619e-05	0.999935	0.00146854	0.853044	3.82509	11
YKL160W	ELF1	-0.0332269	-0.018226	1.01552	3.78716e-05	0.999962	0.000900985	0.853044	3.95748	11
YLR015W	BRE2	-0.0381979	-0.0227699	1.01604	2.14068e-05	0.999979	0.000577753	0.853044	4.09175	11
YPR116W	RRG8	-0.0400352	-0.0245752	1.0161	1.9945e-05	0.99998	0.00056191	0.853044	4.10812	11
YBL015W	ACH1	-0.0308345	-0.0148182	1.01653	1.24348e-05	0.999988	0.000366394	0.853044	4.21598	11
YAR014C	BUD14	-0.0357722	-0.0197747	1.01659	1.15473e-05	0.999988	0.000346603	0.853044	4.23266	11
YKR048C	NAP1	-0.0391312	-0.0226909	1.01711	6.34141e-06	0.999994	0.000216668	0.853044	4.36551	11
YPL104W	MSD1	-0.0379513	-0.021446	1.01716	6.0042e-06	0.999994	0.000207352	0.853044	4.37744	11
YFL033C	RIM15	-0.037027	-0.0203083	1.01736	4.71228e-06	0.999995	0.000164505	0.853044	4.42997	11
YKL194C	MST1	-0.0423651	-0.0253867	1.01773	3.03139e-06	0.999997	0.000111907	0.853044	4.52419	11
YBR174C	YBR174C	-0.0292841	-0.0119993	1.01781	2.76181e-06	0.999997	0.000105597	0.853044	4.54385	11
YGL058W	RAD6	-0.0422942	-0.0251575	1.01789	2.48361e-06	0.999998	9.61043e-05	0.853044	4.56617	11
YPL132W	COX11	-0.030361	-0.0122611	1.01867	9.48179e-07	0.999999	3.93165e-05	0.853044	4.76417	11
YBR268W	MRPL37	-0.0485202	-0.0306468	1.01878	8.15614e-07	0.999999	3.44674e-05	0.853044	4.79445	11
YER114C	BOI2	-0.0521732	-0.0325143	1.02074	5.93854e-08	1	2.93429e-06	0.853044	5.29538	11
YDL068W	YDL068W	-0.0334348	-0.0127182	1.02143	2.21693e-08	1	1.18669e-06	0.853044	5.47264	11
YCR076C	YCR076C	-0.0400002	-0.0193848	1.02147	2.08894e-08	1	1.13713e-06	0.853044	5.48316	11
YDR028C	REG1	-0.0416621	-0.020612	1.02197	1.01835e-08	1	5.84047e-07	0.853044	5.60885	11
YDL130W-A	STF1	-0.0416741	-0.0188268	1.02384	5.67528e-10	1	3.87817e-08	0.853044	6.08916	11
YBR163W	EXO5	-0.0678401	-0.0444195	1.02513	6.90203e-11	1	5.83352e-09	0.853044	6.41804	11
YOR147W	MDM32	-0.034135	-0.0097336	1.02526	5.46285e-11	1	4.74193e-09	0.853044	6.45355	11
YPR050C	YPR050C	-0.0509602	-0.0219327	1.03059	2.66454e-15	1	3.42309e-13	0.853044	7.81651	11
YBR061C	TRM7	-0.0531134	-0.0162055	1.03898	0	1	0	0.853044	9.9655	11
YPL042C	SSN3	-0.0666081	-0.0188931	1.05112	0	1	0	0.853044	13.0747	11
YER180C	ISC10	-0.00981527	0.00032569	1.01024	0.00457122	0.995429	0.0479786	0.853044	2.60668	12
YLR268W	SEC22	-0.0107371	-0.000431204	1.01042	0.00400296	0.995997	0.0431422	0.853044	2.65182	12
YKL093W	MBR1	-0.00988385	0.000446513	1.01043	0.00395545	0.996045	0.0427737	0.853044	2.65585	12
YGR184C	UBR1	-0.0179944	-0.00774507	1.01044	0.00394445	0.996056	0.0427737	0.853044	2.65679	12
YIL035C	CKA1	-0.0150172	-0.00465382	1.01052	0.00369915	0.996301	0.0408268	0.853044	2.67836	12
YDR316W	OMS1	-0.0109069	-0.000458884	1.01056	0.00358268	0.996417	0.0398151	0.853044	2.68906	12
YJR037W	YJR037W	-0.0100774	0.000505249	1.01069	0.00324813	0.996752	0.0366037	0.853044	2.72162	12
YOL028C	YAP7	-0.0114993	-0.000898712	1.01072	0.00316475	0.996835	0.0357897	0.853044	2.73021	12
YPR021C	AGC1	-0.0106316	0	1.01075	0.00311107	0.996889	0.0354322	0.853044	2.73584	12
YHR012W	VPS29	-0.0117035	-0.00107091	1.01076	0.00308049	0.99692	0.0352087	0.853044	2.73909	12
YLR393W	ATP10	-0.0169667	-0.00637682	1.01077	0.00304691	0.996953	0.0349493	0.853044	2.74269	12
YGR270W	YTA7	-0.0165897	-0.00598733	1.01078	0.00302653	0.996973	0.03484	0.853044	2.74489	12
YDR061W	YDR061W	-0.0100609	0.000622295	1.01079	0.00300181	0.996998	0.0346797	0.853044	2.74758	12
YLR455W	YLR455W	-0.0156698	-0.00500496	1.01083	0.0029028	0.997097	0.0340255	0.853044	2.75856	12
YLR349W	YLR349W	-0.010949	-0.000142084	1.01093	0.00270042	0.9973	0.0320037	0.853044	2.7821	12
YDR283C	GCN2	-0.010297	0.000548213	1.01096	0.002634	0.997366	0.0313321	0.853044	2.79017	12
YOL062C	APM4	-0.0109641	-6.16913e-05	1.01102	0.00250113	0.997499	0.0299736	0.853044	2.80689	12
YBR273C	UBX7	-0.0120507	-0.00113102	1.01105	0.00244303	0.997557	0.0294975	0.853044	2.81445	12
YML010C-B	YML010C-B	-0.0169606	-0.00606507	1.01108	0.00238396	0.997616	0.0291126	0.853044	2.82231	12
YDR313C	PIB1	-0.0125365	-0.00157908	1.0111	0.00235924	0.997641	0.0290956	0.853044	2.82565	12
YIR002C	MPH1	-0.0174257	-0.00651626	1.0111	0.00234734	0.997653	0.0290956	0.853044	2.82727	12
YIL057C	RGI2	-0.0114398	-0.000426113	1.01114	0.00227649	0.997724	0.0283389	0.853044	2.83707	12
YHL039W	EFM1	-0.0111427	-0.000118289	1.01115	0.00226281	0.997737	0.0282783	0.853044	2.83899	12
YML113W	DAT1	-0.0119841	-0.000947785	1.01117	0.00222409	0.997776	0.0279029	0.853044	2.8445	12
YML004C	GLO1	-0.0146157	-0.00360798	1.01117	0.00222267	0.997777	0.0279029	0.853044	2.8447	12
YNL299W	TRF5	-0.013788	-0.00268151	1.01126	0.00206564	0.997934	0.0264313	0.853044	2.86796	12
YMR067C	UBX4	-0.0186156	-0.00747634	1.01135	0.00192204	0.998078	0.0249921	0.853044	2.89068	12
YOR223W	YOR223W	-0.0126389	-0.00130422	1.01148	0.00172905	0.998271	0.022574	0.853044	2.92378	12
YMR107W	SPG4	-0.00930626	0.00227202	1.01169	0.00145611	0.998544	0.0194859	0.853044	2.97685	12
YAL036C	RBG1	-0.010799	0.000813215	1.01174	0.00139421	0.998606	0.0188143	0.853044	2.99015	12
YKL069W	YKL069W	-0.011731	0	1.01187	0.00124824	0.998752	0.017206	0.853044	3.02377	12
YDR059C	UBC5	-0.0108566	0.000999208	1.01199	0.00113129	0.998869	0.0160061	0.853044	3.05341	12
YKL098W	MTC2	-0.0138341	-0.00197821	1.01202	0.00109686	0.998903	0.0157268	0.853044	3.06267	12
YKL096W	CWP1	-0.0105393	0.00136171	1.01203	0.00109155	0.998908	0.0157209	0.853044	3.06412	12
YNR064C	YNR064C	-0.0139173	-0.0020276	1.01206	0.00106415	0.998936	0.0153953	0.853044	3.07172	12
YJL182C	YJL182C	-0.00998121	0.00199394	1.0121	0.00102964	0.99897	0.0150313	0.853044	3.08155	12
YOR277C	YOR277C	-0.0144613	-0.00242494	1.01221	0.000930585	0.999069	0.0137228	0.853044	3.11154	12
YJL024C	APS3	-0.00940024	0.002775	1.01229	0.000869701	0.99913	0.0129918	0.853044	3.13146	12
YDR529C	QCR7	-0.0195527	-0.007448	1.01235	0.000828697	0.999171	0.0124955	0.853044	3.14561	12
YLR271W	YLR271W	-0.0118047	0.00061472	1.01257	0.000681453	0.999319	0.0106244	0.853044	3.20239	12
YIL085C	KTR7	-0.0116808	0.00107952	1.01291	0.000500386	0.9995	0.00811666	0.853044	3.29031	12
YHR110W	ERP5	-0.0181222	-0.00538203	1.01298	0.000471932	0.999528	0.00769396	0.853044	3.30675	12
YPR061C	JID1	-0.0101921	0.00274863	1.01307	0.000431112	0.999569	0.00713716	0.853044	3.33201	12
YKL116C	PRR1	-0.0152413	-0.00229298	1.01315	0.000402383	0.999598	0.00683778	0.853044	3.35115	12
YLR205C	HMX1	-0.0170086	-0.00405151	1.01318	0.000390405	0.99961	0.00666952	0.853044	3.35951	12
YKR020W	VPS51	-0.0191107	-0.00614116	1.01322	0.00037588	0.999624	0.00645573	0.853044	3.36997	12
YGL215W	CLG1	-0.0125729	0.000491693	1.01323	0.000372822	0.999627	0.00643763	0.853044	3.37222	12
YGR248W	SOL4	-0.00971497	0.00349833	1.01334	0.000335836	0.999664	0.00583032	0.853044	3.40089	12
YOR052C	YOR052C	-0.0109893	0.00222146	1.01336	0.000331276	0.999669	0.00578241	0.853044	3.40462	12
YDL241W	YDL241W	-0.0133368	-3.1051e-05	1.01349	0.000293638	0.999706	0.00518176	0.853044	3.43742	12
YOR266W	PNT1	-0.00969075	0.00367033	1.01349	0.000291914	0.999708	0.00517981	0.853044	3.43902	12
YGL056C	SDS23	-0.012013	0.00141585	1.01359	0.000265416	0.999735	0.00481605	0.853044	3.4647	12
YBR218C	PYC2	-0.0155788	-0.00181872	1.01398	0.00018298	0.999817	0.00348771	0.853044	3.56349	12
YIR014W	YIR014W	-0.00941713	0.00443114	1.01398	0.000182618	0.999817	0.00348771	0.853044	3.56401	12
YLR295C	ATP14	-0.0184789	-0.00465379	1.01409	0.000164691	0.999835	0.00322524	0.853044	3.59102	12
YPL183C	RTT10	-0.0155465	-0.00149998	1.01427	0.000137457	0.999863	0.00277655	0.853044	3.63786	12
YOR111W	YOR111W	-0.0134257	0.000662577	1.01428	0.000135873	0.999864	0.00276193	0.853044	3.64084	12
YFR033C	QCR6	-0.0180186	-0.00399217	1.01428	0.000135358	0.999865	0.00276193	0.853044	3.64182	12
YHR143W	DSE2	-0.0170716	-0.00259478	1.01473	8.64542e-05	0.999914	0.00187815	0.853044	3.75563	12
YKL167C	MRP49	-0.015428	-0.000819017	1.01484	7.72553e-05	0.999923	0.00172307	0.853044	3.78371	12
YJL155C	FBP26	-0.0111954	0.00363582	1.015	6.53858e-05	0.999935	0.00146854	0.853044	3.825	12
YLR398C	SKI2	-0.00916477	0.00611133	1.01542	4.21012e-05	0.999958	0.000986985	0.853044	3.93211	12
YKR069W	MET1	-0.010048	0.00533104	1.01554	3.71219e-05	0.999963	0.000889739	0.853044	3.96226	12
YLL041C	SDH2	-0.0153335	0	1.01557	3.56678e-05	0.999964	0.000861315	0.853044	3.97179	12
YDL187C	YDL187C	-0.0102972	0.00513525	1.01559	3.48842e-05	0.999965	0.000848774	0.853044	3.97707	12
YFR047C	BNA6	-0.0153737	0	1.01561	3.41131e-05	0.999966	0.000836348	0.853044	3.98239	12
YPL023C	MET12	-0.0115016	0.00393354	1.01561	3.40748e-05	0.999966	0.000836348	0.853044	3.98266	12
YHL005C	YHL005C	-0.0178362	-0.00247101	1.01564	3.30087e-05	0.999967	0.00082824	0.853044	3.9902	12
YDR391C	YDR391C	-0.0142278	0.00123301	1.01568	3.16202e-05	0.999968	0.000799647	0.853044	4.00038	12
YGR244C	LSC2	-0.0218444	-0.00648165	1.01571	3.08823e-05	0.999969	0.000787184	0.853044	4.00597	12
YOR331C	YOR331C	-0.0137685	0.00181429	1.0158	2.78693e-05	0.999972	0.000716066	0.853044	4.03016	12
YFR035C	YFR035C	-0.0124059	0.0032334	1.01584	2.68107e-05	0.999973	0.000694423	0.853044	4.03925	12
YML071C	COG8	-0.0177725	-0.00220554	1.01585	2.64364e-05	0.999974	0.000690294	0.853044	4.04255	12
YKR101W	SIR1	-0.0242429	-0.00876632	1.01586	2.60789e-05	0.999974	0.000686542	0.853044	4.04574	12
YMR015C	ERG5	-0.0112507	0.00446238	1.01589	2.52159e-05	0.999975	0.000669309	0.853044	4.05362	12
YCR019W	MAK32	-0.0202724	-0.00454162	1.01606	2.10429e-05	0.999979	0.000572745	0.853044	4.09572	12
YMR210W	YMR210W	-0.0132687	0.00257675	1.01606	2.09921e-05	0.999979	0.000572745	0.853044	4.09628	12
YDL190C	UFD2	-0.0167071	-0.000879773	1.0161	2.01324e-05	0.99998	0.000562258	0.853044	4.10595	12
YBR018C	GAL7	-0.0170773	-0.000934178	1.01642	1.39618e-05	0.999986	0.000403975	0.853044	4.18977	12
YNL054W	VAC7	-0.0182527	-0.00195918	1.0166	1.1476e-05	0.999989	0.000346603	0.853044	4.23405	12
YIL052C	RPL34B	-0.0190801	-0.00272225	1.01668	1.04798e-05	0.99999	0.000320552	0.853044	4.25442	12
YGR096W	TPC1	-0.0137145	0.00288725	1.01683	8.75364e-06	0.999991	0.000272953	0.853044	4.29452	12
YDL001W	RMD1	-0.0128718	0.00377404	1.01686	8.45271e-06	0.999992	0.000266154	0.853044	4.30227	12
YLR328W	NMA1	-0.0121757	0.00449732	1.01688	8.30146e-06	0.999992	0.000263979	0.853044	4.30627	12
YKL137W	CMC1	-0.0146443	0.00200703	1.0169	8.10836e-06	0.999992	0.000260418	0.853044	4.31148	12
YJL042W	MHP1	-0.0180188	-0.00137371	1.01695	7.6367e-06	0.999992	0.000250275	0.853044	4.32471	12
YPL172C	COX10	-0.0187916	-0.00206862	1.01704	6.85516e-06	0.999993	0.000229342	0.853044	4.34845	12
YKL072W	STB6	-0.0125986	0.00427672	1.01709	6.48558e-06	0.999994	0.000219262	0.853044	4.36059	12
YAL053W	FLC2	-0.0157859	0.00138406	1.01745	4.26491e-06	0.999996	0.000150524	0.853044	4.45144	12
YKL053C-A	MDM35	-0.0131077	0.00427655	1.01762	3.47996e-06	0.999997	0.00012558	0.853044	4.49491	12
YNR075W	COS10	-0.0128001	0.00470786	1.01773	3.01137e-06	0.999997	0.000111907	0.853044	4.52559	12
YLR255C	YLR255C	-0.0153941	0.00207381	1.01774	2.98955e-06	0.999997	0.000111907	0.853044	4.52713	12
YIL011W	TIR3	-0.0118057	0.00604293	1.01806	2.02011e-06	0.999998	7.91223e-05	0.853044	4.6093	12
YBR219C	YBR219C	-0.0143669	0.00349007	1.01812	1.88666e-06	0.999998	7.57427e-05	0.853044	4.62349	12
YGR015C	YGR015C	-0.0123592	0.00591798	1.01851	1.16197e-06	0.999999	4.72394e-05	0.853044	4.723	12
YBR292C	YBR292C	-0.0149028	0.00376215	1.01895	6.62212e-07	0.999999	2.83578e-05	0.853044	4.83605	12
YOR334W	MRS2	-0.0269019	-0.00708179	1.02037	9.97182e-08	1	4.64154e-06	0.853044	5.19986	12
YBL027W	RPL19B	-0.0150293	0.00516535	1.0205	8.27771e-08	1	3.90965e-06	0.853044	5.23436	12
YDR194C	MSS116	-0.0264364	-0.00594356	1.02105	3.84358e-08	1	1.95944e-06	0.853044	5.37432	12
YNR040W	YNR040W	-0.0228117	-0.00212071	1.02117	3.21809e-08	1	1.66703e-06	0.853044	5.40624	12
YNL085W	MKT1	-0.0112865	0.00964891	1.02117	3.21591e-08	1	1.66703e-06	0.853044	5.40636	12
YMR267W	PPA2	-0.0284165	-0.00732655	1.02171	1.48942e-08	1	8.2476e-07	0.853044	5.54268	12
YPR092W	YPR092W	-0.0241165	-0.0024676	1.02218	7.35762e-09	1	4.29647e-07	0.853044	5.66485	12
YKL201C	MNN4	-0.0261424	-0.00405689	1.02268	3.48865e-09	1	2.11407e-07	0.853044	5.79147	12
YOL101C	IZH4	-0.0183009	0.00415463	1.02287	2.58474e-09	1	1.62773e-07	0.853044	5.84162	12
YBL072C	RPS8A	-0.0152632	0.00886254	1.0245	1.95122e-10	1	1.42426e-08	0.853044	6.25788	12
YIL018W	RPL2B	-0.0175248	0.00674933	1.02471	1.38626e-10	1	1.06006e-08	0.853044	6.31099	12
YPL205C	YPL205C	-0.0144029	0.00995465	1.02471	1.37156e-10	1	1.06006e-08	0.853044	6.31264	12
YKL208W	CBT1	-0.0255816	-0.0013982	1.02482	1.15279e-10	1	9.3646e-09	0.853044	6.33947	12
YAL002W	VPS8	-0.0216393	0.00405763	1.02627	9.73099e-12	1	8.92948e-10	0.853044	6.71	12
YLR363C	NMD4	-0.0266589	-0.000814329	1.02655	5.86309e-12	1	5.5384e-10	0.853044	6.78354	12
YOR142W	LSC1	-0.0327283	-0.00693266	1.02667	4.77096e-12	1	4.64332e-10	0.853044	6.81325	12
YJL106W	IME2	-0.0216197	0.00590814	1.02814	3.26073e-13	1	3.27266e-11	0.853044	7.18909	12
YDR250C	YDR250C	-0.0255781	0.00322443	1.02956	2.12053e-14	1	2.52242e-12	0.853044	7.55335	12
YNR041C	COQ2	-0.0385399	-0.00894918	1.03078	1.88738e-15	1	2.52572e-13	0.853044	7.86532	12
YCL026C	YCL026C	-0.0229376	0.00854262	1.03222	1.11022e-16	1	1.55031e-14	0.853044	8.23469	12
YGR152C	RSR1	-0.0289579	0.0026315	1.03253	0	1	0	0.853044	8.31463	12
YBR077C	SLM4	-0.0232588	0.00861861	1.03264	0	1	0	0.853044	8.34153	12
YEL068C	YEL068C	-0.0291956	0.00356033	1.03374	0	1	0	0.853044	8.62438	12
YGR237C	YGR237C	-0.0336833	0.000930156	1.03582	0	1	0	0.853044	9.15675	12
YPL078C	ATP4	-0.0397377	-0.00495547	1.03622	0	1	0	0.853044	9.2596	12
YGR078C	PAC10	-0.0306712	0.00743117	1.03931	0	1	0	0.853044	10.0499	12
YHR134W	WSS1	-0.046726	-0.00871974	1.03987	0	1	0	0.853044	10.1937	12
YKL170W	MRPL38	-0.0428159	-0.00318117	1.04141	0	1	0	0.853044	10.5876	12
YMR207C	HFA1	-0.0383375	0.00910121	1.04933	0	1	0	0.853044	12.6163	12
YKL161C	KDX1	-0.0549034	-0.00593301	1.05182	0	1	0	0.853044	13.2528	12
YGR058W	PEF1	-0.0509396	0.00171423	1.05548	0	1	0	0.853044	14.1912	12
YLR207W	HRD3	-0.0610781	-0.00473974	1.06	0	1	0	0.853044	15.3495	12
YCL063W	VAC17	-0.0115137	0.0111299	1.02291	2.45638e-09	1	1.57784e-07	0.853044	5.8501	13
YEL063C	CAN1	-0.00915405	0.0145058	1.02388	5.34339e-10	1	3.73075e-08	0.853044	6.0988	13
YDR279W	RNH202	-0.0122907	0.0115181	1.02411	3.71087e-10	1	2.6485e-08	0.853044	6.15683	13
YGR193C	PDX1	-0.0134271	0.0147919	1.0286	1.34892e-13	1	1.44412e-11	0.853044	7.30866	13
YJR127C	RSF2	-0.0168063	0.0119432	1.02924	3.95239e-14	1	4.53356e-12	0.853044	7.472	13
YOR371C	GPB1	-0.0146512	0.0145825	1.02967	1.70974e-14	1	2.112e-12	0.853044	7.58148	13
YJL165C	HAL5	-0.0167702	0.0147178	1.03203	1.11022e-16	1	1.55031e-14	0.853044	8.18496	13
YHL027W	RIM101	-0.0112884	0.0234047	1.03509	0	1	0	0.853044	8.96962	13
YER178W	PDA1	-0.0306616	0.0147003	1.0468	0	1	0	0.853044	11.9677	13
YJL154C	VPS35	-0.0353455	0.0138417	1.05099	0	1	0	0.853044	13.0413	13
YDR270W	CCC2	-0.0449213	0.0165169	1.06433	0	1	0	0.853044	16.457	13
YNL032W	SIW14	0.00628447	0.0170798	1.01073	0.00315478	0.996845	0.0357897	0.853044	2.73124	23
YLR296W	YLR296W	-0.000632818	0.0104492	1.01109	0.00237351	0.997626	0.0290956	0.853044	2.82372	23
YNL030W	HHF2	0.000655421	0.011846	1.01118	0.00220087	0.997799	0.027829	0.853044	2.84784	23
YGL095C	VPS45	-0.000897597	0.0105777	1.01149	0.00172071	0.998279	0.0225568	0.853044	2.92528	23
YMR056C	AAC1	0.00273027	0.0143127	1.01155	0.0016305	0.998369	0.0216393	0.853044	2.942	23
YBR178W	YBR178W	0.00114388	0.0129568	1.0118	0.00132511	0.998675	0.0180334	0.853044	3.00564	23
YMR063W	RIM9	-0.000351031	0.011577	1.01193	0.00118427	0.998816	0.0166094	0.853044	3.03965	23
YNL044W	YIP3	0.00211963	0.0143397	1.01219	0.000945859	0.999054	0.0138714	0.853044	3.10673	23
YLL045C	RPL8B	0.000755143	0.0129921	1.01223	0.000918756	0.999081	0.013661	0.853044	3.11531	23
YIR023W	DAL81	0.00805298	0.0205021	1.01235	0.000826053	0.999174	0.0124955	0.853044	3.14655	23
YOR330C	MIP1	-0.00134439	0.0110842	1.01245	0.00075947	0.999241	0.0116152	0.853044	3.17104	23
YDL133C-A	RPL41B	0.00290859	0.0156803	1.01273	0.000586971	0.999413	0.0092411	0.853044	3.24514	23
YPR133W-A	TOM5	0.00458786	0.0174509	1.0128	0.000551302	0.999449	0.0087223	0.853044	3.26295	23
YMR118C	YMR118C	-0.000758102	0.0121343	1.0129	0.000504481	0.999496	0.00814196	0.853044	3.28802	23
YKL185W	ASH1	-3.83291e-05	0.0135543	1.01359	0.00026515	0.999735	0.00481605	0.853044	3.46496	23
YMR264W	CUE1	-0.0029551	0.0106788	1.01367	0.000245382	0.999755	0.00452929	0.853044	3.48575	23
YHR178W	STB5	0.000741265	0.0150532	1.0143	0.000133019	0.999867	0.00273859	0.853044	3.6463	23
YJL177W	RPL17B	0.000611606	0.0151698	1.01455	0.000103705	0.999896	0.00222048	0.853044	3.70982	23
YDL106C	PHO2	0.00405393	0.0191824	1.01507	6.08982e-05	0.999939	0.00138715	0.853044	3.84248	23
YJR128W	YJR128W	-0.00263315	0.0125085	1.01518	5.40284e-05	0.999946	0.00124837	0.853044	3.87175	23
YML016C	PPZ1	-0.00357918	0.0117994	1.01543	4.13695e-05	0.999959	0.000976963	0.853044	3.93632	23
YNL323W	LEM3	-0.00136565	0.0146942	1.01608	2.0458e-05	0.99998	0.000566426	0.853044	4.10225	23
YLL030C	RRT7	-0.00156286	0.0146086	1.0162	1.80056e-05	0.999982	0.000516328	0.853044	4.13169	23
YOR191W	ULS1	-0.00289934	0.0134784	1.01643	1.39329e-05	0.999986	0.000403975	0.853044	4.19024	23
YDL080C	THI3	-0.00242973	0.0140794	1.01655	1.21081e-05	0.999988	0.000360072	0.853044	4.22198	23
YOR030W	DFG16	-0.00115598	0.0155051	1.01668	1.04275e-05	0.99999	0.000320552	0.853044	4.25553	23
YLR242C	ARV1	0.0102518	0.0274592	1.01703	6.93969e-06	0.999993	0.000229776	0.853044	4.34576	23
YIL163C	YIL163C	-0.000674475	0.0169833	1.01767	3.25854e-06	0.999997	0.000118926	0.853044	4.50888	23
YBR006W	UGA2	-0.00411148	0.0139212	1.01811	1.91054e-06	0.999998	7.57543e-05	0.853044	4.62088	23
YIL073C	SPO22	-0.00630075	0.0122428	1.01866	9.54844e-07	0.999999	3.93165e-05	0.853044	4.76275	23
YGL035C	MIG1	0.006938	0.0265566	1.01948	3.29068e-07	1	1.4282e-05	0.853044	4.97333	23
YKR055W	RHO4	0.00314899	0.0227098	1.0195	3.222e-07	1	1.41755e-05	0.853044	4.97741	23
YLR164W	YLR164W	-0.00532338	0.0144572	1.01989	1.92197e-07	1	8.57338e-06	0.853044	5.07653	23
YIR016W	YIR016W	-0.00639983	0.0134885	1.02002	1.61233e-07	1	7.29346e-06	0.853044	5.10982	23
YDR513W	GRX2	-0.00177689	0.0185208	1.02033	1.04535e-07	1	4.79623e-06	0.853044	5.19109	23
YAL005C	SSA1	-0.00645941	0.0139521	1.02054	7.81536e-08	1	3.74638e-06	0.853044	5.24497	23
YKR007W	MEH1	0.00721074	0.0280283	1.02067	6.57305e-08	1	3.1986e-06	0.853044	5.2768	23
YDL215C	GDH2	-0.000728668	0.020171	1.02091	4.64967e-08	1	2.33335e-06	0.853044	5.33991	23
YFR055W	IRC7	-0.00562887	0.0159749	1.02173	1.44805e-08	1	8.15917e-07	0.853044	5.5476	23
YMR154C	RIM13	0.000192045	0.0229003	1.0227	3.35517e-09	1	2.07228e-07	0.853044	5.79802	23
YHR100C	GEP4	0.00472285	0.0281132	1.02328	1.37684e-09	1	9.02455e-08	0.853044	5.94565	23
YKR099W	BAS1	0.00942698	0.0333562	1.02371	7.04004e-10	1	4.71054e-08	0.853044	6.05456	23
YNL322C	KRE1	0.00265641	0.027283	1.02456	1.76307e-10	1	1.31686e-08	0.853044	6.27368	23
YBR121C	GRS1	-0.00100309	0.0237833	1.02481	1.1663e-10	1	9.3646e-09	0.853044	6.33767	23
YOL105C	WSC3	0.00518471	0.031124	1.02581	2.16571e-11	1	1.93213e-09	0.853044	6.59227	23
YHR066W	SSF1	-0.00683513	0.0221861	1.02922	4.10783e-14	1	4.54937e-12	0.853044	7.46688	23
YLR224W	YLR224W	-0.00306532	0.0294747	1.03264	0	1	0	0.853044	8.34244	23
YDR463W	STP1	-0.00681256	0.030935	1.03801	0	1	0	0.853044	9.71666	23
YBR168W	PEX32	0.0139911	0.0253666	1.01122	0.00213914	0.997861	0.0272631	0.853044	2.85688	33
YNL141W	AAH1	0.0124539	0.0238674	1.01127	0.00204676	0.997953	0.0262944	0.853044	2.87086	33
YPR130C	YPR130C	0.0187966	0.0307334	1.01172	0.00142062	0.998579	0.0190904	0.853044	2.98441	33
YIL077C	YIL077C	0.0141076	0.0261545	1.01188	0.00123862	0.998761	0.017147	0.853044	3.02611	33
YAL023C	PMT2	0.0153572	0.0280824	1.01253	0.000702979	0.999297	0.0108547	0.853044	3.19343	33
YKL081W	TEF4	0.0115479	0.0245212	1.01283	0.000540985	0.999459	0.00860701	0.853044	3.2683	33
YPL061W	ALD6	0.0627976	0.0771608	1.01351	0.000285718	0.999714	0.00512652	0.853044	3.44482	33
YDR129C	SAC6	0.0133141	0.0273532	1.01385	0.000206267	0.999794	0.00389424	0.853044	3.53193	33
YKL096W-A	CWP2	0.0209535	0.0358525	1.01459	9.91973e-05	0.999901	0.00213821	0.853044	3.72105	33
YIL148W	RPL40A	0.0179371	0.0334251	1.01522	5.21624e-05	0.999948	0.00121399	0.853044	3.88031	33
YBR266C	SLM6	0.0110139	0.0337733	1.02251	4.49507e-09	1	2.6735e-07	0.853044	5.74876	33
YKR094C	RPL40B	0.0108516	0.0396504	1.02849	1.67422e-13	1	1.73455e-11	0.853044	7.27962	33
YLR288C	MEC3	0.0127661	0.0488641	1.03564	0	1	0	0.853044	9.1114	33

## Sheet: unfiltered data
ORF	genes	s_Gln	s_GABA	LE	pval_pos	pval_neg	q_pos	q_neg	Z		s_NH4*	LE_(GABA/NH4)	* s_NH4 data is from Garay et al. (2014)
YAL002W	VPS8	-0.0216393	0.00405763	1.02627	9.73099e-12	1	8.93013e-10	0.852414	6.71		0.00400814	1.01235
YAL004W	YAL004W	-0.00299701	0.00551276	1.00854	0.0150118	0.984988	0.116186	0.852414	2.16978		0.00546479	1.00878
YAL005C	SSA1	-0.00645941	0.0139521	1.02054	7.81536e-08	1	3.74665e-06	0.852414	5.24497		0.0137981	1.01116
YAL007C	ERP2	0	-0.000205645	0.999794	0.527342	0.472658	0.863892	0.843459	-0.068589		-0.00020403	1.00792
YAL008W	FUN14	-0.00176078	-0.00150547	1.00026	0.480234	0.519766	0.847329	0.852414	0.0495661		-0.00150899	0.997666
YAL009W	SPO7	0.00196343	0.00304864	1.00108	0.396882	0.603118	0.786893	0.852414	0.261426		0.00303469	1.0046
YAL011W	SWC3	0.0183369	0.0068626	0.988732	0.998142	0.0018579	0.863892	0.0267645	-2.90133		0.00690193	0.994302
YAL013W	DEP1	-0.0255834	-0.019646	1.00609	0.0612409	0.938759	0.290507	0.852414	1.54444		-0.0193326	1.01621
YAL014C	SYN8	0.000177913	-0.00682018	0.993003	0.96467	0.0353297	0.863892	0.202477	-1.80766		-0.00684232	0.996764
YAL015C	NTG1	-0.00444047	-0.0016624	1.00279	0.242387	0.757613	0.626841	0.852414	0.698644		-0.00165901	1.00205
YAL016W	TPD3	-0.000473268	-0.00227102	0.998201	0.683144	0.316856	0.863892	0.689497	-0.47651		-0.00228958	0.991896
YAL017W	PSK1	0.00872406	0.00852458	0.999802	0.526537	0.473463	0.863892	0.843512	-0.0665685		0.00859357	0.991972
YAL018C	YAL018C	-0.00047362	-0.00296846	0.997504	0.743799	0.256201	0.863892	0.619353	-0.655102		-0.00296285	1.00189
YAL019W	FUN30	-0.00258844	-0.00313058	0.999456	0.561636	0.438364	0.863892	0.821097	-0.155118		-0.00316672	0.988587
YAL020C	ATS1	-0.000388115	-0.00596764	0.994418	0.925809	0.0741908	0.863892	0.318606	-1.44527		-0.00598933	0.99638
YAL022C	FUN26	0.00268417	-0.00672512	0.990616	0.992218	0.00778204	0.863892	0.0724179	-2.41898		-0.00680173	0.988736
YAL023C	PMT2	0.0153572	0.0280824	1.01253	0.000702979	0.999297	0.0108554	0.852414	3.19343		0.0276582	1.01534
YAL026C	DRS2	0.0300638	0.0160344	0.98638	0.999771	0.00022944	0.863892	0.00542654	-3.50368		0.0159719	1.00391
YAL027W	SAW1	0.00817712	0.00404848	0.995905	0.856472	0.143528	0.863892	0.449487	-1.0646		0.00411877	0.982935
YAL028W	FRT2	0.00466009	0.00408773	0.99943	0.564275	0.435725	0.863892	0.81833	-0.161816		0.00405847	1.00721
YAL029C	MYO4	-0.000226328	0.0015827	1.00181	0.327283	0.672717	0.721938	0.852414	0.447428		0.00158153	1.00074
YAL030W	SNC1	-0.000584001	0.00113181	1.00172	0.335889	0.664111	0.729453	0.852414	0.423708		0.00113174	1.00006
YAL031C	GIP4	0.00522574	-0.00588344	0.988949	0.997786	0.002214	0.863892	0.0301605	-2.84594		-0.00592636	0.992757
YAL034C	FUN19	-0.00258099	-0.00479026	0.997785	0.720099	0.279901	0.863892	0.646362	-0.583134		-0.00478269	1.00158
YAL035W	FUN12	-0.00925123	-0.00621173	1.00307	0.220743	0.779257	0.598855	0.852414	0.769686		-0.00620963	1.00034
YAL036C	RBG1	-0.010799	0.000813215	1.01174	0.00139421	0.998606	0.0188157	0.852414	2.99015		0.000817519	0.994735
YAL037W	YAL037W	-0.00394823	-0.00418898	0.999758	0.531016	0.468984	0.863892	0.842372	-0.0778229		-0.00419388	0.998831
YAL040C	CLN3	0.00131189	0.00291618	1.0016	0.346659	0.653341	0.737893	0.852414	0.394357		0.00295565	0.986647
YAL042W	ERV46	0.00567891	0.00787003	1.00218	0.29391	0.70609	0.686065	0.852414	0.541997		0.00781181	1.00745
YAL043C-a	YAL043C-a	0.00276436	0.00649458	1.00372	0.174467	0.825533	0.531516	0.852414	0.936661		0.00644912	1.00705
YAL045C	YAL045C	0.00179039	0.00954718	1.00774	0.0245998	0.9754	0.161114	0.852414	1.96686		0.00948325	1.00674
YAL046C	AIM1	-0.000434822	0.0018033	1.00224	0.288609	0.711391	0.680753	0.852414	0.557452		0.001802	1.00072
YAL048C	GEM1	0.002108	0.0028473	1.00074	0.431329	0.568671	0.812738	0.852414	0.172991		0.00284308	1.00148
YAL049C	AIM2	-0.00637981	-0.00253913	1.00387	0.165054	0.834946	0.514929	0.852414	0.973897		-0.00255156	0.995126
YAL051W	OAF1	-0.00481891	6.70858e-05	1.00491	0.107243	0.892757	0.402407	0.852414	1.24132		6.78865e-05	0.988205
YAL053W	FLC2	-0.0157859	0.00138406	1.01745	4.26491e-06	0.999996	0.000150535	0.852414	4.45144		0.00137198	1.0088
YAL054C	ACS1	-0.00238689	-0.0026748	0.999711	0.53579	0.46421	0.863892	0.838774	-0.0898318		-0.00269117	0.993918
YAL058C-A	YAL058C-A	0.0114705	0.0036953	0.992313	0.976394	0.023606	0.863892	0.152993	-1.98439		0.00372698	0.991501
YAL058W	CNE1	-0.00824553	-0.00226315	1.00603	0.0631622	0.936838	0.296166	0.852414	1.52876		-0.00228398	0.990883
YAL059W	ECM1	0.00659138	0.00414889	0.997574	0.738035	0.261965	0.863892	0.626596	-0.637298		0.00417292	0.994241
YAL060W	BDH1	0.00441524	0.00168988	0.997287	0.761384	0.238616	0.863892	0.598764	-0.710762		0.00168495	1.00293
YAL061W	BDH2	0.00025982	-0.0135329	0.986211	0.999805	0.00019482	0.863892	0.00481557	-3.547		-0.0136839	0.988965
YAL062W	GDH3	0.00689548	0.00236688	0.995502	0.878527	0.121473	0.863892	0.412626	-1.16766		0.0023566	1.00436
YAL064C-A	YAL064C-A	0.00305692	0.000639519	0.99759	0.73666	0.26334	0.863892	0.628607	-0.633082		0.00064112	0.997502
YAL065C	YAL065C	0.00347518	0.00601	1.00253	0.264042	0.735958	0.655401	0.852414	0.630934		0.005936	1.01247
YAL066W	YAL066W	0.00167271	0.00129459	0.999623	0.544825	0.455175	0.863892	0.834553	-0.112596		0.00130087	0.995168
YAL067C	SEO1	-0.00152092	-0.00590925	0.995605	0.873146	0.126854	0.863892	0.421862	-1.14139		-0.00598394	0.987517
YAL068C	PAU8	-0.00343884	-0.00501955	0.998414	0.663526	0.336474	0.863892	0.712009	-0.422107		-0.00502713	0.998491
YAR002C-A	ERP1	0.0100311	0.00972777	0.9997	0.536983	0.463017	0.863892	0.838266	-0.092837		0.00969743	1.00313
YAR002W	NUP60	-0.00581416	-6.18934e-05	1.00579	0.0713636	0.928636	0.317035	0.852414	1.46571		-6.17756e-05	1.00191
YAR003W	SWD1	-0.0192039	-0.0253946	0.993688	0.94869	0.0513103	0.863892	0.249029	-1.63228		-0.0251531	1.0096
YAR014C	BUD14	-0.0357722	-0.0197747	1.01659	1.15473e-05	0.999988	0.000346628	0.852414	4.23266		-0.0195192	1.01309
YAR018C	KIN3	-0.0180941	-0.0142998	1.00386	0.165126	0.834874	0.514929	0.852414	0.973606		-0.0142927	1.00049
YAR020C	PAU7	-0.00680411	-0.00315257	1.00368	0.177339	0.822661	0.533017	0.852414	0.925552		-0.00318995	0.988282
YAR023C	YAR023C	0.000862954	-0.00322539	0.995915	0.855872	0.144128	0.863892	0.449974	-1.06196		-0.00323007	0.998552
YAR027W	UIP3	-0.00115347	0.00332303	1.00448	0.128875	0.871125	0.447986	0.852414	1.13173		0.00330971	1.00403
YAR029W	YAR029W	0.00278589	0.000323187	0.997544	0.740477	0.259523	0.863892	0.622163	-0.644817		0.000326411	0.990121
YAR030C	YAR030C	-0.00876444	-0.00787414	1.0009	0.415245	0.584755	0.80443	0.852414	0.214074		-0.00792123	0.994055
YAR031W	PRM9	0.000894983	-0.0020523	0.997055	0.779345	0.220655	0.863892	0.577198	-0.769984		-0.0020503	1.00098
YAR035W	YAT1	-0.00488208	-0.00333326	1.00156	0.350995	0.649005	0.741984	0.852414	0.382636		-0.0033586	0.992453
YAR037W	YAR037W	0.00338045	-0.00690721	0.989747	0.995873	0.00412716	0.863892	0.0480886	-2.64149		-0.00696204	0.992125
YAR040C	YAR040C	0.000107561	0.0029779	1.00287	0.236064	0.763936	0.616443	0.852414	0.719022		0.00298179	0.998696
YAR042W	SWH1	-0.000407228	-0.00324568	0.99716	0.771285	0.228715	0.863892	0.585509	-0.743086		-0.00327921	0.989773
YAR043C	YAR043C	-0.00403165	0.0053959	1.00947	0.00801961	0.99198	0.0733999	0.852414	2.40802		0.00536446	1.00586
YAR044W	YAR044W	-0.000667759	-0.0011159	0.999552	0.552019	0.447981	0.863892	0.829394	-0.130765		-0.00111623	0.99971
YAR047C	YAR047C	-0.0099061	-0.00319337	1.00678	0.0426938	0.957306	0.227432	0.852414	1.72025		-0.00320365	0.99679
YAR050W	FLO1	-0.000253861	0.00264319	1.0029	0.23388	0.76612	0.613019	0.852414	0.72613		0.00263796	1.00198
YBL001C	ECM15	-0.00209836	0.00302248	1.00513	0.0971163	0.902884	0.379019	0.852414	1.29816		0.00301383	1.00287
YBL002W	HTB2	0.00904689	0.0038487	0.994848	0.909083	0.0909169	0.863892	0.349877	-1.33513		0.00383175	1.00442
YBL003C	HTA2	0.000741105	-0.000231747	0.999028	0.604445	0.395555	0.863892	0.776575	-0.264869		-0.000231295	1.00196
YBL005W	PDR3	0.00381893	-0.000790968	0.995408	0.883355	0.116645	0.863892	0.404684	-1.19193		-0.000792962	0.997486
YBL006C	LDB7	-0.012217	-0.0175346	0.994617	0.918413	0.081587	0.863892	0.331928	-1.39448		-0.0177693	0.986791
YBL007C	SLA1	0.00215278	-0.00378042	0.99408	0.937241	0.0627588	0.863892	0.284952	-1.53202		-0.00378144	0.99973
YBL008W	HIR1	0.00680963	0.00168811	0.994913	0.906342	0.0936581	0.863892	0.355483	-1.31856		0.00167999	1.00484
YBL009W	ALK2	0.00108077	0.00404382	1.00296	0.229037	0.770963	0.606477	0.852414	0.74202		0.00406726	0.994236
YBL010C	YBL010C	0.00918095	0.0126597	1.00345	0.193024	0.806976	0.560056	0.852414	0.866808		0.0126205	1.00311
YBL011W	SCT1	-0.00330155	-0.000379282	1.00293	0.231207	0.768793	0.609951	0.852414	0.734877		-0.000376971	1.00613
YBL012C	YBL012C	-0.00924866	-0.00545148	1.00383	0.167142	0.832858	0.518289	0.852414	0.96552		-0.00544654	1.00091
YBL013W	FMT1	-0.0032614	0.00417051	1.00746	0.0291495	0.97085	0.179742	0.852414	1.89344		0.00414602	1.00591
YBL015W	ACH1	-0.0308345	-0.0148182	1.01653	1.24348e-05	0.999988	0.000366421	0.852414	4.21598		-0.0148285	0.999304
YBL016W	FUS3	0.0156061	-0.00259755	0.982076	0.999998	2.05404e-06	0.863892	0.000114207	-4.60584		-0.00261682	0.992636
YBL017C	PEP1	0.0019607	-0.00311025	0.994939	0.90523	0.0947702	0.863892	0.355868	-1.31194		-0.00314896	0.987705
YBL019W	APN2	-0.00185299	-0.00532416	0.996522	0.817655	0.182345	0.863892	0.519975	-0.906463		-0.00534373	0.996338
YBL021C	HAP3	-0.015559	-0.0173531	0.998178	0.685308	0.314692	0.863892	0.687875	-0.482593		-0.0174905	0.992141
YBL022C	PIM1	-0.0201512	-0.0176757	1.00253	0.264015	0.735985	0.655401	0.852414	0.631015		-0.0176697	1.00034
YBL024W	NCL1	0.0199574	0.0230857	1.00307	0.2208	0.7792	0.598855	0.852414	0.769495		0.0226607	1.01875
YBL027W	RPL19B	-0.0150293	0.00516535	1.0205	8.27771e-08	1	3.90994e-06	0.852414	5.23436		0.00509275	1.01426
YBL028C	YBL028C	-0.000487697	0.00523174	1.00572	0.0736126	0.926387	0.323101	0.852414	1.4494		0.00520411	1.00531
YBL029W	YBL029W	-0.00128365	0.00538138	1.00667	0.0452251	0.954775	0.236196	0.852414	1.69303		0.00534993	1.00588
YBL032W	HEK2	0.00906246	0.000612622	0.991626	0.984625	0.0153745	0.863892	0.11465	-2.16031		0.000617385	0.992285
YBL033C	RIB1	-0.00784988	-0.00618601	1.00168	0.339612	0.660388	0.733076	0.852414	0.413522		-0.00618358	1.00039
YBL036C	YBL036C	-0.0016897	0.0014321	1.00313	0.216272	0.783728	0.592203	0.852414	0.784846		0.00143123	1.00061
YBL037W	APL3	0.00122782	0.00125819	1.00003	0.503255	0.496745	0.856917	0.852414	-0.00815994		0.00126182	0.997129
YBL038W	MRPL16	-0.0281512	-0.017969	1.01048	0.0038262	0.996174	0.0418013	0.852414	2.66703		-0.0179314	1.0021
YBL039C	URA7	-0.00206315	-0.00185198	1.00021	0.48474	0.51526	0.850389	0.852414	0.0382595		-0.00184883	1.0017
YBL042C	FUI1	-0.0051663	0.00457618	1.00979	0.00635393	0.993646	0.0626028	0.852414	2.49185		0.00459075	0.996827
YBL043W	ECM13	4.66479e-06	0.00229417	1.00229	0.284217	0.715783	0.67769	0.852414	0.570359		0.00227377	1.00897
YBL044W	YBL044W	-0.00640889	-0.00732321	0.99908	0.599316	0.400684	0.863892	0.78436	-0.251576		-0.00733223	0.998771
YBL045C	COR1	-0.00432938	0.00566056	1.01003	0.00533403	0.994666	0.0543894	0.852414	2.55339		0.0053912	1.04996
YBL046W	PSY4	0.00295359	0.0031917	1.00024	0.482107	0.517893	0.849775	0.852414	0.044865		0.00319691	0.998368
YBL047C	EDE1	0.0164472	0.0105643	0.994212	0.932937	0.0670629	0.863892	0.29726	-1.49803		0.0105478	1.00157
YBL048W	RRT1	0.00804201	0.00519179	0.997173	0.770344	0.229656	0.863892	0.586496	-0.739981		0.00517914	1.00244
YBL051C	PIN4	0.0160694	0.017556	1.00146	0.359892	0.640108	0.751497	0.852414	0.358747		0.0173574	1.01144
YBL052C	SAS3	-0.00236411	0.00109351	1.00347	0.191717	0.808283	0.557777	0.852414	0.871586		0.0010922	1.0012
YBL053W	YBL053W	-0.000846022	-0.0062667	0.994575	0.920021	0.0799788	0.863892	0.329912	-1.40521		-0.00632491	0.990796
YBL054W	TOD6	-0.00138881	-0.00577244	0.99561	0.872865	0.127135	0.863892	0.422022	-1.14004		-0.00577324	0.999862
YBL055C	YBL055C	-0.00384481	-0.000233161	1.00363	0.180752	0.819248	0.541574	0.852414	0.912502		-0.00023206	1.00474
YBL056W	PTC3	0.00170809	-0.00323588	0.995064	0.899693	0.100307	0.863892	0.36965	-1.27981		-0.00325447	0.994289
YBL057C	PTH2	-0.00310567	-0.00176752	1.00134	0.371528	0.628472	0.767415	0.852414	0.327809		-0.00177912	0.993477
YBL059W	YBL059W	-0.00102267	0.00216607	1.00319	0.211429	0.788571	0.584895	0.852414	0.801473		0.00215542	1.00494
YBL060W	YEL1	0.00755115	0.00248157	0.994968	0.903952	0.0960482	0.863892	0.358966	-1.3044		0.00249053	0.9964
YBL062W	YBL062W	-0.00570135	0.00218031	1.00793	0.022007	0.977993	0.151361	0.852414	2.01396		0.00214564	1.01616
YBL063W	KIP1	0.00683518	0.00252284	0.995717	0.867086	0.132914	0.863892	0.432078	-1.11272		0.00255088	0.989008
YBL064C	PRX1	0.00623691	0.00365805	0.997437	0.749279	0.250721	0.863892	0.615018	-0.672222		0.00364497	1.00359
YBL065W	YBL065W	-0.00157595	-0.00312828	0.998445	0.660589	0.339411	0.863892	0.715693	-0.414071		-0.00314565	0.994479
YBL066C	SEF1	-0.00283063	-0.00519953	0.997624	0.733775	0.266225	0.863892	0.631541	-0.624271		-0.00524976	0.990433
YBL067C	UBP13	-0.00772502	-0.0028944	1.00487	0.109215	0.890785	0.40772	0.852414	1.23071		-0.00290549	0.996184
YBL068W	PRS4	0	0.00338436	1.00338	0.19746	0.80254	0.562621	0.852414	0.85073		0.00339453	0.997006
YBL069W	AST1	0.00893918	-0.00113086	0.990019	0.994941	0.00505876	0.863892	0.0551496	-2.57179		-0.00113534	0.996046
YBL070C	YBL070C	-0.00107008	-0.00339205	0.997676	0.729456	0.270544	0.863892	0.638918	-0.611169		-0.00341048	0.994597
YBL071C	YBL071C	-0.00209299	-0.00600093	0.996084	0.845842	0.154158	0.863892	0.466192	-1.01876		-0.00603716	0.993999
YBL072C	RPS8A	-0.0152632	0.00886254	1.0245	1.95122e-10	1	1.42437e-08	0.852414	6.25788		0.00875137	1.0127
YBL075C	SSA3	-0.00340342	-0.000463672	1.00295	0.229818	0.770182	0.607544	0.852414	0.739445		-0.000464352	0.998537
YBL080C	PET112	-0.0170829	-0.0167981	1.00029	0.476769	0.523231	0.844189	0.852414	0.0582647		-0.0165423	1.01546
YBL081W	YBL081W	0.00114927	-0.0116085	0.987257	0.999479	0.000520617	0.863892	0.0104429	-3.27914		-0.0116316	0.998016
YBL082C	ALG3	0.00207902	0.00769078	1.0056	0.078076	0.921924	0.335262	0.852414	1.41813		0.00773549	0.99422
YBL083C	YBL083C	-0.000749895	0.00102314	1.00177	0.330532	0.669468	0.723689	0.852414	0.438445		0.00103864	0.985076
YBL085W	BOI1	0.00358845	0.00137869	0.997798	0.718966	0.281034	0.863892	0.646821	-0.579774		0.00138004	0.99902
YBL086C	YBL086C	0.000925109	0.000312332	0.999388	0.568557	0.431443	0.863892	0.81526	-0.172701		0.000313675	0.995719
YBL087C	RPL23A	0.00939453	0.0102212	1.00082	0.423167	0.576833	0.80808	0.852414	0.193799		0.0103551	0.987069
YBL088C	TEL1	-0.00882206	-6.0986e-05	1.00884	0.0123024	0.987698	0.100547	0.852414	2.24755		-6.10025e-05	0.999729
YBL089W	AVT5	-0.00075229	0.00202678	1.00278	0.243132	0.756868	0.627756	0.852414	0.696263		0.00201909	1.00381
YBL091C-A	SCS22	0.00722351	0.00125509	0.994074	0.937404	0.0625959	0.863892	0.284625	-1.53334		0.00125755	0.998044
YBL094C	YBL094C	0.00371976	-0.00174164	0.994559	0.920625	0.0793754	0.863892	0.327982	-1.40929		-0.00177214	0.982791
YBL095W	YBL095W	0.00128104	0.00317512	1.00189	0.31972	0.68028	0.714135	0.852414	0.468481		0.00316645	1.00274
YBL096C	YBL096C	-0.0147175	-0.00947758	1.00532	0.089162	0.910838	0.360685	0.852414	1.34593		-0.00951242	0.996337
YBL098W	BNA4	-0.00406436	-0.00440069	0.999662	0.540783	0.459217	0.863892	0.837739	-0.102406		-0.00441923	0.995803
YBL101C	ECM21	0.00565522	0.00273477	0.997096	0.776247	0.223753	0.863892	0.579382	-0.759581		0.00271783	1.00624
YBL104C	YBL104C	0.0167417	-0.00159553	0.981965	0.999998	1.79035e-06	0.863892	0.000103166	-4.63434		-0.00160064	0.996808
YBL107C	YBL107C	-0.00267982	-0.00488752	0.997786	0.719982	0.280018	0.863892	0.646362	-0.582787		-0.00487245	1.00309
YBR001C	NTH2	-0.00307251	-0.00297621	1.0001	0.496486	0.503514	0.855061	0.852414	0.00880891		-0.00300289	0.991116
YBR005W	RCR1	-0.00275387	-0.0117001	0.991029	0.989643	0.0103567	0.863892	0.0876882	-2.31317		-0.0119097	0.982398
YBR006W	UGA2	-0.00411148	0.0139212	1.01811	1.91054e-06	0.999998	7.57599e-05	0.852414	4.62088		0.013807	1.00827
YBR007C	DSF2	0.00127932	-0.00304525	0.995681	0.869055	0.130945	0.863892	0.428719	-1.12194		-0.00305268	0.997568
YBR008C	FLR1	-0.00347932	0.00956679	1.01309	0.000424132	0.999576	0.00705851	0.852414	3.33655		0.00952056	1.00486
YBR009C	HHF1	0.00139879	0.00749336	1.00609	0.0614676	0.938532	0.290674	0.852414	1.54257		0.00744146	1.00697
YBR010W	HHT1	-0.00375199	-0.0075945	0.996143	0.842217	0.157783	0.863892	0.473538	-1.00361		-0.00765679	0.991865
YBR012C	YBR012C	-0.00211742	-0.00251951	0.999597	0.547407	0.452593	0.863892	0.833357	-0.119112		-0.00253053	0.995644
YBR013C	YBR013C	0.00335343	0.0033248	0.999971	0.509268	0.490732	0.861727	0.852414	-0.0232334		0.00332706	0.999323
YBR014C	GRX7	0.00804377	0.00925511	1.0012	0.385223	0.614777	0.778219	0.852414	0.291793		0.00928188	0.997116
YBR015C	MNN2	-0.00238099	-0.00261293	0.999768	0.530077	0.469923	0.863892	0.842372	-0.0754642		-0.00263883	0.990183
YBR016W	YBR016W	-0.00466182	0.00199223	1.00669	0.0449427	0.955057	0.235104	0.852414	1.696		0.00198392	1.00419
YBR018C	GAL7	-0.0170773	-0.000934178	1.01642	1.39618e-05	0.999986	0.000404005	0.852414	4.18977		-0.000935817	0.998249
YBR019C	GAL10	-0.00484201	-0.00153769	1.00332	0.202042	0.797958	0.568754	0.852414	0.83435		-0.00154095	0.997885
YBR020W	GAL1	-0.00216533	-0.0136615	0.988479	0.998493	0.00150736	0.863892	0.0225595	-2.96623		-0.0137078	0.996623
YBR021W	FUR4	0	0.00296122	1.00296	0.228931	0.771069	0.606477	0.852414	0.742372		0.0029925	0.989547
YBR022W	POA1	-0.00785818	-0.0119236	0.995902	0.856617	0.143383	0.863892	0.449487	-1.06524		-0.0119229	1.00006
YBR023C	CHS3	-0.00408608	0.00102047	1.00513	0.0972968	0.902703	0.379263	0.852414	1.29711		0.00100969	1.01068
YBR024W	SCO2	0.000195595	-0.00910806	0.990698	0.991756	0.00824435	0.863892	0.0746366	-2.39791		-0.00914944	0.995478
YBR027C	YBR027C	-0.00263402	0.00505649	1.00771	0.0250777	0.974922	0.163053	0.852414	1.95864		0.0050673	0.997868
YBR028C	YPK3	-0.00729332	-0.00245015	1.00488	0.108711	0.891289	0.406491	0.852414	1.23341		-0.00243952	1.00436
YBR030W	RKM3	-0.00751696	0.00521106	1.01282	0.000541336	0.999459	0.00860764	0.852414	3.26811		0.00518028	1.00594
YBR031W	RPL4A	-0.00189518	0.00938473	1.0113	0.00200051	0.997999	0.0258053	0.852414	2.87808		0.00937234	1.00132
YBR032W	YBR032W	-0.00223797	-0.000944669	1.0013	0.376001	0.623999	0.768844	0.852414	0.316		-0.000950044	0.994343
YBR033W	EDS1	-0.00345186	-0.0122298	0.991192	0.988443	0.0115574	0.863892	0.0936795	-2.27153		-0.0122675	0.996923
YBR034C	HMT1	-0.00369276	-0.0152937	0.988356	0.99864	0.00136025	0.863892	0.0212365	-2.99767		-0.0154919	0.987208
YBR035C	PDX3	0.00218123	0.00456599	1.00238	0.276448	0.723552	0.666167	0.852414	0.593425		0.00456452	1.00032
YBR036C	CSG2	-0.0124856	-0.0155011	0.996946	0.787532	0.212468	0.863892	0.56681	-0.797886		-0.0154886	1.00081
YBR037C	SCO1	-0.0106974	-0.00976652	1.00094	0.410983	0.589017	0.801005	0.852414	0.225018		-0.00949791	1.02828
YBR040W	FIG1	-0.00920173	-0.0021295	1.00714	0.0349988	0.965001	0.200382	0.852414	1.81193		-0.00213265	0.998523
YBR041W	FAT1	-0.0103634	-0.0184004	0.991879	0.981939	0.0180611	0.863892	0.126396	-2.09555		-0.0188583	0.975716
YBR044C	TCM62	0.0114028	0.00713653	0.995782	0.863484	0.136516	0.863892	0.437026	-1.09611		0.00700519	1.01875
YBR045C	GIP1	-0.00180217	0.00330186	1.00511	0.0979266	0.902073	0.381255	0.852414	1.29346		0.00329689	1.00151
YBR046C	ZTA1	-0.000613829	0.000920241	1.00154	0.35303	0.64697	0.743786	0.852414	0.377153		0.000914104	1.00671
YBR047W	FMP23	-0.00150507	0.00148533	1.00299	0.226327	0.773673	0.603624	0.852414	0.750998		0.00147213	1.00897
YBR048W	RPS11B	0.00568703	-0.00527692	0.989098	0.997505	0.00249509	0.863892	0.0330863	-2.80767		-0.0053681	0.983015
YBR050C	REG2	-0.00257528	-0.00765089	0.994911	0.906421	0.0935793	0.863892	0.355483	-1.31903		-0.00766779	0.997796
YBR051W	YBR051W	-0.00360722	0.00744513	1.01109	0.00236721	0.997633	0.0290977	0.852414	2.82457		0.00742194	1.00312
YBR052C	RFS1	0.0012376	-0.00317707	0.995591	0.873901	0.126099	0.863892	0.42112	-1.14503		-0.00318031	0.998982
YBR053C	YBR053C	0.00402513	-0.00106896	0.994926	0.905775	0.0942251	0.863892	0.355868	-1.31518		-0.00106854	1.00039
YBR056W	YBR056W	-0.00172959	-0.000346192	1.00139	0.367326	0.632674	0.762166	0.852414	0.338944		-0.000348383	0.99371
YBR058C	UBP14	-0.0249018	-0.012994	1.01221	0.000931456	0.999069	0.0137238	0.852414	3.11126		-0.0126743	1.02523
YBR059C	AKL1	-0.00496083	-0.00990371	0.995032	0.901126	0.0988735	0.863892	0.367197	-1.288		-0.00995174	0.995174
YBR061C	TRM7	-0.0531134	-0.0162055	1.03898	0	1	0	0.852414	9.9655		-0.0160016	1.01274
YBR062C	YBR062C	-0.0011772	-0.00439122	0.996782	0.799527	0.200473	0.863892	0.553008	-0.839934		-0.00441028	0.99568
YBR063C	YBR063C	0.00219562	0.00172884	0.999534	0.553772	0.446228	0.863892	0.829394	-0.135197		0.00172564	1.00185
YBR064W	YBR064W	2.06216e-05	0.00191996	1.0019	0.319021	0.680979	0.713069	0.852414	0.470438		0.00190581	1.00742
YBR065C	ECM2	0.00182678	0.00144797	0.999622	0.544887	0.455113	0.863892	0.834553	-0.112754		0.00144494	1.0021
YBR066C	NRG2	0.00847244	0.00108405	0.992674	0.970757	0.0292435	0.863892	0.176871	-1.89203		0.00108582	0.998375
YBR069C	TAT1	-0.0104226	-0.00997203	1.00046	0.459907	0.540093	0.833164	0.852414	0.100667		-0.0100097	0.996239
YBR071W	YBR071W	0.00114437	0.00192236	1.00078	0.427372	0.572628	0.810808	0.852414	0.183069		0.00193205	0.994986
YBR072W	HSP26	0.00639306	0.00160984	0.995247	0.891215	0.108785	0.863892	0.38738	-1.23302		0.00160527	1.00285
YBR073W	RDH54	-0.00054354	0.00301541	1.00356	0.185144	0.814856	0.548593	0.852414	0.895933		0.00301071	1.00156
YBR074W	YBR074W	-0.0017392	-0.00155465	1.00018	0.48747	0.51253	0.851403	0.852414	0.0314122		-0.00153979	1.00965
YBR075W	YBR075W	-0.00591348	-0.00995962	0.99593	0.855021	0.144979	0.863892	0.451352	-1.05822		-0.00994603	1.00137
YBR076W	ECM8	0.000432819	-0.00133725	0.998231	0.680468	0.319532	0.863892	0.691985	-0.469007		-0.00133868	0.998934
YBR077C	SLM4	-0.0232588	0.00861861	1.03264	0	1	0	0.852414	8.34153		0.00848339	1.01594
YBR078W	ECM33	0.00165952	0.00184861	1.00019	0.487071	0.512929	0.851169	0.852414	0.0324136		0.0018452	1.00185
YBR082C	UBC4	0.00237601	-0.000144683	0.997485	0.745337	0.254663	0.863892	0.618607	-0.659889		-0.000146479	0.987733
YBR083W	TEC1	0.00591685	0.0144424	1.00848	0.0156029	0.984397	0.118602	0.852414	2.15444		0.0145562	0.992185
YBR084C-A	RPL19A	0.00388122	-0.00135789	0.994781	0.911869	0.0881306	0.863892	0.343555	-1.35236		-0.00136803	0.992592
YBR090C	YBR090C	-0.0070833	-0.00504304	1.00205	0.304933	0.695067	0.699389	0.852414	0.510265		-0.00510532	0.987801
YBR090C-A	YBR090C-A	-0.00691151	-0.00517528	1.00175	0.332952	0.667048	0.727006	0.852414	0.431776		-0.0051806	0.998974
YBR092C	PHO3	-0.001226	0.00347023	1.0047	0.117388	0.882612	0.426258	0.852414	1.18814		0.00346412	1.00176
YBR093C	PHO5	0.00857048	0.01106	1.00247	0.268893	0.731107	0.660804	0.852414	0.616165		0.0110579	1.00019
YBR094W	PBY1	0.00368886	-0.00140654	0.994923	0.905904	0.0940957	0.863892	0.355865	-1.31595		-0.00140986	0.997646
YBR095C	RXT2	-0.0151979	-0.0271737	0.987839	0.999126	0.000874042	0.863892	0.0154179	-3.13		-0.0271603	1.0005
YBR098W	MMS4	0.00261541	0.00449311	1.00187	0.321448	0.678552	0.715259	0.852414	0.463654		0.00447131	1.00488
YBR099C	YBR099C	-0.00583269	-0.000638059	1.00523	0.0930669	0.906933	0.369501	0.852414	1.3221		-0.000643596	0.991397
YBR100W	YBR100W	-0.00331075	-0.00412093	0.999187	0.588655	0.411345	0.863892	0.796374	-0.224086		-0.00411806	1.0007
YBR101C	FES1	0.0116537	-0.00178668	0.986714	0.999685	0.000315356	0.863892	0.00689275	-3.41805		-0.00179121	0.997472
YBR104W	YMC2	-0.000155696	0.00307976	1.00324	0.208187	0.791813	0.579968	0.852414	0.812728		0.00307016	1.00313
YBR105C	VID24	-0.00569221	-0.00998119	0.995686	0.868755	0.131245	0.863892	0.429258	-1.12053		-0.0100469	0.993462
YBR106W	PHO88	0.0108898	-0.0033761	0.985888	0.999858	0.000141853	0.863892	0.00365506	-3.62974		-0.00335923	1.00502
YBR107C	IML3	0.000663107	-0.00372593	0.995614	0.872672	0.127328	0.863892	0.422109	-1.13912		-0.00371676	1.00247
YBR108W	AIM3	0.00225849	-0.00233624	0.995416	0.882954	0.117046	0.863892	0.404684	-1.18988		-0.00235194	0.993322
YBR111C	YSA1	-0.00443423	-0.00194221	1.0025	0.265965	0.734035	0.658033	0.852414	0.625064		-0.00194539	0.998369
YBR113W	YBR113W	0.00945298	4.7722e-05	0.990683	0.991844	0.00815631	0.863892	0.0740676	-2.40184		4.79464e-05	0.995321
YBR114W	RAD16	0.00985377	0.0118608	1.00199	0.311006	0.688994	0.7058	0.852414	0.493002		0.0119635	0.991408
YBR116C	YBR116C	-0.00232636	-0.000374253	1.00196	0.313793	0.686207	0.707787	0.852414	0.485126		-0.000372947	1.0035
YBR119W	MUD1	0.0175121	0.00609379	0.988778	0.998071	0.00192883	0.863892	0.0273691	-2.88957		0.00606502	1.00474
YBR120C	CBP6	-0.00587481	0.00996907	1.01594	2.39851e-05	0.999976	0.000641992	0.852414	4.0653		0.00968118	1.02974
YBR121C	GRS1	-0.00100309	0.0237833	1.02481	1.1663e-10	1	9.36528e-09	0.852414	6.33767		0.0233147	1.0201
YBR122C	MRPL36	-0.0103176	-0.0166043	0.993648	0.949767	0.0502331	0.863892	0.246063	-1.6426		-0.0167666	0.990321
YBR125C	PTC4	-0.0130274	-0.00648198	1.00663	0.0462533	0.953747	0.240005	0.852414	1.68232		-0.00652662	0.993161
YBR128C	ATG14	-0.0216587	-0.0351085	0.986252	0.999797	0.000202849	0.863892	0.00490752	-3.53635		-0.0360929	0.972726
YBR129C	OPY1	-0.0037296	-0.00724686	0.99647	0.821211	0.178789	0.863892	0.514412	-0.919989		-0.00725049	0.999499
YBR130C	SHE3	-0.0113647	-0.0130719	0.998273	0.676573	0.323427	0.863892	0.693994	-0.458136		-0.0130696	1.00018
YBR132C	AGP2	-0.00228273	-0.000337497	1.00195	0.314426	0.685574	0.708717	0.852414	0.483342		-0.000336086	1.0042
YBR134W	YBR134W	-0.00686666	0.00338505	1.01032	0.00430136	0.995699	0.0458995	0.852414	2.62745		0.00334175	1.01296
YBR137W	YBR137W	-0.000515526	0.00829971	1.00882	0.0124608	0.987539	0.101583	0.852414	2.24262		0.00820262	1.01184
YBR138C	YBR138C	-0.00357224	0.00366561	1.00726	0.0325796	0.96742	0.193786	0.852414	1.84416		0.00366497	1.00017
YBR139W	YBR139W	2.83809e-05	0.00587176	1.00584	0.0693852	0.930615	0.31385	0.852414	1.48039		0.00588075	0.998471
YBR141C	YBR141C	7.69464e-05	0.00591801	1.00584	0.069474	0.930526	0.31385	0.852414	1.47972		0.00590859	1.0016
YBR144C	YBR144C	0.00121703	0.00265346	1.00143	0.362621	0.637379	0.755822	0.852414	0.351461		0.00265788	0.998338
YBR145W	ADH5	0.00357413	0.00319783	0.999625	0.544568	0.455432	0.863892	0.834553	-0.111949		0.00319068	1.00224
YBR146W	MRPS9	-0.00633623	-0.00826377	0.99806	0.69591	0.30409	0.863892	0.674891	-0.512674		-0.00832726	0.992375
YBR147W	RTC2	0.00598271	0.00313823	0.997172	0.77035	0.22965	0.863892	0.586496	-0.740001		0.00313064	1.00242
YBR148W	YSW1	-0.0100603	-0.0111821	0.998867	0.620239	0.379761	0.863892	0.756886	-0.30611		-0.0112235	0.996312
YBR149W	ARA1	-0.00234287	-0.00328526	0.999055	0.601726	0.398274	0.863892	0.780123	-0.257817		-0.00328137	1.00118
YBR150C	TBS1	-0.00671166	-0.0177644	0.988873	0.997918	0.00208243	0.863892	0.0289464	-2.8654		-0.0179882	0.987555
YBR151W	APD1	0.00372843	0.00248685	0.998763	0.630314	0.369686	0.863892	0.747451	-0.332685		0.00247607	1.00435
YBR156C	SLI15	0.00148814	0.00961325	1.00811	0.0196213	0.980379	0.13974	0.852414	2.06163		0.00958001	1.00347
YBR157C	ICS2	0.015188	0.0194344	1.00418	0.145667	0.854333	0.481428	0.852414	1.0552		0.0195092	0.996164
YBR158W	AMN1	0.00272857	0.00200935	0.999283	0.579104	0.420896	0.863892	0.806978	-0.199602		0.0020154	0.996996
YBR159W	IFA38	0.00335832	0.00553178	1.00217	0.295019	0.704981	0.686247	0.852414	0.538781		0.00552306	1.00158
YBR161W	CSH1	-0.000267088	-0.000349873	0.999917	0.51481	0.48519	0.863892	0.850497	-0.0371327		-0.000351617	0.995039
YBR162C	TOS1	-0.0179046	-0.0167928	1.00113	0.39205	0.60795	0.782626	0.852414	0.27398		-0.0168639	0.995782
YBR162W-A	YSY6	0	0.00507463	1.00507	0.0996465	0.900354	0.384538	0.852414	1.28357		0.00505051	1.00478
YBR163W	EXO5	-0.0678401	-0.0444195	1.02513	6.90203e-11	1	5.83395e-09	0.852414	6.41804		-0.0446991	0.993743
YBR164C	ARL1	-0.00757284	-0.0167922	0.99071	0.991686	0.00831424	0.863892	0.0748492	-2.39482		-0.0170299	0.986043
YBR165W	UBS1	-0.00701318	-0.00762688	0.999382	0.569143	0.430857	0.863892	0.81526	-0.174192		-0.00767715	0.993452
YBR166C	TYR1	-0.00538908	-0.00831783	0.997055	0.779343	0.220657	0.863892	0.577198	-0.769976		-0.00832524	0.99911
YBR168W	PEX32	0.0139911	0.0253666	1.01122	0.00213914	0.997861	0.0272651	0.852414	2.85688		0.0248733	1.01983
YBR169C	SSE2	0.00253216	0.00793828	1.00539	0.086133	0.913867	0.354622	0.852414	1.36496		0.00787026	1.00864
YBR170C	NPL4	0.00186898	0.00175764	0.999889	0.517702	0.482298	0.863892	0.848715	-0.0443863		0.00176334	0.996767
YBR171W	SEC66	0.0166525	0.00425489	0.987805	0.999151	0.00084858	0.863892	0.0152653	-3.13867		0.00421218	1.01014
YBR172C	SMY2	-0.002415	0.000604312	1.00303	0.22389	0.77611	0.600676	0.852414	0.75912		0.00060784	0.994196
YBR174C	YBR174C	-0.0292841	-0.0119993	1.01781	2.76181e-06	0.999997	0.000105605	0.852414	4.54385		-0.011802	1.01672
YBR177C	EHT1	0.00913133	0.0145487	1.00537	0.0871081	0.912892	0.356664	0.852414	1.35878		0.0144381	1.00766
YBR178W	YBR178W	0.00114388	0.0129568	1.0118	0.00132511	0.998675	0.0180348	0.852414	3.00564		0.0128766	1.00623
YBR179C	FZO1	0.00871192	0.0010221	0.992377	0.975472	0.024528	0.863892	0.157679	-1.96811		0.00100598	1.01602
YBR180W	DTR1	0.00716416	0.00475647	0.997609	0.735029	0.264971	0.863892	0.629266	-0.628095		0.00474579	1.00225
YBR181C	RPS6B	0.0309133	0.0206844	0.990078	0.994717	0.00528254	0.863892	0.0559927	-2.55676		0.020815	0.993727
YBR182C	SMP1	-0.00047657	0.00100013	1.00148	0.358526	0.641474	0.749719	0.852414	0.362401		0.000992595	1.00759
YBR183W	YPC1	0.0012673	-0.00318326	0.995555	0.875785	0.124215	0.863892	0.419686	-1.15417		-0.00318613	0.999098
YBR184W	YBR184W	-0.00213435	-0.00274649	0.999387	0.568682	0.431318	0.863892	0.81526	-0.173019		-0.00273847	1.00293
YBR185C	MBA1	-0.0169594	-0.00932467	1.00777	0.0242545	0.975746	0.160959	0.852414	1.97288		-0.00935516	0.996741
YBR186W	PCH2	-0.00680606	-0.00437968	1.00244	0.27104	0.72896	0.664556	0.852414	0.60967		-0.00442821	0.989041
YBR188C	NTC20	-0.00195125	0.00234997	1.00431	0.138371	0.861629	0.469314	0.852414	1.08767		0.00236853	0.992165
YBR194W	AIM4	0.00329848	0.000291814	0.997003	0.783285	0.216715	0.863892	0.573792	-0.783336		0.000292946	0.996138
YBR195C	MSI1	0.00116286	-0.00209766	0.996743	0.80231	0.19769	0.863892	0.547921	-0.849903		-0.00209612	1.00073
YBR197C	YBR197C	0	0.000914464	1.00091	0.413619	0.586381	0.802881	0.852414	0.218245		0.000907145	1.00807
YBR199W	KTR4	0.000886975	0.00568564	1.00479	0.112792	0.887208	0.415463	0.852414	1.21181		0.00568796	0.999593
YBR201W	DER1	0.0098814	0.0101429	1.00026	0.479906	0.520094	0.847329	0.852414	0.0503891		0.010037	1.01055
YBR203W	COS111	-0.00123897	-0.00591804	0.995315	0.887935	0.112065	0.863892	0.394191	-1.21562		-0.00595805	0.993286
YBR204C	YBR204C	-0.0120303	-0.00681434	1.00528	0.0907716	0.909228	0.366274	0.852414	1.33602		-0.0068898	0.989047
YBR206W	YBR206W	-0.0118775	-0.00369708	1.00828	0.0176865	0.982314	0.129403	0.852414	2.10406		-0.00373862	0.988889
YBR207W	FTH1	-0.00416764	0.00100451	1.00519	0.0944091	0.905591	0.373039	0.852414	1.31408		0.00100384	1.00066
YBR209W	YBR209W	0.00162723	-0.00762338	0.990764	0.991366	0.00863404	0.863892	0.0767752	-2.38095		-0.00762206	1.00017
YBR210W	ERV15	-0.00349501	-7.87567e-05	1.00343	0.194354	0.805646	0.560372	0.852414	0.861964		-7.85162e-05	1.00306
YBR212W	NGR1	0.00692766	-0.00391377	0.989233	0.997223	0.00277651	0.863892	0.0360637	-2.77307		-0.00393686	0.994136
YBR213W	MET8	-0.00035399	-0.00540341	0.994949	0.904805	0.0951949	0.863892	0.356618	-1.30943		-0.00539063	1.00237
YBR214W	SDS24	-0.00993877	-0.00136794	1.00866	0.0138717	0.986128	0.10888	0.852414	2.2009		-0.00135843	1.00701
YBR215W	HPC2	0.000976994	0.00480885	1.00383	0.167432	0.832568	0.518594	0.852414	0.964364		0.00479253	1.00341
YBR216C	YBP1	-0.000191844	0.000244939	1.00044	0.461783	0.538217	0.834072	0.852414	0.0959436		0.000243944	1.00408
YBR217W	ATG12	-0.0326044	-0.0450666	0.987118	0.999541	0.000458585	0.863892	0.00949922	-3.31477		-0.0467297	0.96441
YBR218C	PYC2	-0.0155788	-0.00181872	1.01398	0.00018298	0.999817	0.00348797	0.852414	3.56349		-0.00182338	0.997445
YBR219C	YBR219C	-0.0143669	0.00349007	1.01812	1.88666e-06	0.999998	7.57483e-05	0.852414	4.62349		0.0035004	0.997047
YBR222C	PCS60	-0.00455556	0.000333425	1.00491	0.107163	0.892837	0.402407	0.852414	1.24176		0.00033833	0.985501
YBR223C	TDP1	0.000837468	0.00342234	1.00258	0.259319	0.740681	0.648278	0.852414	0.645446		0.00349619	0.978877
YBR224W	YBR224W	0.00132326	-0.00866226	0.990028	0.994909	0.00509066	0.863892	0.0551496	-2.56961		-0.0087281	0.992456
YBR225W	YBR225W	0.0057862	0.000307279	0.994553	0.92086	0.0791398	0.863892	0.327502	-1.41088		0.000308966	0.994539
YBR226C	YBR226C	0.0141194	0.00366546	0.989692	0.996043	0.00395741	0.863892	0.0466249	-2.65568		0.00367492	0.997424
YBR227C	MCX1	0.00477671	0.00262116	0.997855	0.714061	0.285939	0.863892	0.651355	-0.565289		0.00265449	0.987445
YBR228W	SLX1	0.00133191	-0.00531928	0.993358	0.956999	0.0430007	0.863892	0.229147	-1.71688		-0.00534773	0.994681
YBR229C	ROT2	-0.00414343	-0.00365888	1.00049	0.456732	0.543268	0.83169	0.852414	0.108671		-0.00367695	0.995087
YBR230C	OM14	-0.00592672	0.00446949	1.01046	0.00388188	0.996118	0.0422657	0.852414	2.66217		0.00445986	1.00216
YBR231C	SWC5	0.021192	0.0145507	0.993497	0.953648	0.046352	0.863892	0.234188	-1.6813		0.0146859	0.990796
YBR232C	YBR232C	-0.00752093	-0.0045021	1.00304	0.222737	0.777263	0.600185	0.852414	0.762982		-0.0045683	0.985509
YBR233W	PBP2	-0.00552024	-0.00683282	0.99868	0.638299	0.361701	0.863892	0.740523	-0.353916		-0.00687067	0.994491
YBR238C	YBR238C	8.63052e-05	0.00553561	1.00545	0.0838868	0.916113	0.348683	0.852414	1.37939		NaN	NaN
YBR239C	ERT1	-0.000256345	0.0019834	1.00224	0.288502	0.711498	0.680753	0.852414	0.557766		NaN	NaN
YBR240C	THI2	-0.0076628	0.000780132	1.00851	0.015278	0.984722	0.117397	0.852414	2.16281		0.000774956	1.00668
YBR242W	YBR242W	-0.00244476	0.00205258	1.00451	0.127443	0.872557	0.446691	0.852414	1.13856		0.00204331	1.00454
YBR244W	GPX2	-3.02272e-05	0.00209365	1.00212	0.298762	0.701238	0.691883	0.852414	0.527965		0.00207524	1.00887
YBR245C	ISW1	0.00989062	-0.00157251	0.988649	0.998265	0.00173548	0.863892	0.025464	-2.92262		-0.00158993	0.989043
YBR246W	RRT2	-0.000567605	-0.00954243	0.99102	0.989707	0.0102934	0.863892	0.0874598	-2.31548		-0.0096316	0.990741
YBR249C	ARO4	0.00113096	0.000963387	0.999833	0.52344	0.47656	0.863892	0.84506	-0.05879		0.000968261	0.994966
YBR250W	SPO23	0.000921281	-0.00266408	0.996418	0.824645	0.175355	0.863892	0.510798	-0.933212		-0.00265869	1.00203
YBR255W	MTC4	-0.00433199	0.00122301	1.00558	0.0788617	0.921138	0.336835	0.852414	1.41277		0.00121106	1.00986
YBR258C	SHG1	-0.000107181	0.0040377	1.00415	0.147874	0.852126	0.485065	0.852414	1.04559		0.00405551	0.995608
YBR259W	YBR259W	0.00676109	0.000919042	0.994197	0.933438	0.0665622	0.863892	0.2967	-1.50189		0.000921789	0.99702
YBR260C	RGD1	-0.00349827	-0.00237469	1.00113	0.392502	0.607498	0.783041	0.852414	0.272805		NaN	NaN
YBR262C	AIM5	-0.00616737	-0.00124857	1.00495	0.10538	0.89462	0.397862	0.852414	1.25148		-0.00124341	1.00414
YBR263W	SHM1	-0.0131974	-0.0088341	1.00442	0.132137	0.867863	0.456364	0.852414	1.11634		-0.00884472	0.9988
YBR264C	YPT10	-0.00688	-0.00683396	1.00005	0.501618	0.498382	0.856479	0.852414	-0.00405671		-0.00688375	0.992768
YBR266C	SLM6	0.0110139	0.0337733	1.02251	4.49507e-09	1	2.67369e-07	0.852414	5.74876		0.0331906	1.01756
YBR268W	MRPL37	-0.0485202	-0.0306468	1.01878	8.15614e-07	0.999999	3.44699e-05	0.852414	4.79445		-0.0306134	1.00109
YBR269C	FMP21	0.00463385	0.00613071	1.00149	0.357326	0.642674	0.748183	0.852414	0.365616		0.00614595	0.99752
YBR270C	BIT2	-0.00100957	0.000386543	1.0014	0.366196	0.633804	0.761296	0.852414	0.341946		0.000384361	1.00568
YBR271W	YBR271W	-0.0102989	-0.0049151	1.00544	0.084241	0.915759	0.348683	0.852414	1.3771		-0.00496538	0.989872
YBR272C	HSM3	0.00290707	0.00136724	0.998465	0.658767	0.341233	0.863892	0.718579	-0.409099		0.00137332	0.99557
YBR273C	UBX7	-0.0120507	-0.00113102	1.01105	0.00244303	0.997557	0.0294996	0.852414	2.81445		-0.00112533	1.00505
YBR274W	CHK1	0.000745584	-0.00210406	0.997152	0.771898	0.228102	0.863892	0.584782	-0.745113		-0.00209636	1.00368
YBR275C	RIF1	-0.000102636	-0.00133827	0.998764	0.630198	0.369802	0.863892	0.747451	-0.332378		-0.00133729	1.00073
YBR276C	PPS1	-0.00513902	-0.00115369	1.00401	0.156273	0.843727	0.499121	0.852414	1.0099		-0.00116604	0.989401
YBR277C	YBR277C	0.00311936	-0.00590144	0.991007	0.989796	0.0102039	0.863892	0.0871668	-2.31877		-0.00595092	0.991685
YBR279W	PAF1	0.00330514	-0.000682911	0.996025	0.849388	0.150612	0.863892	0.461634	-1.03381		-0.000689245	0.990811
YBR280C	SAF1	-0.0525963	-0.0436187	1.00948	0.00796233	0.992038	0.0733999	0.852414	2.41064		-0.0438124	0.995579
YBR281C	DUG2	0.00884739	0.00577883	0.996958	0.786642	0.213358	0.863892	0.568041	-0.794825		0.00573595	1.00748
YBR283C	SSH1	-0.0123817	-0.00524706	1.00722	0.033327	0.966673	0.195116	0.852414	1.834		-0.00526167	0.997223
YBR284W	YBR284W	0.0038489	-0.00367916	0.992501	0.973584	0.0264155	0.863892	0.164475	-1.9363		-0.00370207	0.993811
YBR285W	YBR285W	-0.000601408	0.00484328	1.00545	0.0839211	0.916079	0.348683	0.852414	1.37917		0.00485236	0.998129
YBR286W	APE3	0.00663489	0.00525981	0.998634	0.642719	0.357281	0.863892	0.734381	-0.365735		0.00524982	1.0019
YBR287W	YBR287W	-0.00892613	-0.00596928	1.00298	0.227208	0.772792	0.603624	0.852414	0.748073		NaN	NaN
YBR290W	BSD2	-0.00422542	-0.00162662	1.00261	0.257075	0.742925	0.646603	0.852414	0.65239		-0.00164599	0.98823
YBR291C	CTP1	0.00881425	0.00588691	0.997098	0.776074	0.223926	0.863892	0.579382	-0.759001		0.00588913	0.999624
YBR292C	YBR292C	-0.0149028	0.00376215	1.01895	6.62212e-07	0.999999	2.83599e-05	0.852414	4.83605		0.00372854	1.00901
YBR293W	VBA2	-0.00300511	-0.00496862	0.998031	0.698557	0.301443	0.863892	0.670434	-0.520254		-0.00496039	1.00166
YBR294W	SUL1	-0.000514493	-0.00396029	0.996552	0.815613	0.184387	0.863892	0.522876	-0.898773		NaN	NaN
YBR295W	PCA1	-0.00293577	0.00415362	1.00711	0.0355492	0.964451	0.202114	0.852414	1.80485		0.00411195	1.01013
YBR296C	PHO89	-0.00347121	0.00148794	1.00498	0.10412	0.89588	0.395306	0.852414	1.25842		0.00147556	1.00839
YBR299W	MAL32	-0.00113926	-0.00135715	0.999782	0.528615	0.471385	0.863892	0.843151	-0.0717879		-0.00137105	0.989863
YBR300C	YBR300C	0.00620157	0.00221425	0.996037	0.848659	0.151341	0.863892	0.462083	-1.0307		0.00221714	0.998693
YBR301W	PAU24	0.00238379	0.00671352	1.00432	0.137817	0.862183	0.467929	0.852414	1.09018		NaN	NaN
YCL001W	RER1	-0.00143714	-0.00413775	0.997296	0.760679	0.239321	0.863892	0.599111	-0.708487		-0.0041367	1.00025
YCL001W-A	YCL001W-A	-0.00558518	0.00488702	1.01053	0.00367205	0.996328	0.0406705	0.852414	2.68082		0.0048319	1.01141
YCL002C	YCL002C	-0.00777714	-0.00302984	1.00478	0.113278	0.886722	0.416298	0.852414	1.20928		-0.0030412	0.996263
YCL006C	YCL006C	-0.00799383	0.00102958	1.0091	0.0103508	0.989649	0.0896129	0.852414	2.31338		0.00102696	1.00255
YCL008C	STP22	-0.0375243	-0.0298543	1.00797	0.0214461	0.978554	0.149422	0.852414	2.02476		-0.0298989	0.99851
YCL009C	ILV6	0.0125841	0.0152083	1.00259	0.258584	0.741416	0.648278	0.852414	0.647716		0.0150905	1.0078
YCL010C	SGF29	0.00337002	0.000123437	0.996764	0.800808	0.199192	0.863892	0.550867	-0.844511		0.00012462	0.990509
YCL011C	GBP2	-0.000999087	-5.17884e-06	1.00099	0.405613	0.594387	0.798916	0.852414	0.238844		-5.16074e-06	1.00351
YCL012W	YCL012W	-0.00408966	-0.00280916	1.00129	0.377017	0.622983	0.769351	0.852414	0.313326		-0.00280338	1.00206
YCL013W	YCL013W	-0.00770099	-0.0080007	0.999698	0.537157	0.462843	0.863892	0.838266	-0.0932744		-0.00801123	0.998686
YCL014W	BUD3	0.000781949	-0.01719	0.982042	0.999998	1.96977e-06	0.863892	0.000111477	-4.61455		-0.0174801	0.983406
YCL022C	YCL022C	0.00303084	0.00189876	0.998871	0.619798	0.380202	0.863892	0.756886	-0.304951		0.00190361	0.997453
YCL023C	YCL023C	-0.010222	-0.00493878	1.00534	0.0883552	0.911645	0.359396	0.852414	1.35095		-0.00496367	0.994985
YCL024W	KCC4	-0.000314355	-0.000595194	0.999719	0.535009	0.464991	0.863892	0.838917	-0.0878668		-0.00059188	1.0056
YCL025C	AGP1	0.00983433	5.44523e-05	0.990315	0.993719	0.0062812	0.863892	0.0626419	-2.49594		5.45162e-05	0.998828
YCL026C	YCL026C	-0.0229376	0.00854262	1.03222	1.11022e-16	1	1.55043e-14	0.852414	8.23469		0.00839182	1.01797
YCL026C-A	FRM2	0.00198534	0.0114777	1.00947	0.00797541	0.992025	0.0733999	0.852414	2.41004		0.0113696	1.00951
YCL027W	FUS1	0.0081149	0.00411515	0.996032	0.848947	0.151053	0.863892	0.462031	-1.03193		0.00412243	0.998233
YCL028W	RNQ1	0.00900473	0.000624197	0.991694	0.983937	0.0160631	0.863892	0.117665	-2.14284		0.00062396	1.00038
YCL029C	BIK1	0.00168808	0.00208683	1.0004	0.465729	0.534271	0.836164	0.852414	0.0860112		0.00208249	1.00209
YCL032W	STE50	0.00090292	0.00600058	1.00509	0.098823	0.901177	0.383351	0.852414	1.28829		0.00602886	0.995308
YCL033C	MXR2	-0.0234943	-0.0090732	1.01477	8.2998e-05	0.999917	0.00183852	0.852414	3.76583		-0.00900267	1.00783
YCL034W	LSB5	0.00491037	0.000715278	0.995825	0.861027	0.138973	0.863892	0.442627	-1.08494		0.000717062	0.997512
YCL035C	GRX1	-0.000776146	0.00360964	1.00439	0.133922	0.866078	0.459071	0.852414	1.10804		0.00359864	1.00306
YCL037C	SRO9	-0.0168726	-0.00806114	1.00896	0.0113271	0.988673	0.0944987	0.852414	2.27922		-0.00819918	0.983164
YCL038C	ATG22	-0.000775548	-0.00203608	0.998738	0.632684	0.367316	0.863892	0.745755	-0.338971		-0.00205727	0.9897
YCL039W	GID7	-0.014041	-0.00992966	1.00417	0.146425	0.853575	0.482368	0.852414	1.05189		-0.0102434	0.969368
YCL040W	GLK1	-0.0281817	-0.0316858	0.996394	0.826203	0.173797	0.863892	0.508128	-0.939266		-0.0313092	1.01203
YCL042W	YCL042W	-0.0308371	-0.0276129	1.00333	0.201578	0.798422	0.568111	0.852414	0.836		-0.0274601	1.00556
YCL044C	MGR1	-0.00077884	-0.00973615	0.991036	0.989597	0.0104033	0.863892	0.0876882	-2.31148		-0.00976801	0.996739
YCL045C	EMC1	-0.00316477	-0.00274127	1.00042	0.463005	0.536995	0.834072	0.852414	0.0928655		-0.0027392	1.00076
YCL046W	YCL046W	-0.00243199	-0.00034103	1.0021	0.301245	0.698755	0.693919	0.852414	0.520825		-0.000339099	1.00569
YCL047C	YCL047C	0.000492981	0.00460429	1.00411	0.150016	0.849984	0.487481	0.852414	1.03637		0.00459208	1.00266
YCL048W	SPS22	0.00395349	0.0046809	1.00072	0.432658	0.567342	0.813198	0.852414	0.169611		0.00463272	1.0104
YCL049C	YCL049C	-0.00916099	-0.00287088	1.00635	0.0537298	0.94627	0.263477	0.852414	1.60972		-0.00290506	0.988234
YCL051W	LRE1	0.0140399	0.00999856	0.996015	0.850017	0.149983	0.863892	0.460687	-1.0365		0.0100014	0.999717
YCL060C	YCL060C	-0.0284501	-0.0303825	0.998011	0.700297	0.299703	0.863892	0.668522	-0.525256		-0.0304026	0.999336
YCL061C	MRC1	0.00219347	8.80388e-06	0.99782	0.717066	0.282934	0.863892	0.648381	-0.574146		8.90345e-06	0.988817
YCL062W	YCL062W	0.00127848	0.00807815	1.00679	0.0424365	0.957564	0.227189	0.852414	1.72309		0.00794831	1.01633
YCL063W	VAC17	-0.0115137	0.0111299	1.02291	2.45638e-09	1	1.57795e-07	0.852414	5.8501		0.0107699	1.03342
YCL064C	CHA1	0.00206457	0.00580446	1.00373	0.17366	0.82634	0.529713	0.852414	0.9398		0.0057547	1.00865
YCL069W	VBA3	-0.00383813	-0.00114058	1.00271	0.24904	0.75096	0.637883	0.852414	0.677513		-0.00114161	0.999097
YCL074W	YCL074W	0.00173846	-0.00522667	0.993047	0.963788	0.036212	0.863892	0.206043	-1.79644		-0.00525735	0.994166
YCL075W	YCL075W	-0.00475514	-0.00435188	1.00041	0.465006	0.534994	0.836094	0.852414	0.0878301		-0.00437097	0.995634
YCR001W	YCR001W	-0.000486371	0.00168066	1.00217	0.294851	0.705149	0.686247	0.852414	0.539269		0.00168132	0.999607
YCR005C	CIT2	-0.00276142	0.00171737	1.00449	0.128363	0.871637	0.447632	0.852414	1.13416		0.00170949	1.00461
YCR006C	YCR006C	-0.00974128	0.000182059	1.01002	0.00538291	0.994617	0.054714	0.852414	2.55021		0.000180341	1.00953
YCR007C	YCR007C	0.00219781	-0.00183522	0.995976	0.852319	0.147681	0.863892	0.457519	-1.04643		-0.00183159	1.00198
YCR010C	ADY2	0.00508377	0.00149094	0.996425	0.824155	0.175845	0.863892	0.511205	-0.931316		0.0014993	0.99442
YCR011C	ADP1	0.00952576	0.00884954	0.99933	0.574349	0.425651	0.863892	0.811187	-0.187458		0.0087513	1.01123
YCR014C	POL4	0.00592955	0.00804864	1.00211	0.300304	0.699696	0.692436	0.852414	0.523525		0.00801792	1.00383
YCR015C	YCR015C	0.001873	0.0008387	0.998968	0.610373	0.389627	0.863892	0.770326	-0.280293		0.000842017	0.996061
YCR019W	MAK32	-0.0202724	-0.00454162	1.01606	2.10429e-05	0.999979	0.000572787	0.852414	4.09572		-0.00450333	1.0085
YCR020C	PET18	0.00598036	0.00613219	1.00015	0.490937	0.509063	0.853253	0.852414	0.0227203		0.00608738	1.00736
YCR020C-A	MAK31	-0.0314074	-0.018694	1.01313	0.000411018	0.999589	0.00691188	0.852414	3.34527		-0.0184212	1.01481
YCR021C	HSP30	-0.00301966	-0.00315708	0.999862	0.520428	0.479572	0.863892	0.846596	-0.0512267		-0.00315905	0.999379
YCR022C	YCR022C	-0.0114382	-0.00431437	1.00721	0.0336671	0.966333	0.1959	0.852414	1.82944		-0.00436234	0.989003
YCR023C	YCR023C	0.0010616	0.0086742	1.0076	0.0267158	0.973284	0.170503	0.852414	1.93142		0.00869651	0.997435
YCR024C-A	PMP1	-0.00201569	-0.00099439	1.00102	0.40279	0.59721	0.795169	0.852414	0.246133		-0.0010022	0.992203
YCR025C	YCR025C	-0.0134585	-0.00767621	1.00586	0.0687752	0.931225	0.312451	0.852414	1.48498		-0.00766324	1.00169
YCR026C	NPP1	-0.00865864	0.00112675	1.00987	0.00600633	0.993994	0.0603049	0.852414	2.51177		0.0011313	0.995979
YCR027C	RHB1	-0.00815048	-0.00302542	1.00517	0.0955611	0.904439	0.375229	0.852414	1.30727		-0.00303657	0.996329
YCR030C	SYP1	0.00981806	-0.000204804	0.990075	0.99473	0.00526989	0.863892	0.0559927	-2.5576		-0.000206116	0.993637
YCR031C	RPS14A	0.015684	0.0115068	0.995887	0.85749	0.14251	0.863892	0.44812	-1.06911		0.011572	0.994364
YCR032W	BPH1	0.00224314	-0.00325859	0.994511	0.922435	0.0775654	0.863892	0.325167	-1.42164		-0.00329024	0.990379
YCR033W	SNT1	-0.0043377	0.00944554	1.01384	0.000208552	0.999791	0.00389453	0.852414	3.52902		0.00928453	1.01734
YCR036W	RBK1	2.68667e-05	-0.000331949	0.999641	0.542927	0.457073	0.863892	0.835404	-0.10781		-0.000333139	0.996427
YCR037C	PHO87	0.00633823	0.00701962	1.00068	0.43744	0.56256	0.818666	0.852414	0.157462		0.00700425	1.00219
YCR043C	YCR043C	0.00209181	0.00328549	1.00119	0.38625	0.61375	0.778792	0.852414	0.289106		0.00329428	0.997331
YCR044C	PER1	0.00410915	0.00340975	0.999303	0.577028	0.422972	0.863892	0.80768	-0.194296		0.00336742	1.01257
YCR045C	RRT12	0.00433545	0.00491848	1.00058	0.447204	0.552796	0.823623	0.852414	0.132728		0.00491683	1.00034
YCR048W	ARE1	6.17591e-05	0.00384693	1.00378	0.170217	0.829783	0.523186	0.852414	0.953308		0.00381577	1.00817
YCR049C	YCR049C	0.00605577	-0.00406715	0.989938	0.995237	0.00476305	0.863892	0.0531529	-2.59257		-0.00406789	0.99982
YCR050C	YCR050C	0.00728995	0.00349268	0.99623	0.836773	0.163227	0.863892	0.483919	-0.981283		0.00352765	0.990085
YCR051W	YCR051W	-0.00354966	-0.000820209	1.00274	0.246511	0.753489	0.632413	0.852414	0.685511		-0.000823606	0.995875
YCR059C	YIH1	-0.00275988	-0.00209593	1.00067	0.438582	0.561418	0.818714	0.852414	0.154565		-0.00209849	0.998776
YCR060W	TAH1	-6.17591e-05	-0.00457411	0.995487	0.879303	0.120697	0.863892	0.411315	-1.17151		-0.00456086	1.0029
YCR061W	YCR061W	-0.00461402	-0.0062303	0.998376	0.667034	0.332966	0.863892	0.706332	-0.431738		-0.00626684	0.994169
YCR062W	YCR062W	0.00836335	0.00201861	0.993708	0.948152	0.0518478	0.863892	0.250488	-1.6272		0.00202069	0.998967
YCR065W	HCM1	-0.00740215	-0.00547012	1.00195	0.314722	0.685278	0.708886	0.852414	0.48251		-0.00541954	1.00933
YCR067C	SED4	0.00310421	0.00403091	1.00092	0.412684	0.587316	0.802374	0.852414	0.220645		0.00401227	1.00464
YCR069W	CPR4	-0.000281781	0.00139641	1.00168	0.339459	0.660541	0.733076	0.852414	0.413939		0.00140699	0.992482
YCR073C	SSK22	0.00449557	0.00168409	0.997201	0.768117	0.231883	0.863892	0.589649	-0.73266		0.00167303	1.00661
YCR073W-A	SOL2	-0.00915644	-0.00956565	0.999587	0.548425	0.451575	0.863892	0.832128	-0.121684		-0.00962394	0.993943
YCR075C	ERS1	-0.0100891	-0.00518938	1.00495	0.105365	0.894635	0.397862	0.852414	1.25156		-0.00518445	1.00095
YCR076C	YCR076C	-0.0400002	-0.0193848	1.02147	2.08894e-08	1	1.13721e-06	0.852414	5.48316		-0.019171	1.01115
YCR077C	PAT1	0.00368087	0.00375497	1.00007	0.498811	0.501189	0.855311	0.852414	0.00297931		0.00373244	1.00604
YCR079W	PTC6	0.0285467	0.0183087	0.990046	0.994839	0.00516065	0.863892	0.055631	-2.56487		0.0183612	0.997141
YCR082W	AHC2	0.00536911	0.00796374	1.00258	0.25948	0.74052	0.648278	0.852414	0.64495		0.00799678	0.995869
YCR083W	TRX3	-0.0470315	-0.0495332	0.997375	0.754324	0.245676	0.863892	0.610198	-0.688162		-0.0522642	0.947745
YCR085W	YCR085W	-0.00182603	0.00335259	1.00519	0.0946548	0.905345	0.373039	0.852414	1.31262		0.00337141	0.994418
YCR086W	CSM1	-0.00318886	-0.00353942	0.999648	0.542203	0.457797	0.863892	0.836244	-0.105986		-0.00353325	1.00175
YCR087C-A	YCR087C-A	-0.00828012	-0.00295829	1.00537	0.0871924	0.912808	0.356664	0.852414	1.35825		-0.00296571	0.997498
YCR088W	ABP1	0.00388063	0.00724134	1.00335	0.200077	0.799923	0.566201	0.852414	0.841346		0.00714497	1.01349
YCR089W	FIG2	0.00509849	0.00209373	0.99701	0.782738	0.217262	0.863892	0.573802	-0.781474		0.00209824	0.997853
YCR090C	YCR090C	-0.00611565	-0.000202674	1.00595	0.0658327	0.934167	0.303374	0.852414	1.50757		-0.000203069	0.998055
YCR091W	KIN82	-0.00418401	0.00128587	1.00549	0.082163	0.917837	0.344266	0.852414	1.39067		0.00128789	0.998433
YCR092C	MSH3	0.00256922	-0.000586915	0.996852	0.794482	0.205518	0.863892	0.555841	-0.822071		-0.000589421	0.995749
YCR095C	OCA4	0.00858409	0.00324652	0.994708	0.914832	0.0851685	0.863892	0.339659	-1.37112		0.00328138	0.989376
YCR099C	YCR099C	0.00214787	-0.0212434	0.976659	1	1.02969e-09	0.863892	1.35973e-07	-5.99305		-0.0216727	0.980192
YCR100C	YCR100C	-0.0031476	-0.00390079	0.999244	0.582937	0.417063	0.863892	0.80157	-0.209412		-0.00392888	0.992851
YCR101C	YCR101C	-0.00134066	-0.000537048	1.0008	0.424602	0.575398	0.808896	0.852414	0.190135		-0.000536852	1.00037
YCR102C	YCR102C	-0.00111903	-0.00200818	0.99911	0.596336	0.403664	0.863892	0.786792	-0.243873		-0.00201152	0.99834
YCR102W-A	YCR102W-A	0.00267944	0.0017597	0.999083	0.599024	0.400976	0.863892	0.784446	-0.250822		0.0017541	1.00319
YCR105W	ADH7	-0.00549785	-0.00720396	0.998284	0.675531	0.324469	0.863892	0.695288	-0.455238		-0.00725041	0.993594
YCR106W	RDS1	0.00288669	-0.00676475	0.990376	0.993437	0.00656314	0.863892	0.0643975	-2.48032		-0.00684619	0.988103
YCR107W	AAD3	-0.00213625	-0.000394359	1.00175	0.333203	0.666797	0.72706	0.852414	0.431086		-0.000392148	1.00564
YDL001W	RMD1	-0.0128718	0.00377404	1.01686	8.45271e-06	0.999992	0.000266173	0.852414	4.30227		0.00371768	1.01516
YDL009C	YDL009C	-0.00552305	-0.00104116	1.00451	0.127528	0.872472	0.446691	0.852414	1.13815		-0.00104826	0.99323
YDL010W	GRX6	0.00354855	-0.00486012	0.991621	0.984675	0.0153252	0.863892	0.114551	-2.16158		-0.00490216	0.991425
YDL011C	YDL011C	-0.00509807	-0.00615203	0.998941	0.613022	0.386978	0.863892	0.766045	-0.287205		-0.00616787	0.997431
YDL012C	YDL012C	-0.0138446	-0.0119538	1.00192	0.317371	0.682629	0.711517	0.852414	0.475064		-0.0119142	1.00332
YDL018C	ERP3	0.00396066	-0.0108283	0.985269	0.999924	7.58989e-05	0.863892	0.00224808	-3.78811		-0.0109684	0.987235
YDL019C	OSH2	-0.0103335	-0.00163094	1.00879	0.0126799	0.98732	0.102587	0.852414	2.23588		-0.00162404	1.00425
YDL020C	RPN4	-0.00809141	-0.011805	0.996256	0.835136	0.164864	0.863892	0.487407	-0.974661		-0.0116801	1.0107
YDL022W	GPD1	-0.000455626	-0.00798985	0.992462	0.974182	0.0258184	0.863892	0.162675	-1.94615		-0.00802829	0.995212
YDL023C	YDL023C	-0.0020115	-0.011843	0.990149	0.994436	0.00556441	0.863892	0.0578202	-2.53863		-0.0119846	0.988185
YDL024C	DIA3	-6.97768e-05	-0.000230763	0.999839	0.522789	0.477211	0.863892	0.845395	-0.0571558		-0.000230604	1.00069
YDL025C	RTK1	0.00257025	0.00035748	0.997793	0.719418	0.280582	0.863892	0.646721	-0.581114		0.000357515	0.999903
YDL026W	YDL026W	0.0191017	0.0161448	0.997099	0.776048	0.223952	0.863892	0.579382	-0.758912		0.0163439	0.987821
YDL027C	YDL027C	-0.00400347	-0.0081108	0.995876	0.858128	0.141872	0.863892	0.447859	-1.07195		-0.00812085	0.998763
YDL032W	YDL032W	-0.0252718	-0.0111022	1.01454	0.000105002	0.999895	0.00223351	0.852414	3.70667		-0.0109228	1.01643
YDL033C	SLM3	0.0023356	0.00982674	1.00747	0.028854	0.971146	0.178914	0.852414	1.89791		0.00978248	1.00452
YDL034W	YDL034W	-0.00280229	-0.0125584	0.990216	0.994153	0.00584675	0.863892	0.0601622	-2.52126		-0.0126019	0.996551
YDL035C	GPR1	-0.00827668	-0.0100704	0.998191	0.684064	0.315936	0.863892	0.688644	-0.479092		-0.0101722	0.989993
YDL036C	PUS9	0.00038746	-0.00100455	0.998609	0.645148	0.354852	0.863892	0.733068	-0.372253		-0.000996653	1.00793
YDL037C	BSC1	-0.00739411	-0.0190137	0.988294	0.998709	0.00129078	0.863892	0.0203524	-3.01361		-0.0195507	0.972534
YDL038C	YDL038C	0.00173387	0.00797994	1.00624	0.0569643	0.943036	0.275968	0.852414	1.58078		0.00789841	1.01032
YDL039C	PRM7	0.00573142	0.00525149	0.999523	0.554931	0.445069	0.863892	0.828758	-0.138129		0.00524178	1.00185
YDL040C	NAT1	0.000318315	-0.00641388	0.99327	0.959013	0.0409875	0.863892	0.224741	-1.73934		-0.00648401	0.989185
YDL044C	MTF2	-0.0340084	-0.0203438	1.01415	0.000155207	0.999845	0.00309638	0.852414	3.60645		-0.0197589	1.0296
YDL045W-A	MRP10	-0.0319207	-0.042444	0.98913	0.997441	0.00255864	0.863892	0.0337876	-2.79956		-0.0426369	0.995475
YDL046W	NPC2	0	0.00907776	1.00908	0.0104807	0.989519	0.0902753	0.852414	2.30868		0.00901335	1.00715
YDL048C	STP4	-0.00262425	-0.0089738	0.993634	0.950137	0.0498634	0.863892	0.244879	-1.64618		-0.00913039	0.982849
YDL049C	KNH1	-0.00708638	-0.00524242	1.00186	0.322888	0.677112	0.71722	0.852414	0.459638		-0.00527099	0.994581
YDL050C	YDL050C	-0.00138363	0.00559196	1.00699	0.0381281	0.961872	0.212614	0.852414	1.77283		0.00551444	1.01406
YDL051W	LHP1	0.00257283	-0.00167156	0.995766	0.864341	0.135659	0.863892	0.437026	-1.10003		-0.00166578	1.00347
YDL052C	SLC1	-0.00770869	-0.00745641	1.00025	0.480389	0.519611	0.847329	0.852414	0.0491765		-0.00751875	0.991709
YDL053C	PBP4	0.018245	0.0140879	0.995917	0.855743	0.144257	0.863892	0.449974	-1.06139		0.0140234	1.0046
YDL056W	MBP1	-0.0101782	-0.0268613	0.983145	0.999993	7.38792e-06	0.863892	0.000329779	-4.332		-0.0272221	0.986743
YDL057W	YDL057W	0.00189042	0.00221539	1.00032	0.473238	0.526762	0.840909	0.852414	0.0671328		0.00220833	1.0032
YDL059C	RAD59	-0.00311066	-0.00666976	0.99643	0.82386	0.17614	0.863892	0.511205	-0.930175		-0.00670066	0.995388
YDL061C	RPS29B	0.0167853	0.00704972	0.990425	0.993203	0.00679681	0.863892	0.0658745	-2.46783		0.00708841	0.994541
YDL063C	YDL063C	-0.00780225	0.000620511	1.00849	0.0154675	0.984533	0.118287	0.852414	2.15791		0.000626781	0.989998
YDL065C	PEX19	-0.019946	-0.0178161	1.00217	0.29439	0.70561	0.686247	0.852414	0.540606		-0.0181694	0.980553
YDL066W	IDP1	0.00258923	0.00745863	1.00486	0.109763	0.890237	0.408993	0.852414	1.22779		0.00739922	1.00803
YDL068W	YDL068W	-0.0334348	-0.0127182	1.02143	2.21693e-08	1	1.18678e-06	0.852414	5.47264		-0.0124576	1.02092
YDL069C	CBS1	-0.0272607	-0.0141291	1.0135	0.000289777	0.99971	0.00517083	0.852414	3.44101		-0.0138983	1.01661
YDL070W	BDF2	0.00526775	0.00195462	0.996704	0.805078	0.194922	0.863892	0.5417	-0.8599		0.00198384	0.985268
YDL072C	YET3	0.00165474	0.00152518	0.999871	0.519561	0.480439	0.863892	0.846854	-0.0490507		0.00152325	1.00127
YDL073W	YDL073W	-0.00197992	-0.0032256	0.998752	0.631396	0.368604	0.863892	0.746935	-0.335553		-0.0032472	0.99335
YDL074C	BRE1	0.00130935	0.00878124	1.00746	0.0290496	0.97095	0.179742	0.852414	1.89495		0.00872372	1.00659
YDL075W	RPL31A	-0.00291479	-0.00032569	1.0026	0.258163	0.741837	0.647818	0.852414	0.649018		-0.00032873	0.990752
YDL076C	RXT3	-0.00552651	-0.00498167	1.00055	0.450511	0.549489	0.826397	0.852414	0.124369		-0.00492124	1.01228
YDL077C	VAM6	0.0108871	-0.0123677	0.976996	1	1.74408e-09	0.863892	2.12595e-07	-5.9068		-0.0125006	0.989362
YDL078C	MDH3	0.00546224	-0.00280328	0.991779	0.983041	0.0169592	0.863892	0.121642	-2.12104		-0.00282414	0.992616
YDL079C	MRK1	0.00704206	-0.00164786	0.991371	0.986981	0.0130186	0.863892	0.101126	-2.22566		-0.00165493	0.995726
YDL080C	THI3	-0.00242973	0.0140794	1.01655	1.21081e-05	0.999988	0.000360099	0.852414	4.22198		0.0139505	1.00924
YDL081C	RPP1A	0.0159579	0.00902361	0.993175	0.961113	0.0388871	0.863892	0.216598	-1.76375		0.00898168	1.00467
YDL082W	RPL13A	0.0103448	0.00051954	0.990275	0.993898	0.00610208	0.863892	0.0615897	-2.50619		0.000526531	0.986721
YDL085W	NDE2	-0.0027472	-0.00882992	0.993901	0.942702	0.0572984	0.863892	0.267838	-1.57786		-0.00890858	0.99117
YDL088C	ASM4	0.00465679	0.0057641	1.0011	0.394998	0.605002	0.785744	0.852414	0.266316		0.00572718	1.00645
YDL089W	NUR1	-0.0031869	0.000337497	1.00354	0.186874	0.813126	0.552177	0.852414	0.889473		0.000339567	0.993905
YDL091C	UBX3	-0.00545418	-0.00514493	1.00031	0.474605	0.525395	0.841749	0.852414	0.0636987		-0.00519368	0.990613
YDL093W	PMT5	0.00118974	-0.00347047	0.995345	0.886453	0.113547	0.863892	0.398958	-1.20788		-0.00348607	0.995525
YDL099W	BUG1	0.00224916	0.00196851	0.99972	0.534916	0.465084	0.863892	0.838917	-0.0876343		0.00197614	0.996139
YDL100C	GET3	-0.0225523	-0.0220507	1.00051	0.454029	0.545971	0.829061	0.852414	0.115489		-0.0222665	0.990307
YDL101C	DUN1	-0.00620299	-0.010347	0.99583	0.860757	0.139243	0.863892	0.442627	-1.08373		-0.0103519	0.99952
YDL104C	QRI7	-0.0244239	-0.0111896	1.01357	0.000272185	0.999728	0.00491149	0.852414	3.45792		-0.0111104	1.00714
YDL106C	PHO2	0.00405393	0.0191824	1.01507	6.08982e-05	0.999939	0.00138725	0.852414	3.84248		0.0187709	1.02192
YDL107W	MSS2	-0.0309463	-0.0170056	1.01439	0.000122242	0.999878	0.00256624	0.852414	3.66797		-0.0167693	1.01409
YDL109C	YDL109C	0.00718798	0.000725247	0.993583	0.95145	0.0485503	0.863892	0.240421	-1.65908		0.000727297	0.997182
YDL110C	TMA17	0.00759801	0.00857998	1.00097	0.407634	0.592366	0.799111	0.852414	0.233634		0.00850573	1.00873
YDL112W	TRM3	0.0101519	0.00231689	0.992244	0.977364	0.0226357	0.863892	0.148331	-2.00212		0.00236325	0.980382
YDL113C	ATG20	-0.0044726	-0.00387127	1.0006	0.444823	0.555177	0.82112	0.852414	0.138752		-0.00390848	0.990479
YDL114W	YDL114W	-0.00258703	0.004459	1.00706	0.0364802	0.96352	0.205863	0.852414	1.79308		0.00445057	1.00189
YDL117W	CYK3	-0.0240137	-0.0185666	1.00558	0.0787893	0.921211	0.336835	0.852414	1.41326		-0.0184801	1.00468
YDL119C	YDL119C	-0.00708378	-0.00507798	1.00202	0.308053	0.691947	0.702789	0.852414	0.501376		-0.00505635	1.00428
YDL121C	YDL121C	0.0034722	-0.00185282	0.994693	0.915407	0.084593	0.863892	0.338508	-1.37482		-0.00185303	0.999886
YDL122W	UBP1	-0.00314202	-0.00971392	0.993407	0.955823	0.0441771	0.863892	0.231865	-1.70414		-0.00971062	1.00034
YDL123W	SNA4	0.00228485	-0.00304128	0.994686	0.9157	0.0842998	0.863892	0.337761	-1.37672		-0.00303942	1.00061
YDL124W	YDL124W	-0.00015539	0.00431125	1.00447	0.129649	0.870351	0.449838	0.852414	1.12805		0.00428603	1.00588
YDL125C	HNT1	-0.00293795	0.000501051	1.00345	0.192885	0.807115	0.560056	0.852414	0.867315		0.000497366	1.00741
YDL127W	PCL2	0.00380307	0.00465909	1.00085	0.419782	0.580218	0.804492	0.852414	0.20245		0.00465095	1.00175
YDL128W	VCX1	0.00362635	0.00361267	0.999986	0.507745	0.492255	0.860104	0.852414	-0.0194161		0.00361146	1.00034
YDL129W	YDL129W	-0.0099177	-0.00595834	1.004	0.156696	0.843304	0.4998	0.852414	1.00813		-0.00604778	0.98521
YDL130W-A	STF1	-0.0416741	-0.0188268	1.02384	5.67528e-10	1	3.87845e-08	0.852414	6.08916		-0.0184003	1.02318
YDL133C-A	RPL41B	0.00290859	0.0156803	1.01273	0.000586971	0.999413	0.00924178	0.852414	3.24514		0.015446	1.01517
YDL134C	PPH21	0.00169834	-0.00208477	0.996223	0.837209	0.162791	0.863892	0.483079	-0.983053		-0.00206944	1.00741
YDL134C-A	YDL134C-A	3.67393e-05	-0.00114749	0.998816	0.625201	0.374799	0.863892	0.751322	-0.31917		-0.00114389	1.00315
YDL135C	RDI1	0.0172383	0.0152689	0.998064	0.695562	0.304438	0.863892	0.67519	-0.511679		0.015205	1.0042
YDL136W	RPL35B	0.00471431	-0.00512314	0.990209	0.994186	0.00581373	0.863892	0.0600172	-2.52325		-0.00521913	0.981609
YDL137W	ARF2	0.0033931	0.00600219	1.0026	0.257866	0.742134	0.647818	0.852414	0.649939		0.00595769	1.00747
YDL138W	RGT2	-0.00716126	-0.00867596	0.998474	0.657851	0.342149	0.863892	0.718681	-0.406606		-0.00877482	0.988734
YDL142C	CRD1	-0.0227285	-0.0104573	1.01256	0.000688298	0.999312	0.0106801	0.852414	3.19951		-0.0102797	1.01728
YDL144C	YDL144C	-0.0014965	-0.00420162	0.997291	0.761051	0.238949	0.863892	0.598808	-0.709687		-0.00420304	0.999663
YDL149W	ATG9	-0.0322971	-0.0401171	0.991919	0.981479	0.0185215	0.863892	0.128446	-2.08529		-0.0416684	0.96277
YDL154W	MSH5	-0.00196651	-0.0080237	0.993931	0.941803	0.0581971	0.863892	0.269154	-1.57009		-0.00804479	0.997378
YDL155W	CLB3	-0.00270389	-0.0118318	0.990847	0.990856	0.00914432	0.863892	0.0800576	-2.35972		-0.0119992	0.98605
YDL156W	YDL156W	-0.00423775	-0.00378039	1.00046	0.459501	0.540499	0.833154	0.852414	0.101692		-0.00380583	0.993316
YDL157C	YDL157C	-0.000885155	-0.00228642	0.998597	0.646198	0.353802	0.863892	0.731823	-0.375077		-0.0022925	0.997345
YDL160C	DHH1	0.004712	-0.00346591	0.99186	0.982148	0.017852	0.863892	0.125728	-2.10028		-0.00348323	0.995028
YDL161W	ENT1	-0.00159259	-0.00946839	0.992112	0.979123	0.0208773	0.863892	0.139591	-2.03596		-0.00954597	0.991873
YDL162C	YDL162C	0.000192873	-0.00782309	0.991986	0.980691	0.019309	0.863892	0.131321	-2.06823		-0.00787099	0.993914
YDL167C	NRP1	0.00614085	0.000889561	0.994781	0.911885	0.0881151	0.863892	0.343555	-1.35245		0.000879699	1.01121
YDL168W	SFA1	-0.00194358	-0.00380827	0.998132	0.689475	0.310525	0.863892	0.683905	-0.494362		-0.0038166	0.997819
YDL169C	UGX2	0.00574492	4.17943e-06	0.994292	0.930243	0.0697572	0.863892	0.304937	-1.4776		4.15345e-06	1.00625
YDL170W	UGA3	0.00526154	0.00816342	1.00289	0.234752	0.765248	0.614517	0.852414	0.723285		0.0081545	1.00109
YDL171C	GLT1	-0.00407717	-0.00246416	1.00162	0.345014	0.654986	0.737557	0.852414	0.398817		-0.00244985	1.00584
YDL174C	DLD1	0.00137366	-4.17943e-06	0.998624	0.643666	0.356334	0.863892	0.7338	-0.368277		-4.18342e-06	0.999047
YDL175C	AIR2	0.000875503	-0.010931	0.988204	0.998804	0.00119605	0.863892	0.0193399	-3.03667		-0.0111526	0.980133
YDL176W	YDL176W	-0.00152083	0.00455369	1.00608	0.0615384	0.938462	0.290674	0.852414	1.54199		0.00457438	0.995477
YDL177C	YDL177C	-0.00537205	0.00390043	1.00932	0.00886125	0.991139	0.0790608	0.852414	2.37137		0.00387474	1.00663
YDL178W	DLD2	-0.00532654	-0.001953	1.00339	0.196945	0.803055	0.562621	0.852414	0.852585		-0.00196677	0.992999
YDL179W	PCL9	-0.00122474	-0.00698666	0.994231	0.932312	0.0676882	0.863892	0.299612	-1.49323		-0.00706582	0.988796
YDL180W	YDL180W	0	-0.00131993	0.99868	0.638305	0.361695	0.863892	0.740523	-0.353932		-0.00132069	0.999424
YDL184C	RPL41A	-0.000290594	-0.0087239	0.991564	0.985227	0.0147727	0.863892	0.111473	-2.17613		-0.00879259	0.992188
YDL186W	YDL186W	-0.00220967	-0.00200384	1.00021	0.485284	0.514716	0.850389	0.852414	0.0368971		-0.00200401	0.999915
YDL187C	YDL187C	-0.0102972	0.00513525	1.01559	3.48842e-05	0.999965	0.000848836	0.852414	3.97707		0.0051881	0.989814
YDL188C	PPH22	0.00946673	0.000589242	0.991206	0.988333	0.0116668	0.863892	0.0936795	-2.26793		0.000593089	0.993514
YDL189W	RBS1	-0.000316449	-0.000599899	0.999716	0.535275	0.464725	0.863892	0.838917	-0.088536		-0.000598045	1.0031
YDL190C	UFD2	-0.0167071	-0.000879773	1.0161	2.01324e-05	0.99998	0.000562299	0.852414	4.10595		-0.000876516	1.00372
YDL191W	RPL35A	0.00678265	3.18412e-05	0.993295	0.958453	0.0415471	0.863892	0.225507	-1.73301		3.20558e-05	0.993304
YDL194W	SNF3	-0.00555588	-0.00683545	0.998713	0.635113	0.364887	0.863892	0.741882	-0.345426		-0.00685346	0.997372
YDL197C	ASF2	-0.00388416	-0.000357302	1.00354	0.186534	0.813466	0.552177	0.852414	0.890741		-0.000355762	1.00433
YDL199C	YDL199C	0.0010871	-0.00950928	0.989415	0.996799	0.00320077	0.863892	0.0394713	-2.72647		-0.00948579	1.00248
YDL200C	MGT1	-0.0110578	-0.00872847	1.00236	0.278528	0.721472	0.667271	0.852414	0.587219		-0.00881412	0.990282
YDL201W	TRM8	-0.0125941	-0.00945049	1.00318	0.212041	0.787959	0.585612	0.852414	0.799358		-0.00957018	0.987493
YDL202W	MRPL11	0.00240852	-0.000443984	0.997154	0.771754	0.228246	0.863892	0.584782	-0.744634		-0.000443152	1.00188
YDL213C	NOP6	0.000309164	0	0.999691	0.537872	0.462128	0.863892	0.838266	-0.0950732		0	0.992377
YDL214C	PRR2	-0.00334894	-0.000372133	1.00299	0.226951	0.773049	0.603624	0.852414	0.748926		-0.000375328	0.991487
YDL215C	GDH2	-0.000728668	0.020171	1.02091	4.64967e-08	1	2.33352e-06	0.852414	5.33991		0.0197032	1.02374
YDL216C	RRI1	0.00410686	0.00830277	1.00418	0.145907	0.854093	0.481649	0.852414	1.05415		0.00832199	0.99769
YDL218W	YDL218W	0.000167923	-0.00652207	0.993311	0.958077	0.0419231	0.863892	0.226347	-1.72879		-0.00655184	0.995456
YDL219W	DTD1	0.00242864	-0.000990533	0.996589	0.8131	0.1869	0.863892	0.52793	-0.889378		-0.000989438	1.00111
YDL222C	FMP45	-0.0059434	-0.00286657	1.0031	0.218671	0.781329	0.595725	0.852414	0.77669		-0.00285713	1.0033
YDL225W	SHS1	-0.0276599	-0.0224012	1.00541	0.0854962	0.914504	0.35287	0.852414	1.36902		-0.0226466	0.989164
YDL227C	HO	-0.00585784	-0.00426514	1.0016	0.346668	0.653332	0.737893	0.852414	0.394331		-0.00426389	1.00029
YDL230W	PTP1	-0.00352049	0.00243051	1.00597	0.0650926	0.934907	0.301694	0.852414	1.51337		0.00242462	1.00243
YDL231C	BRE4	-0.000712858	-0.00308137	0.99763	0.733319	0.266681	0.863892	0.632149	-0.622883		-0.00308881	0.997593
YDL232W	OST4	-0.00232427	0.00442029	1.00676	0.0431522	0.956848	0.228718	0.852414	1.71522		0.00448215	0.986198
YDL233W	YDL233W	-0.00329704	-0.00459767	0.998695	0.636865	0.363135	0.863892	0.741882	-0.350091		-0.00460153	0.999161
YDL234C	GYP7	0.000503959	0.000581391	1.00008	0.498448	0.501552	0.855311	0.852414	0.00389078		0.000581434	0.999927
YDL236W	PHO13	-0.00431272	-0.00182474	1.0025	0.266331	0.733669	0.658033	0.852414	0.623947		-0.00183769	0.992953
YDL239C	ADY3	-0.00366137	-0.00130862	1.00236	0.278008	0.721992	0.667271	0.852414	0.58877		-0.00130896	0.999743
YDL240W	LRG1	-0.00972913	-0.00586625	1.0039	0.162808	0.837192	0.509678	0.852414	0.982985		-0.00585852	1.00132
YDL241W	YDL241W	-0.0133368	-3.1051e-05	1.01349	0.000293638	0.999706	0.00518214	0.852414	3.43742		-3.13093e-05	0.99175
YDL242W	YDL242W	6.10943e-05	0.00071378	1.00065	0.439909	0.560091	0.818811	0.852414	0.1512		0.000715219	0.997988
YDL243C	AAD4	-0.000753598	-0.00192248	0.99883	0.623801	0.376199	0.863892	0.753177	-0.315478		-0.00192171	1.0004
YDR001C	NTH1	-0.00766125	-0.00947915	0.998168	0.686177	0.313823	0.863892	0.687821	-0.485044		-0.00947427	1.00051
YDR003W	RCR2	-0.000988871	-0.00172689	0.999261	0.581255	0.418745	0.863892	0.803826	-0.205105		-0.0017262	1.0004
YDR004W	RAD57	-0.0108712	-0.0144488	0.996383	0.826935	0.173065	0.863892	0.506923	-0.942122		-0.0145288	0.994493
YDR005C	MAF1	-0.0272851	-0.0190605	1.00846	0.0158061	0.984194	0.118966	0.852414	2.14928		-0.018958	1.00541
YDR006C	SOK1	0.00309787	0.0064055	1.0033	0.203703	0.796297	0.571928	0.852414	0.828466		0.00633536	1.01107
YDR007W	TRP1	0.0187295	0.0129006	0.994278	0.930714	0.0692863	0.863892	0.304937	-1.48113		0.0129011	0.999959
YDR008C	YDR008C	-0.014992	-0.0105923	1.00447	0.129688	0.870312	0.449838	0.852414	1.12787		-0.0106288	0.996572
YDR009W	GAL3	0.00316469	0.00153856	0.998379	0.666777	0.333223	0.863892	0.706405	-0.43103		0.00154095	0.998449
YDR015C	YDR015C	-0.00407706	-0.00565603	0.998415	0.663459	0.336541	0.863892	0.712009	-0.421923		-0.00566238	0.998879
YDR017C	KCS1	0.00261038	-0.00181586	0.995585	0.874192	0.125808	0.863892	0.42112	-1.14643		-0.00181847	0.998565
YDR018C	YDR018C	0.00069487	0.00152689	1.00083	0.42192	0.57808	0.806178	0.852414	0.196984		0.00151472	1.00803
YDR019C	GCV1	-0.0125192	-0.011617	1.00091	0.413695	0.586305	0.802881	0.852414	0.21805		-0.0117107	0.991991
YDR020C	DAS2	-0.002101	-0.00614429	0.995948	0.853944	0.146056	0.863892	0.453814	-1.0535		-0.00620211	0.990677
YDR022C	CIS1	-0.0214912	-0.0319634	0.989298	0.997079	0.00292102	0.863892	0.0374799	-2.75652		-0.0328412	0.97327
YDR024W	FYV1	0.0275198	0.0208298	0.993489	0.953831	0.0461688	0.863892	0.234188	-1.68319		0.0210053	0.991648
YDR026C	YDR026C	-0.000299276	-0.00385123	0.996447	0.822718	0.177282	0.863892	0.512682	-0.925773		-0.00385824	0.998183
YDR027C	VPS54	-0.0304088	-0.0232577	1.00738	0.0305516	0.969448	0.184455	0.852414	1.87275		-0.0233981	0.993999
YDR028C	REG1	-0.0416621	-0.020612	1.02197	1.01835e-08	1	5.8409e-07	0.852414	5.60885		-0.0205078	1.00509
YDR029W	YDR029W	0.00467652	0.00453931	0.999863	0.520298	0.479702	0.863892	0.846596	-0.0509021		0.00454685	0.998343
YDR030C	RAD28	0.00262625	-0.00167299	0.995712	0.867356	0.132644	0.863892	0.432051	-1.11398		-0.00168368	0.99365
YDR031W	MIC14	0.00122501	-0.000597622	0.99818	0.685129	0.314871	0.863892	0.687875	-0.48209		-0.000596818	1.00135
YDR032C	PST2	-0.00104001	0.00587138	1.00692	0.0395644	0.960436	0.216121	0.852414	1.75576		0.00578602	1.01475
YDR033W	MRH1	0.000505241	-0.00331957	0.996177	0.840103	0.159897	0.863892	0.476804	-0.99488		-0.00334006	0.993865
YDR035W	ARO3	0.00241311	0.00124506	0.998835	0.623361	0.376639	0.863892	0.753581	-0.31432		0.00124279	1.00182
YDR036C	EHD3	-0.000619523	0.000331949	1.00095	0.409872	0.590128	0.799976	0.852414	0.227873		0.000330776	1.00355
YDR042C	YDR042C	-0.00774475	-0.00657478	1.00118	0.387435	0.612565	0.779282	0.852414	0.286012		-0.00656748	1.00111
YDR043C	NRG1	-0.0114453	-0.00444992	1.00708	0.0362344	0.963766	0.2049	0.852414	1.79616		-0.00443631	1.00307
YDR046C	BAP3	-0.000168527	0.00174095	1.00191	0.318061	0.681939	0.712008	0.852414	0.473128		0.00174685	0.99662
YDR048C	YDR048C	-0.0248689	-0.0225532	1.00237	0.276853	0.723147	0.666167	0.852414	0.592215		-0.0226043	0.997736
YDR050C	TPI1	0.00933352	0.008819	0.99949	0.558223	0.441777	0.863892	0.824081	-0.146464		0.00878131	1.00429
YDR051C	DET1	0.00656422	-0.00313972	0.990359	0.993517	0.00648344	0.863892	0.0638131	-2.48468		-0.00322937	0.972237
YDR056C	YDR056C	0.00290145	-0.00361621	0.993501	0.953533	0.0464667	0.863892	0.234188	-1.68012		-0.0036385	0.993873
YDR057W	YOS9	-0.00288614	0.00680964	1.00972	0.00667816	0.993322	0.0640297	0.852414	2.47412		0.00677402	1.00526
YDR058C	TGL2	-0.00174402	-0.00428606	0.997454	0.747941	0.252059	0.863892	0.616957	-0.668025		-0.004297	0.997455
YDR059C	UBC5	-0.0108566	0.000999208	1.01199	0.00113129	0.998869	0.0160073	0.852414	3.05341		0.000995771	1.00345
YDR061W	YDR061W	-0.0100609	0.000622295	1.01079	0.00300181	0.996998	0.0346822	0.852414	2.74758		0.000620787	1.00243
YDR063W	AIM7	0	-0.000148111	0.999852	0.521475	0.478525	0.863892	0.846596	-0.0538558		-0.000148211	0.999328
YDR066C	RTR2	0.00627704	0.00113898	0.994894	0.907159	0.0928412	0.863892	0.354228	-1.32346		0.00114281	0.996645
YDR068W	DOS2	0.00365483	0.00542145	1.00176	0.331849	0.668151	0.725583	0.852414	0.434814		0.00540408	1.00321
YDR070C	FMP16	0.00313947	0.00596647	1.00282	0.240176	0.759824	0.624137	0.852414	0.705737		0.00592875	1.00636
YDR072C	IPT1	-0.00241676	-0.00189222	1.00053	0.452749	0.547251	0.828136	0.852414	0.11872		-0.0018871	1.00272
YDR073W	SNF11	0.0103253	0.00780756	0.997508	0.743465	0.256535	0.863892	0.619476	-0.654063		0.00774929	1.00752
YDR074W	TPS2	-0.00607495	-0.0170923	0.988915	0.997844	0.00215557	0.863892	0.0297026	-2.85445		-0.0173407	0.985672
YDR075W	PPH3	-0.0102119	-0.00797449	1.00226	0.286743	0.713257	0.679206	0.852414	0.562925		-0.00796124	1.00166
YDR076W	RAD55	0.00137621	0.00676297	1.00538	0.0866618	0.913338	0.355496	0.852414	1.3616		0.00670806	1.00819
YDR077W	SED1	0.000678245	0.00307515	1.0024	0.275104	0.724896	0.665866	0.852414	0.597447		0.00309587	0.993307
YDR078C	SHU2	-0.00227189	0.000270648	1.00255	0.262179	0.737821	0.65321	0.852414	0.636641		0.000271708	0.996101
YDR079W	PET100	0.00584427	-0.0033405	0.990869	0.99072	0.00927956	0.863892	0.0810178	-2.35427		-0.00323974	1.0311
YDR083W	RRP8	0.0421061	0.0207014	0.97946	1	6.61207e-08	0.863892	5.66364e-06	-5.27571		0.0211279	0.979811
YDR084C	TVP23	-0.00524189	0.00212423	1.0074	0.0300332	0.969967	0.182699	0.852414	1.88031		0.00213187	0.996415
YDR085C	AFR1	-0.00699062	-0.00495251	1.00205	0.305145	0.694855	0.699389	0.852414	0.50966		-0.00494413	1.00169
YDR089W	YDR089W	0.00421679	-0.000955323	0.99485	0.909033	0.0909668	0.863892	0.349877	-1.33483		-0.000951591	1.00392
YDR090C	YDR090C	0.00460938	0.0013945	0.9968	0.798256	0.201744	0.863892	0.553578	-0.835407		0.00139038	1.00296
YDR092W	UBC13	0.00278634	-0.00011955	0.997102	0.775772	0.224228	0.863892	0.579382	-0.757991		-0.000120403	0.992917
YDR093W	DNF2	0.00711943	0.00597541	0.998864	0.620508	0.379492	0.863892	0.756886	-0.306815		0.00590887	1.01126
YDR094W	YDR094W	0.00287199	0.00337962	1.00051	0.454741	0.545259	0.829889	0.852414	0.113692		0.00336194	1.00526
YDR095C	YDR095C	0.00137999	0.00134103	0.999961	0.510327	0.489673	0.861727	0.852414	-0.0258894		0.00134357	0.998113
YDR096W	GIS1	0.0107473	0.0106829	0.999936	0.512862	0.487138	0.862906	0.852368	-0.0322458		0.0105285	1.01467
YDR098C	GRX3	-0.0099559	-0.00931309	1.00065	0.44025	0.55975	0.818811	0.852414	0.150336		-0.0093483	0.996234
YDR099W	BMH2	0.00836744	0.0087744	1.0004	0.465169	0.534831	0.836094	0.852414	0.0874201		0.00874918	1.00288
YDR100W	TVP15	0.00538486	0.005918	1.00053	0.452295	0.547705	0.828136	0.852414	0.119866		0.00591501	1.00051
YDR101C	ARX1	0.0127365	0.00101371	0.988425	0.998559	0.00144067	0.863892	0.0220615	-2.98012		0.00102769	0.986397
YDR102C	YDR102C	0.00262283	0.00826902	1.00563	0.0769126	0.923087	0.332745	0.852414	1.42615		0.0082012	1.00827
YDR104C	SPO71	0.00187121	-0.00386185	0.994278	0.930736	0.0692643	0.863892	0.304937	-1.48129		-0.00388537	0.993949
YDR105C	TMS1	0.00504068	-3.91049e-05	0.994946	0.904939	0.0950605	0.863892	0.356536	-1.31022		-3.94233e-05	0.991925
YDR107C	TMN2	-0.00920791	-0.000284912	1.00901	0.0110025	0.988998	0.0931432	0.852414	2.29028		-0.000285313	0.998595
YDR108W	TRS85	-0.000300803	0.00289112	1.00319	0.211364	0.788636	0.584895	0.852414	0.801696		0.0028497	1.01454
YDR109C	YDR109C	0.00231016	-0.000144679	0.997551	0.739923	0.260077	0.863892	0.62302	-0.643108		-0.000143943	1.00511
YDR110W	FOB1	-0.00351116	-0.00866072	0.994832	0.909757	0.0902429	0.863892	0.347937	-1.33926		-0.00862062	1.00465
YDR112W	IRC2	0.00218947	-0.00266842	0.995153	0.89566	0.10434	0.863892	0.37777	-1.2572		-0.00265285	1.00587
YDR116C	MRPL1	-0.0262844	-0.0199996	1.00645	0.0508252	0.949175	0.255244	0.852414	1.63691		-0.0198681	1.00662
YDR117C	TMA64	-0.00513419	-0.00114973	1.00401	0.156327	0.843673	0.499121	0.852414	1.00967		-0.00114224	1.00655
YDR119W	VBA4	-0.000281113	-0.00553268	0.994747	0.913261	0.0867391	0.863892	0.342609	-1.36111		-0.00555413	0.996138
YDR120C	TRM1	0.00452672	0.00204882	0.997533	0.741379	0.258621	0.863892	0.621411	-0.647602		0.00202279	1.01287
YDR122W	KIN1	-0.0169683	-0.0132829	1.00375	0.172556	0.827444	0.528351	0.852414	0.944114		-0.0131912	1.00695
YDR126W	SWF1	0.0158774	0.000808911	0.985167	0.999932	6.82779e-05	0.863892	0.00206087	-3.81432		0.000824409	0.981201
YDR128W	MTC5	0.0129523	0.0152007	1.00222	0.290314	0.709686	0.683632	0.852414	0.552468		0.0151852	1.00102
YDR129C	SAC6	0.0133141	0.0273532	1.01385	0.000206267	0.999794	0.00389453	0.852414	3.53193		0.0267547	1.02237
YDR130C	FIN1	0.00104988	-0.000373415	0.998578	0.648034	0.351966	0.863892	0.729547	-0.380018		-0.00037228	1.00305
YDR131C	YDR131C	-0.00400591	-0.00277014	1.00124	0.381403	0.618597	0.774367	0.852414	0.301797		-0.00279232	0.992057
YDR132C	YDR132C	-0.00363641	-0.00492307	0.998709	0.63556	0.36444	0.863892	0.741882	-0.346615		-0.00492061	1.0005
YDR133C	YDR133C	-0.00622614	-0.00226033	1.00399	0.157211	0.842789	0.50045	0.852414	1.00599		-0.00226154	0.999468
YDR134C	YDR134C	0.00419271	-0.00240254	0.993432	0.955224	0.0447758	0.863892	0.232944	-1.69777		-0.00238536	1.0072
YDR135C	YCF1	-0.00244844	0.000228006	1.00268	0.251069	0.748931	0.639479	0.852414	0.67113		0.000227225	1.00344
YDR139C	RUB1	0.00153967	-0.00204525	0.996421	0.82447	0.17553	0.863892	0.510839	-0.932533		-0.00205944	0.99311
YDR140W	MTQ2	0.00406562	0.00295295	0.998892	0.617799	0.382201	0.863892	0.759912	-0.299705		0.00294781	1.00174
YDR142C	PEX7	-0.00345768	-0.0031127	1.00035	0.471014	0.528986	0.838834	0.852414	0.072721		-0.0031357	0.992665
YDR143C	SAN1	-0.00366837	0.00502256	1.00872	0.0132837	0.986716	0.106136	0.852414	2.21782		0.00498101	1.00834
YDR144C	MKC7	0.00109826	0.00158085	1.00048	0.45719	0.54281	0.83169	0.852414	0.107516		0.00158614	0.996663
YDR146C	SWI5	0.000620181	0.00192984	1.00131	0.374773	0.625227	0.768193	0.852414	0.319239		0.00192409	1.00299
YDR148C	KGD2	0.0146131	-0.00736887	0.978335	1	1.31888e-08	0.863892	1.44135e-06	-5.56392		-0.00730146	1.00923
YDR149C	YDR149C	-0.015775	-0.0117955	1.00404	0.153988	0.846012	0.495096	0.852414	1.01948		-0.0116628	1.01137
YDR150W	NUM1	-0.00197417	-0.0212884	0.980648	1	3.31927e-07	0.863892	2.44643e-05	-4.97165		-0.0213226	0.998399
YDR151C	CTH1	-0.00810792	-0.0031131	1.00504	0.101405	0.898595	0.386827	0.852414	1.27359		-0.00308309	1.00973
YDR152W	GIR2	0.00397475	-0.00421017	0.991847	0.982293	0.0177067	0.863892	0.125262	-2.1036		-0.00421216	0.999528
YDR153C	ENT5	0.00211051	0.000353967	0.998247	0.678959	0.321041	0.863892	0.69273	-0.464791		0.000356641	0.992502
YDR154C	YDR154C	0.00687802	0.00947421	1.00258	0.259673	0.740327	0.648278	0.852414	0.644354		0.00939151	1.00881
YDR155C	CPR1	0.00719584	0.012081	1.00485	0.110079	0.889921	0.409696	0.852414	1.22611		0.0119479	1.01114
YDR156W	RPA14	0.0173954	0.00895738	0.991706	0.983813	0.0161873	0.863892	0.117665	-2.13975		0.00914794	0.979169
YDR161W	YDR161W	0.00320166	0.00830359	1.00509	0.0991533	0.900847	0.383705	0.852414	1.28639		0.00818638	1.01432
YDR162C	NBP2	-0.0180841	-0.0105671	1.00766	0.0259197	0.97408	0.166839	0.852414	1.94446		-0.0104269	1.01345
YDR163W	CWC15	-0.000135762	0.00148169	1.00162	0.345197	0.654803	0.737557	0.852414	0.398321		0.00147159	1.00687
YDR165W	TRM82	-0.00877801	-0.00768728	1.0011	0.395175	0.604825	0.785744	0.852414	0.265855		-0.00764284	1.00581
YDR169C	STB3	3.93241e-08	-0.00857288	0.991427	0.986491	0.0135091	0.863892	0.104424	-2.21125		-0.00857372	0.999902
YDR171W	HSP42	0.00454694	-0.00165531	0.993826	0.944866	0.0551336	0.863892	0.261172	-1.59699		-0.00166078	0.996706
YDR173C	ARG82	-0.0151966	-0.0204624	0.994653	0.917003	0.0829967	0.863892	0.334897	-1.38519		-0.0205672	0.994907
YDR174W	HMO1	0.0101464	0.00637646	0.996268	0.834382	0.165618	0.863892	0.488724	-0.971626		0.00635606	1.00321
YDR175C	RSM24	-0.0253976	-0.0254923	0.999903	0.516279	0.483721	0.863892	0.849574	-0.0408171		-0.0254402	1.00205
YDR176W	NGG1	0.0422511	0.0292283	0.987505	0.999349	0.000650944	0.863892	0.0125794	-3.21556		0.0290631	1.00568
YDR178W	SDH4	0.0111712	0.00672592	0.995604	0.87321	0.12679	0.863892	0.421862	-1.1417		0.00664877	1.0116
YDR179C	CSN9	0.00580612	0.00791283	1.00209	0.30138	0.69862	0.693919	0.852414	0.520437		0.00786167	1.00651
YDR184C	ATC1	-0.00355957	-0.000187204	1.00338	0.197456	0.802544	0.562621	0.852414	0.850744		-0.00018832	0.994075
YDR185C	UPS3	-0.0082078	-0.00993639	0.998257	0.678046	0.321954	0.863892	0.69273	-0.462243		-0.00985504	1.00825
YDR186C	YDR186C	-0.0213385	-0.0202251	1.00114	0.391501	0.608499	0.782502	0.852414	0.27541		-0.0203309	0.994792
YDR191W	HST4	0.00154075	-0.00333168	0.995135	0.896476	0.103524	0.863892	0.376255	-1.26173		-0.00334331	0.996521
YDR192C	NUP42	0.00754661	-0.000948349	0.991569	0.985185	0.0148151	0.863892	0.111528	-2.175		-0.000950968	0.997246
YDR193W	YDR193W	0.00415082	0.00189312	0.997752	0.722968	0.277032	0.863892	0.643583	-0.591683		0.00190879	0.991791
YDR194C	MSS116	-0.0264364	-0.00594356	1.02105	3.84358e-08	1	1.95958e-06	0.852414	5.37432		-0.00585445	1.01522
YDR198C	RKM2	0.00202802	-0.00369213	0.994291	0.930264	0.0697356	0.863892	0.304937	-1.47776		-0.00370142	0.99749
YDR200C	VPS64	0.00314241	-0.00300822	0.993869	0.943634	0.0563664	0.863892	0.265253	-1.58603		-0.00299416	1.0047
YDR202C	RAV2	-0.0250357	-0.0310997	0.99378	0.946152	0.0538481	0.863892	0.257405	-1.60863		-0.031355	0.991856
YDR203W	YDR203W	-0.0260844	-0.0262459	0.999834	0.523277	0.476723	0.863892	0.84506	-0.0583798		-0.0257916	1.01761
YDR204W	COQ4	-0.0230348	-0.0192079	1.00392	0.161782	0.838218	0.50769	0.852414	0.987162		-0.0189163	1.01541
YDR205W	MSC2	0.00432858	0.00673316	1.00239	0.275195	0.724805	0.665866	0.852414	0.597174		0.00668515	1.00718
YDR206W	EBS1	-0.00720098	0.00192143	1.00919	0.00971814	0.990282	0.0852847	0.852414	2.33706		0.00191553	1.00308
YDR209C	YDR209C	-0.00576774	-0.0050161	1.00076	0.429492	0.570508	0.812504	0.852414	0.177668		-0.00499811	1.0036
YDR210W	YDR210W	-0.00264925	-0.00526813	0.997374	0.754382	0.245618	0.863892	0.610198	-0.688346		-0.00528092	0.997579
YDR213W	UPC2	-0.00325983	-0.00660624	0.996643	0.809395	0.190605	0.863892	0.533639	-0.875669		-0.00657727	1.0044
YDR214W	AHA1	0.00595948	0.000134624	0.99421	0.933025	0.0669752	0.863892	0.29726	-1.4987		0.000134713	0.999341
YDR215C	YDR215C	0.00646831	-0.00302628	0.990566	0.992485	0.00751514	0.863892	0.0708855	-2.43165		-0.00304502	0.993848
YDR216W	ADR1	0.000115083	-0.00040701	0.999478	0.559463	0.440537	0.863892	0.82225	-0.149609		-0.000405401	1.00397
YDR218C	SPR28	-0.00222767	0.000385325	1.00262	0.256332	0.743668	0.646243	0.852414	0.654694		0.000383108	1.00579
YDR219C	MFB1	-0.0112031	-0.00480925	1.00647	0.0505083	0.949492	0.254279	0.852414	1.63994		-0.00477488	1.0072
YDR220C	YDR220C	0.00429547	0.000359136	0.99608	0.846046	0.153954	0.863892	0.466019	-1.01962		0.000357389	1.00489
YDR221W	GTB1	-0.00420956	0.00102006	1.00525	0.0919373	0.908063	0.369501	0.852414	1.32892		0.0010232	0.996936
YDR222W	YDR222W	-0.00605482	-0.000765148	1.00532	0.0890082	0.910992	0.360517	0.852414	1.34689		-0.000762393	1.00361
YDR223W	CRF1	0.00339399	1.73211e-05	0.996635	0.809944	0.190056	0.863892	0.533058	-0.877691		1.72764e-05	1.00259
YDR225W	HTA1	-0.00242409	0.00257643	1.00501	0.102452	0.897548	0.390357	0.852414	1.2677		0.00257437	1.0008
YDR229W	IVY1	0.00498287	-0.00206687	0.992985	0.965027	0.0349734	0.863892	0.200797	-1.81226		-0.00208135	0.993045
YDR231C	COX20	0.00216434	0.000477515	0.998317	0.672545	0.327455	0.863892	0.700739	-0.446951		0.000469072	1.018
YDR233C	RTN1	-0.0061793	-0.0130495	0.993087	0.962964	0.0370356	0.863892	0.208854	-1.78617		-0.0131637	0.991324
YDR237W	MRPL7	0.0147275	-0.0282177	0.957678	1	9.5868e-28	0.863892	1.01277e-24	-10.8536		-0.0281429	1.00266
YDR239C	YDR239C	-0.00336655	5.03174e-05	1.00343	0.194341	0.805659	0.560372	0.852414	0.86201		5.05315e-05	0.995763
YDR241W	BUD26	0.00829952	-0.00147632	0.990305	0.993767	0.00623266	0.863892	0.0625535	-2.49869		-0.00148446	0.994517
YDR242W	AMD2	0.00641868	-0.00340865	0.990235	0.994073	0.00592748	0.863892	0.0607955	-2.51643		-0.00344488	0.989482
YDR244W	PEX5	-0.010795	-0.0222324	0.988438	0.998543	0.00145663	0.863892	0.0220883	-2.97675		-0.0226255	0.982624
YDR245W	MNN10	-0.000400213	-0.00395156	0.996447	0.822702	0.177298	0.863892	0.512682	-0.925711		-0.0039595	0.997994
YDR247W	VHS1	0.0015422	0.00351721	1.00197	0.312404	0.687596	0.706466	0.852414	0.489048		0.00349979	1.00498
YDR248C	YDR248C	0.00206072	-0.00109242	0.996853	0.79438	0.20562	0.863892	0.555841	-0.821713		-0.00109964	0.993435
YDR249C	YDR249C	-0.00036767	0.0036824	1.00405	0.153489	0.846511	0.494482	0.852414	1.02158		0.00366489	1.00478
YDR250C	YDR250C	-0.0255781	0.00322443	1.02956	2.12053e-14	1	2.5226e-12	0.852414	7.55335		0.00322836	0.998781
YDR251W	PAM1	0.0013825	-4.34818e-05	0.998576	0.648244	0.351756	0.863892	0.729547	-0.380584		-4.34256e-05	1.00129
YDR252W	BTT1	0.00248962	0.0028678	1.00038	0.46785	0.53215	0.837269	0.852414	0.0806766		0.00285106	1.00587
YDR253C	MET32	0.00773617	0.00413667	0.996428	0.82397	0.17603	0.863892	0.511205	-0.930601		0.00412027	1.00398
YDR254W	CHL4	-0.00840284	-0.00690073	1.00151	0.354951	0.645049	0.745641	0.852414	0.371988		-0.00694373	0.993808
YDR255C	RMD5	-0.0386711	-0.0328159	1.00609	0.0613222	0.938678	0.290507	0.852414	1.54377		-0.0332874	0.985836
YDR256C	CTA1	-0.000742369	0.000811463	1.00155	0.351131	0.648869	0.741984	0.852414	0.382268		0.00081551	0.995037
YDR257C	RKM4	-0.00593119	-0.00771777	0.998203	0.68302	0.31698	0.863892	0.689497	-0.47616		-0.00780174	0.989237
YDR258C	HSP78	0.00130824	-0.00281707	0.99588	0.857903	0.142097	0.863892	0.448105	-1.07094		-0.00283192	0.994753
YDR259C	YAP6	0.00578622	-0.00156085	0.992695	0.970388	0.0296124	0.863892	0.178422	-1.88652		-0.00155206	1.00567
YDR260C	SWM1	-0.00404763	0.000168316	1.00423	0.142745	0.857255	0.477866	0.852414	1.06807		0.000167048	1.00759
YDR261C	EXG2	-0.00138221	0.00347764	1.00487	0.109294	0.890706	0.40772	0.852414	1.23029		0.00343234	1.0132
YDR262W	YDR262W	-0.00314951	0.000271225	1.00343	0.194121	0.805879	0.560372	0.852414	0.862812		0.000268798	1.00903
YDR263C	DIN7	-0.00309374	-0.00224445	1.00085	0.419869	0.580131	0.804492	0.852414	0.20223		-0.00223658	1.00352
YDR264C	AKR1	0.00790233	-0.000432249	0.991731	0.983558	0.0164424	0.863892	0.118973	-2.13349		-0.000431653	1.00138
YDR265W	PEX10	-0.0221963	-0.0122251	1.0102	0.00472367	0.995276	0.0494209	0.852414	2.59543		-0.012485	0.979179
YDR266C	YDR266C	-0.00474523	-0.00208914	1.00267	0.252233	0.747767	0.640949	0.852414	0.66748		-0.0020898	0.999685
YDR269C	YDR269C	0.0148753	0.0141666	0.999302	0.577207	0.422793	0.863892	0.80768	-0.194753		0.0139415	1.01614
YDR270W	CCC2	-0.0449213	0.0165169	1.06433	0	1	0	0.852414	16.457		0.0162519	1.01631
YDR271C	YDR271C	0.000294459	0.00334129	1.00305	0.222414	0.777586	0.599859	0.852414	0.764065		0.0033532	0.996447
YDR272W	GLO2	0.00389458	0.00500074	1.0011	0.395029	0.604971	0.785744	0.852414	0.266236		0.00497489	1.0052
YDR274C	YDR274C	-0.000792927	-0.0028144	0.997977	0.703326	0.296674	0.863892	0.666123	-0.533991		-0.00283099	0.99414
YDR275W	BSC2	-0.011608	-0.00608647	1.00559	0.0785919	0.921408	0.336835	0.852414	1.41461		-0.0061153	0.995285
YDR277C	MTH1	0.000494364	-0.00660572	0.992903	0.966613	0.0333867	0.863892	0.194865	-1.8332		-0.00661352	0.998821
YDR278C	YDR278C	0.0016917	-0.00363835	0.994679	0.91598	0.0840204	0.863892	0.337068	-1.37853		-0.00367498	0.990033
YDR279W	RNH202	-0.0122907	0.0115181	1.02411	3.71087e-10	1	2.6487e-08	0.852414	6.15683		0.0114244	1.00821
YDR281C	PHM6	0.00151087	0.011626	1.0101	0.00507877	0.994921	0.0524526	0.852414	2.57042		0.0116104	1.00134
YDR282C	YDR282C	-0.000311691	0.00340532	1.00372	0.174582	0.825418	0.531516	0.852414	0.936211		0.00340435	1.00029
YDR283C	GCN2	-0.010297	0.000548213	1.01096	0.002634	0.997366	0.0313344	0.852414	2.79017		0.000552937	0.991455
YDR284C	DPP1	0.00317862	0.000266395	0.997097	0.776169	0.223831	0.863892	0.579382	-0.75932		0.000266863	0.998245
YDR285W	ZIP1	-0.00737046	0.0100058	1.01751	3.97053e-06	0.999996	0.000141702	0.852414	4.46677		0.00995711	1.00489
YDR287W	INM2	-0.00117495	-2.3169e-05	1.00115	0.389983	0.610017	0.781413	0.852414	0.279364		-2.30874e-05	1.00353
YDR289C	RTT103	0.0018386	-0.0197676	0.978433	1	1.52424e-08	0.863892	1.5583e-06	-5.53863		-0.020166	0.980247
YDR290W	YDR290W	-0.0128347	-0.00610692	1.00682	0.0418782	0.958122	0.226449	0.852414	1.72929		-0.0061033	1.00059
YDR291W	HRQ1	0.000167204	0.00357405	1.00341	0.195904	0.804096	0.562319	0.852414	0.856342		0.00355772	1.00459
YDR293C	SSD1	0.0191808	0.0213346	1.00211	0.299713	0.700287	0.692253	0.852414	0.525227		0.0207878	1.0263
YDR294C	DPL1	0.00167967	-0.00260032	0.995727	0.866522	0.133478	0.863892	0.432868	-1.1101		-0.00259273	1.00293
YDR295C	HDA2	0.0143632	0.024299	1.0098	0.00634469	0.993655	0.0626028	0.852414	2.49237		0.023802	1.02088
YDR296W	MHR1	-0.00361464	-0.00742328	0.996178	0.840076	0.159924	0.863892	0.476804	-0.994771		-0.0074816	0.992206
YDR297W	SUR2	0.0194445	0.00376023	0.984615	0.999962	3.81571e-05	0.863892	0.00128649	-3.95569		0.00376529	0.998658
YDR304C	CPR5	-0.0122124	-0.00361633	1.0087	0.0134646	0.986535	0.107314	0.852414	2.21254		-0.00359595	1.00567
YDR305C	HNT2	0.0162448	0.00737404	0.991271	0.987814	0.0121864	0.863892	0.09651	-2.2512		0.00736417	1.00134
YDR307W	YDR307W	-0.000335847	-0.00334839	0.996986	0.784544	0.215456	0.863892	0.571415	-0.78763		-0.0034529	0.969732
YDR309C	GIC2	-0.0117253	-0.00757187	1.0042	0.144509	0.855491	0.480882	0.852414	1.06028		-0.00753116	1.00541
YDR310C	SUM1	0.00997047	0.00119863	0.991315	0.987455	0.0125448	0.863892	0.0981194	-2.24002		0.00119668	1.00163
YDR312W	SSF2	-0.00744678	-0.00635609	1.0011	0.395324	0.604676	0.785744	0.852414	0.265468		-0.00635159	1.00071
YDR313C	PIB1	-0.0125365	-0.00157908	1.0111	0.00235924	0.997641	0.0290977	0.852414	2.82565		-0.00157645	1.00167
YDR314C	RAD34	0.0057248	-0.000108233	0.9942	0.933339	0.0666607	0.863892	0.296722	-1.50113		-0.000108262	0.999724
YDR316W	OMS1	-0.0109069	-0.000458884	1.01056	0.00358268	0.996417	0.039818	0.852414	2.68906		-0.000453992	1.01078
YDR317W	HIM1	0.000984495	0	0.999016	0.605568	0.394432	0.863892	0.776436	-0.267786		0	0.997582
YDR318W	MCM21	-0.00381964	-0.00259653	1.00123	0.382667	0.617333	0.775952	0.852414	0.298483		-0.00259747	0.999639
YDR319C	YDR319C	0.00632738	0.00904042	1.0027	0.250012	0.749988	0.639352	0.852414	0.674452		0.00898822	1.00581
YDR321W	ASP1	-0.00362172	-0.00674565	0.996865	0.793551	0.206449	0.863892	0.5559	-0.818803		-0.00680584	0.991156
YDR326C	YSP2	0.00705032	0.00840624	1.00135	0.371131	0.628869	0.767337	0.852414	0.32886		0.00842784	0.997437
YDR329C	PEX3	-0.00876866	-0.0134601	0.995267	0.89026	0.10974	0.863892	0.388416	-1.22791		-0.0135465	0.993618
YDR330W	UBX5	-0.00967027	-0.00188645	1.00786	0.0229239	0.977076	0.155011	0.852414	1.99679		-0.00187175	1.00786
YDR333C	YDR333C	-0.000697484	-0.00124985	0.999447	0.562565	0.437435	0.863892	0.820327	-0.157475		-0.00125154	0.998648
YDR334W	SWR1	0.0182412	0.00612073	0.988097	0.998908	0.00109159	0.863892	0.0182082	-3.06411		0.00617016	0.991989
YDR335W	MSN5	-0.0159732	-0.00636661	1.00976	0.00649543	0.993505	0.0629967	0.852414	2.48402		-0.00625838	1.01729
YDR337W	MRPS28	-0.00708079	-0.00301049	1.0041	0.150611	0.849389	0.48815	0.852414	1.03381		-0.00299682	1.00456
YDR338C	YDR338C	-0.00890183	-0.00616642	1.00276	0.244833	0.755167	0.630432	0.852414	0.69084		-0.00617458	0.998678
YDR340W	YDR340W	-0.0124201	-0.00490765	1.00761	0.026678	0.973322	0.170503	0.852414	1.93203		-0.00493504	0.99445
YDR344C	YDR344C	-0.00644198	0.001044	1.00753	0.0278427	0.972157	0.173649	0.852414	1.91349		0.0010412	1.00269
YDR345C	HXT3	-0.00408111	-0.00603677	0.998036	0.698043	0.301957	0.863892	0.670627	-0.51878		-0.00603895	0.999638
YDR347W	MRP1	-0.0105086	-0.00880751	1.00172	0.335666	0.664334	0.729453	0.852414	0.42432		-0.00879415	1.00152
YDR349C	YPS7	-0.00236531	0.00846841	1.01086	0.00284686	0.997153	0.0336175	0.852414	2.76492		0.00829861	1.02046
YDR350C	ATP22	0.00506798	-0.00394512	0.991032	0.98962	0.0103795	0.863892	0.0876882	-2.31234		-0.00393509	1.00255
YDR351W	SBE2	0.00376129	-0.000222847	0.996031	0.849046	0.150954	0.863892	0.462031	-1.03235		-0.000222802	1.00021
YDR354W	TRP4	0.00188448	0.00649424	1.0046	0.122556	0.877444	0.438844	0.852414	1.1623		0.00645548	1.006
YDR357C	CNL1	-0.000212191	0.00623708	1.00645	0.0509268	0.949073	0.255244	0.852414	1.63593		0.00615791	1.01286
YDR358W	GGA1	0.000663514	-0.00155335	0.997785	0.720134	0.279866	0.863892	0.646362	-0.58324		-0.00155371	0.999766
YDR359C	EAF1	-0.00291901	-0.00721455	0.995692	0.868459	0.131541	0.863892	0.429782	-1.11914		-0.00719081	1.0033
YDR360W	OPI7	0.000482816	-0.0107563	0.988766	0.99809	0.00191016	0.863892	0.0272694	-2.89263		-0.011093	0.969655
YDR363W-A	SEM1	-0.00655533	0.00353041	1.01015	0.00488533	0.995115	0.0507814	0.852414	2.58384		0.00350365	1.00764
YDR368W	YPR1	0.00666766	0.00437704	0.997725	0.725287	0.274713	0.863892	0.64349	-0.598619		0.00435488	1.00509
YDR369C	XRS2	0.0126017	0.0126295	1.00003	0.503548	0.496452	0.856917	0.852414	-0.00889367		0.0123986	1.01862
YDR370C	YDR370C	0.0024383	0.00711735	1.00467	0.119129	0.880871	0.431306	0.852414	1.17935		0.00708492	1.00458
YDR371W	CTS2	0.00428351	0.00116733	0.996897	0.791175	0.208825	0.863892	0.560392	-0.810506		0.00117164	0.996323
YDR372C	VPS74	0.00438241	0.0108546	1.00644	0.0511068	0.948893	0.25569	0.852414	1.63422		0.0106828	1.01608
YDR374C	YDR374C	-0.00824838	0.00371549	1.01206	0.00105879	0.998941	0.0153882	0.852414	3.07322		0.00371992	0.99881
YDR375C	BCS1	-8.73826e-05	0.000610791	1.0007	0.435309	0.564691	0.815272	0.852414	0.162874		0.000592392	1.03106
YDR379W	RGA2	-0.00858044	-0.000667806	1.00798	0.0212876	0.978712	0.148965	0.852414	2.02785		-0.000664537	1.00492
YDR380W	ARO10	-0.0112141	-0.00707856	1.00418	0.14569	0.85431	0.481428	0.852414	1.0551		-0.00711154	0.995364
YDR383C	NKP1	0.00221389	0.00233213	1.00012	0.494302	0.505698	0.85346	0.852414	0.0142842		0.00233247	0.999855
YDR384C	ATO3	0.0043759	0.00321078	0.99884	0.622855	0.377145	0.863892	0.754117	-0.312988		0.003185	1.0081
YDR385W	EFT2	-0.00693773	-0.00357975	1.00338	0.197667	0.802333	0.562621	0.852414	0.849982		-0.00359425	0.995966
YDR386W	MUS81	0.00240261	-0.0023574	0.995251	0.891013	0.108987	0.863892	0.387445	-1.23194		-0.00235409	1.00141
YDR387C	YDR387C	-0.00487159	0.000676342	1.00558	0.0790156	0.920984	0.337044	0.852414	1.41172		0.000677339	0.998527
YDR388W	RVS167	0.00467423	8.66245e-05	0.995434	0.882039	0.117961	0.863892	0.405038	-1.18524		8.59824e-05	1.00747
YDR391C	YDR391C	-0.0142278	0.00123301	1.01568	3.16202e-05	0.999968	0.000799705	0.852414	4.00038		0.00122584	1.00585
YDR395W	SXM1	0.0128527	0.000873323	0.988173	0.998835	0.00116481	0.863892	0.0190289	-3.04464		0.000858268	1.01754
YDR399W	HPT1	-0.00765365	-0.00386005	1.00382	0.167769	0.832231	0.519138	0.852414	0.963019		-0.00386446	0.998857
YDR400W	URH1	0.00102089	0.0041379	1.00311	0.217268	0.782732	0.593777	0.852414	0.781453		0.00411135	1.00646
YDR401W	YDR401W	0.00406576	0.00745963	1.00338	0.197761	0.802239	0.562621	0.852414	0.849645		0.00746104	0.999811
YDR402C	DIT2	0.00435888	0.00236171	0.998011	0.700257	0.299743	0.863892	0.668522	-0.525138		0.00235155	1.00432
YDR403W	DIT1	0.00309615	-8.66245e-05	0.996827	0.796291	0.203709	0.863892	0.555124	-0.828447		-8.70519e-05	0.99509
YDR406W	PDR15	0.00186437	0.00687087	1.005	0.103162	0.896838	0.392289	0.852414	1.26374		0.00681784	1.00778
YDR409W	SIZ1	-0.000556427	-0.000126402	1.00043	0.462454	0.537546	0.834072	0.852414	0.0942527		-0.000125981	1.00335
YDR411C	DFM1	-0.00307054	-0.0057141	0.997348	0.756462	0.243538	0.863892	0.607268	-0.694968		-0.00570969	1.00077
YDR414C	ERD1	0.0088728	0.00809294	0.999227	0.584678	0.415322	0.863892	0.800414	-0.213876		0.00792989	1.02056
YDR415C	YDR415C	-0.00198176	-0.00364947	0.998329	0.671421	0.328579	0.863892	0.70161	-0.443839		-0.00364326	1.0017
YDR417C	YDR417C	0.00492168	0.00554984	1.00063	0.442695	0.557305	0.81918	0.852414	0.14414		0.00553066	1.00347
YDR419W	RAD30	0.00202763	-0.00288916	0.995093	0.898395	0.101605	0.863892	0.371413	-1.27246		-0.00287297	1.00564
YDR420W	HKR1	0.00824329	0.00409692	0.995888	0.857474	0.142526	0.863892	0.44812	-1.06904		0.0040951	1.00044
YDR421W	ARO80	0.0082153	0.00789561	0.999683	0.538687	0.461313	0.863892	0.838266	-0.0971252		0.00783587	1.00763
YDR422C	SIP1	-0.0132396	-0.00768215	1.00563	0.0768911	0.923109	0.332745	0.852414	1.4263		-0.00775454	0.990666
YDR423C	CAD1	0.00515558	0.00341136	0.998265	0.677346	0.322654	0.863892	0.693273	-0.460291		0.00341382	0.999281
YDR424C	DYN2	-0.00153203	-0.00511481	0.996412	0.825056	0.174944	0.863892	0.51007	-0.934805		-0.00510947	1.00105
YDR425W	SNX41	0.0160945	0.0053618	0.989437	0.996744	0.00325628	0.863892	0.0398457	-2.72079		0.00536427	0.999539
YDR428C	BNA7	-0.00178425	0.00459488	1.00639	0.0525581	0.947442	0.260516	0.852414	1.62054		0.00458556	1.00203
YDR430C	CYM1	-0.00242742	0.00456913	1.00701	0.037531	0.962469	0.21038	0.852414	1.78009		0.00455397	1.00333
YDR431W	YDR431W	-0.000166418	-0.00904612	0.991119	0.988995	0.011005	0.863892	0.0904428	-2.29019		-0.00904958	0.999617
YDR433W	YDR433W	0.00306132	-0.000466323	0.996483	0.820303	0.179697	0.863892	0.515088	-0.91652		-0.00047028	0.991585
YDR435C	PPM1	-0.011472	-0.0202935	0.991076	0.989308	0.0106925	0.863892	0.0891772	-2.30112		-0.0201523	1.00701
YDR436W	PPZ2	0.00362737	-0.00658181	0.989828	0.995614	0.00438598	0.863892	0.0500014	-2.62082		-0.00662206	0.993922
YDR444W	YDR444W	0.000366863	0.00657333	1.0062	0.0578799	0.94212	0.27956	0.852414	1.57282		0.00653519	1.00584
YDR445C	YDR445C	0.00224121	-0.00276837	0.995002	0.902495	0.0975052	0.863892	0.363554	-1.2959		-0.00276218	1.00224
YDR446W	ECM11	0.00576256	0.00637819	1.00061	0.444006	0.555994	0.821029	0.852414	0.140819		0.0063278	1.00796
YDR447C	RPS17B	0.0171558	0.0141753	0.99707	0.778249	0.221751	0.863892	0.578427	-0.766294		0.0142522	0.994603
YDR450W	RPS18A	0.0204716	0.00149664	0.981406	0.999999	8.87439e-07	0.863892	5.98412e-05	-4.7775		0.00152798	0.979491
YDR459C	PFA5	0.00247459	-0.00644437	0.991103	0.989111	0.0108886	0.863892	0.089867	-2.29423		-0.00649581	0.992081
YDR463W	STP1	-0.00681256	0.030935	1.03801	0	1	0	0.852414	9.71666		0.0303436	1.01949
YDR465C	RMT2	0.00275855	-0.00209242	0.995162	0.895212	0.104788	0.863892	0.378679	-1.25473		-0.00208912	1.00158
YDR466W	PKH3	0.00241882	-0.0025064	0.995087	0.89869	0.10131	0.863892	0.370762	-1.27412		-0.00252697	0.991863
YDR477W	SNF1	-0.0145747	-0.0143427	1.00024	0.482305	0.517695	0.849775	0.852414	0.0443698		-0.0142374	1.0074
YDR479C	PEX29	-0.00300321	-0.0022004	1.00081	0.424549	0.575451	0.808896	0.852414	0.190271		-0.00218412	1.00746
YDR480W	DIG2	0.00466648	0.00501053	1.00034	0.471394	0.528606	0.838834	0.852414	0.0717653		0.00504257	0.993646
YDR481C	PHO8	0.00226587	0.00443169	1.00216	0.295484	0.704516	0.686247	0.852414	0.537435		0.00444981	0.995928
YDR482C	CWC21	-0.00476855	0.0081819	1.01301	0.000456131	0.999544	0.00747486	0.852414	3.31627		0.00813051	1.00632
YDR483W	KRE2	0.00916804	0.0168133	1.00758	0.0271734	0.972827	0.171473	0.852414	1.92406		0.016814	0.999956
YDR488C	PAC11	-0.00422377	-0.00709322	0.997118	0.774529	0.225471	0.863892	0.581431	-0.753846		-0.00705548	1.00535
YDR493W	MZM1	-0.00463019	-0.00114916	1.0035	0.189529	0.810471	0.554455	0.852414	0.879632		-0.0011334	1.0139
YDR494W	RSM28	-0.00641856	0.000466217	1.00693	0.0393317	0.960668	0.215215	0.852414	1.75849		0.000462998	1.00695
YDR496C	PUF6	-0.00290754	-0.00659317	0.996304	0.832097	0.167903	0.863892	0.494087	-0.962483		-0.00660208	0.99865
YDR497C	ITR1	0.00710537	-0.00373832	0.989233	0.997224	0.00277577	0.863892	0.0360637	-2.77316		-0.00377347	0.990685
YDR500C	RPL37B	0.00853365	-0.00653787	0.985056	0.999939	6.08335e-05	0.863892	0.00187183	-3.84274		-0.00664213	0.984304
YDR502C	SAM2	0.00986549	0.00758781	0.997745	0.723573	0.276427	0.863892	0.643583	-0.59349		0.00748369	1.01391
YDR504C	SPG3	0.00247149	0.00824383	1.00576	0.0723387	0.927661	0.320292	0.852414	1.45859		0.00828889	0.994564
YDR506C	YDR506C	-0.00499438	0.00476618	1.00981	0.00627883	0.993721	0.0622448	0.852414	2.49607		0.0047464	1.00417
YDR509W	YDR509W	0.00423111	0.00519589	1.00096	0.409011	0.590989	0.799589	0.852414	0.230089		0.00521109	0.997082
YDR511W	ACN9	0.00584715	-0.00731969	0.98691	0.999621	0.000378508	0.863892	0.00816052	-3.36805		-0.00738486	0.991175
YDR512C	EMI1	-0.0157934	-0.0065865	1.00935	0.00866599	0.991334	0.0782107	0.852414	2.37959		-0.00654445	1.00643
YDR513W	GRX2	-0.00177689	0.0185208	1.02033	1.04535e-07	1	4.79658e-06	0.852414	5.19109		0.0182398	1.0154
YDR514C	YDR514C	-0.00740627	-0.01002	0.997367	0.754981	0.245019	0.863892	0.610003	-0.690247		-0.0101189	0.990226
YDR523C	SPS1	-0.000325971	0.00271046	1.00304	0.223064	0.776936	0.600211	0.852414	0.761885		0.0027023	1.00302
YDR525W	API2	-0.00707092	-0.000958327	1.00616	0.0593192	0.940681	0.28395	0.852414	1.56051		-0.000962193	0.995982
YDR525W-A	SNA2	-0.0152794	-0.0216829	0.993497	0.953633	0.0463667	0.863892	0.234188	-1.68115		-0.0219521	0.987737
YDR528W	HLR1	0.00276181	-0.00385325	0.993403	0.955924	0.0440759	0.863892	0.231865	-1.70523		-0.003892	0.990045
YDR529C	QCR7	-0.0195527	-0.007448	1.01235	0.000828697	0.999171	0.0124964	0.852414	3.14561		-0.00726487	1.02521
YDR530C	APA2	0.00158543	-0.0117245	0.986711	0.999686	0.000314379	0.863892	0.00689275	-3.4189		-0.0119712	0.979392
YDR535C	YDR535C	-0.00034102	0.00182301	1.00216	0.295144	0.704856	0.686247	0.852414	0.53842		0.00180934	1.00755
YDR536W	STL1	-0.0031526	0.000818649	1.00398	0.157633	0.842367	0.5008	0.852414	1.00423		0.000809149	1.01174
YDR538W	PAD1	0	-0.00474733	0.995253	0.890953	0.109047	0.863892	0.387445	-1.23161		-0.00474718	1.00003
YDR539W	FDC1	-0.00606938	5.58008e-05	1.00616	0.0591242	0.940876	0.283862	0.852414	1.56217		5.54353e-05	1.00659
YDR540C	IRC4	-0.00274832	-0.00432255	0.998421	0.662816	0.337184	0.863892	0.712418	-0.420161		-0.00433551	0.99701
YDR541C	YDR541C	0.00179915	-0.00255713	0.995652	0.87065	0.12935	0.863892	0.426584	-1.12947		-0.00254083	1.00641
YEL001C	IRC22	-7.19862e-05	0.00201284	1.00208	0.302234	0.697766	0.694889	0.852414	0.517987		0.00203221	0.990468
YEL003W	GIM4	-0.00266359	0.0025132	1.00519	0.094546	0.905454	0.373039	0.852414	1.31327		0.00250553	1.00306
YEL006W	YEA6	-0.00203881	-0.00481824	0.997215	0.767039	0.232961	0.863892	0.590653	-0.729131		-0.0048583	0.991754
YEL008W	YEL008W	0.00199804	0.000472204	0.998477	0.657584	0.342416	0.863892	0.718681	-0.40588		0.000465402	1.01462
YEL011W	GLC3	-0.0239462	-0.0397256	0.983833	0.999984	1.62074e-05	0.863892	0.000650199	-4.1558		-0.04003	0.992397
YEL012W	UBC8	-0.0268684	-0.0341858	0.992481	0.9739	0.0260998	0.863892	0.163473	-1.94148		-0.034425	0.99305
YEL014C	YEL014C	0.00732747	0.000359924	0.993083	0.963046	0.0369544	0.863892	0.208768	-1.78718		0.00036199	0.994291
YEL016C	NPP2	7.19862e-05	0.00570309	1.00563	0.0769392	0.923061	0.332745	0.852414	1.42596		0.00571524	0.997875
YEL017C-A	PMP2	0.0098847	-0.000785181	0.989435	0.996751	0.00324937	0.863892	0.0398457	-2.7215		-0.000792563	0.990686
YEL037C	RAD23	-0.00242886	-0.00387888	0.998546	0.651047	0.348953	0.863892	0.72615	-0.38815		-0.00388148	0.999331
YEL047C	YEL047C	0.000131808	-0.00636133	0.993508	0.953371	0.0466295	0.863892	0.234188	-1.67845		-0.00636946	0.998724
YEL048C	TCA17	0.0138903	0.00726088	0.993461	0.954516	0.0454844	0.863892	0.234188	-1.69031		0.00728302	0.99696
YEL049W	PAU2	0.0130809	0.0106912	0.997641	0.732355	0.267645	0.863892	0.63396	-0.619952		0.0106445	1.0044
YEL063C	CAN1	-0.00915405	0.0145058	1.02388	5.34339e-10	1	3.73102e-08	0.852414	6.0988		0.0142442	1.01837
YEL065W	SIT1	0.000852199	0.00172194	1.00087	0.41816	0.58184	0.804492	0.852414	0.206603		0.00173205	0.994166
YEL066W	HPA3	0.00232752	0.0120021	1.00965	0.0070294	0.992971	0.0664062	0.852414	2.45576		0.0118214	1.01528
YEL067C	YEL067C	0.000125928	-0.00670172	0.993173	0.961143	0.0388565	0.863892	0.216598	-1.76411		-0.00678503	0.987722
YEL068C	YEL068C	-0.0291956	0.00356033	1.03374	0	1	0	0.852414	8.62438		0.00354681	1.00381
YEL071W	DLD3	-0.00192421	-0.00382761	0.998093	0.69297	0.30703	0.863892	0.679513	-0.504286		-0.00385249	0.993543
YER001W	MNN1	-0.00568085	-0.00222627	1.00347	0.191123	0.808877	0.556554	0.852414	0.873764		-0.00223143	0.997689
YER002W	NOP16	0.005366	-0.0056935	0.989	0.997694	0.00230643	0.863892	0.0311052	-2.83289		-0.00574053	0.991807
YER004W	FMP52	0.000469453	-0.00616935	0.993364	0.956843	0.0431566	0.863892	0.229147	-1.71517		-0.00617013	0.999872
YER005W	YND1	0.00475372	-0.00893191	0.986379	0.999771	0.00022923	0.863892	0.00542654	-3.50392		-0.00905774	0.986108
YER007C-A	TMA20	0.00175211	-0.00220933	0.996045	0.848163	0.151837	0.863892	0.462706	-1.02859		-0.00223166	0.989991
YER007W	PAC2	0.00485964	0.0028294	0.99798	0.703091	0.296909	0.863892	0.666123	-0.533312		0.00284003	0.996257
YER010C	YER010C	0.00457378	0.00487838	1.0003	0.475394	0.524606	0.842683	0.852414	0.0617173		0.00486283	1.0032
YER011W	TIR1	0.000597993	0.0069512	1.00635	0.0536979	0.946302	0.263477	0.852414	1.61001		0.00689475	1.00819
YER016W	BIM1	0.000993224	0.00406158	1.00307	0.220938	0.779062	0.598855	0.852414	0.769028		0.00401183	1.0124
YER017C	AFG3	-0.00797927	-0.0109928	0.996962	0.786353	0.213647	0.863892	0.568041	-0.793831		-0.0111256	0.988061
YER019C-A	SBH2	-0.00104818	0.00277997	1.00383	0.167172	0.832828	0.518289	0.852414	0.965402		0.00278329	0.998809
YER020W	GPA2	-0.00974883	-0.00183068	1.008	0.0210924	0.978908	0.148245	0.852414	2.03169		-0.00182095	1.00534
YER024W	YAT2	-0.00340717	-0.0037364	0.99967	0.540036	0.459964	0.863892	0.837763	-0.100524		-0.0037509	0.996135
YER027C	GAL83	-0.0169116	-0.0151369	1.00181	0.327679	0.672321	0.721938	0.852414	0.446331		-0.0150751	1.00411
YER028C	MIG3	0.00466231	0.00386447	0.999206	0.586787	0.413213	0.863892	0.798041	-0.219288		0.00386803	0.99908
YER030W	CHZ1	0.0132116	-0.0080251	0.97904	1	3.65786e-08	0.863892	3.40963e-06	-5.38324		-0.00802141	1.00046
YER031C	YPT31	0.00613113	0.00951503	1.00336	0.198963	0.801037	0.564256	0.852414	0.84533		0.00951192	1.00033
YER032W	FIR1	0.00631369	-0.00201493	0.991724	0.983632	0.0163676	0.863892	0.118703	-2.13532		-0.00201707	0.998941
YER033C	ZRG8	0.00530993	0.0102848	1.00495	0.105413	0.894587	0.397862	0.852414	1.2513		0.0101834	1.00996
YER034W	YER034W	0.00270837	0.00357362	1.00086	0.418769	0.581231	0.804492	0.852414	0.205043		0.00357392	0.999916
YER038W-A	YER038W-A	0.00265487	0.00780266	1.00513	0.0970042	0.902996	0.379019	0.852414	1.29881		0.00773232	1.0091
YER039C	HVG1	0.00305951	0.00426469	1.0012	0.385239	0.614761	0.778219	0.852414	0.29175		0.00423643	1.00667
YER039C-A	YER039C-A	0.00884469	0.00242408	0.993636	0.950086	0.0499142	0.863892	0.244879	-1.64569		0.00241403	1.00416
YER041W	YEN1	-0.00505951	-0.00264153	1.00243	0.272121	0.727879	0.665329	0.852414	0.606409		-0.00265482	0.994997
YER042W	MXR1	-0.00883714	-0.0050604	1.00381	0.16857	0.83143	0.51942	0.852414	0.959831		-0.0050889	0.994399
YER044C-A	MEI4	-0.00221685	-0.00985302	0.992347	0.975907	0.0240932	0.863892	0.155515	-1.97572		-0.00991621	0.993628
YER045C	ACA1	0.0042367	-0.00421693	0.991582	0.985056	0.0149439	0.863892	0.112231	-2.17157		-0.00422345	0.998456
YER046W	SPO73	-0.000345104	-0.000217411	1.00013	0.493305	0.506695	0.85346	0.852414	0.0167826		-0.000218649	0.99434
YER046W-A	YER046W-A	0.00151484	-0.00663991	0.991858	0.98218	0.0178198	0.863892	0.125728	-2.10101		-0.00668532	0.993208
YER047C	SAP1	-0.00369886	-0.00283433	1.00087	0.418286	0.581714	0.804492	0.852414	0.206281		-0.00282459	1.00345
YER053C	PIC2	0.00181468	0.00323209	1.00141	0.364528	0.635472	0.759304	0.852414	0.34638		0.00323188	1.00006
YER054C	GIP2	-0.0293463	-0.0190591	1.0106	0.00348755	0.996512	0.0390308	0.852414	2.69803		-0.0191643	0.994509
YER056C	FCY2	-0.00372344	-0.00273018	1.001	0.405409	0.594591	0.798916	0.852414	0.239372		-0.00273374	0.9987
YER057C	HMF1	-0.00159759	0.000637259	1.00224	0.288668	0.711332	0.680753	0.852414	0.557282		0.000634402	1.0045
YER058W	PET117	0.000201043	-0.0181179	0.981685	0.999999	1.2628e-06	0.863892	7.69648e-05	-4.70605		-0.0179574	1.00894
YER059W	PCL6	-0.0126527	-0.00662045	1.00611	0.0607407	0.939259	0.289031	0.852414	1.54859		-0.00662837	0.998805
YER060W	FCY21	-0.00318992	0.0018815	1.00509	0.099064	0.900936	0.383705	0.852414	1.2869		0.00188896	0.996049
YER060W-A	FCY22	0.00526305	0.012893	1.00759	0.0269472	0.973053	0.170689	0.852414	1.92768		0.0128187	1.00579
YER062C	HOR2	-0.00836716	0.00234909	1.01081	0.00296694	0.997033	0.0345157	0.852414	2.75141		0.00233212	1.00728
YER063W	THO1	0.00590656	0.00610294	1.0002	0.486412	0.513588	0.850943	0.852414	0.034066		0.00611907	0.997365
YER064C	YER064C	0.00499403	0.00816688	1.00316	0.214027	0.785973	0.589574	0.852414	0.792527		0.0080874	1.00983
YER066C-A	YER066C-A	-0.000467128	-0.00191576	0.998551	0.650645	0.349355	0.863892	0.72651	-0.387062		-0.00191512	1.00033
YER066W	RRT13	0.0030661	0.00526875	1.0022	0.292397	0.707603	0.684881	0.852414	0.546397		0.00525131	1.00332
YER067C-A	YER067C-A	-0.000426227	-0.0025069	0.997918	0.708486	0.291514	0.863892	0.660392	-0.548967		-0.00251007	0.998734
YER067W	RGI1	-0.000444327	-0.00455706	0.995885	0.857594	0.142406	0.863892	0.44812	-1.06957		-0.00458419	0.994083
YER070W	RNR1	-0.00808354	-0.00428055	1.00383	0.167055	0.832945	0.518289	0.852414	0.965868		-0.0043455	0.985054
YER071C	YER071C	-0.00520782	-0.00106502	1.00416	0.146744	0.853256	0.482561	0.852414	1.0505		-0.00105836	1.00629
YER072W	VTC1	-0.000868148	0.00149524	1.00237	0.27766	0.72234	0.667271	0.852414	0.589808		0.00147689	1.01242
YER074W	RPS24A	0.0378511	0.0379566	1.0001	0.495965	0.504035	0.854622	0.852414	0.010114		0.0378294	1.00336
YER075C	PTP3	0.00154411	-0.00504672	0.993419	0.955537	0.0444635	0.863892	0.232536	-1.70109		-0.00503878	1.00158
YER077C	YER077C	0.00497647	0.00763134	1.00264	0.254448	0.745552	0.644029	0.852414	0.660559		0.00763066	1.00009
YER078C	ICP55	-0.00227815	0.00251531	1.0048	0.112303	0.887697	0.414136	0.852414	1.21437		0.0025382	0.990981
YER079W	YER079W	-0.00978857	-0.00355781	1.00629	0.0553115	0.944688	0.269179	0.852414	1.5954		-0.00357021	0.996527
YER080W	AIM9	0.00175787	-0.00918921	0.989072	0.997556	0.00244415	0.863892	0.0325469	-2.8143		-0.00931791	0.986187
YER081W	SER3	-0.0266361	-0.0249945	1.00169	0.338722	0.661278	0.732139	0.852414	0.415953		-0.0247876	1.00835
YER084W	YER084W	-0.0143579	-0.00590556	1.00858	0.0146266	0.985373	0.113478	0.852414	2.18006		-0.00585189	1.00917
YER085C	YER085C	-0.00216139	-0.000839197	1.00133	0.3732	0.6268	0.767891	0.852414	0.32339		-0.000841042	0.997805
YER087C-A	YER087C-A	-0.000956816	-0.00758925	0.993361	0.956916	0.0430839	0.863892	0.229147	-1.71597		-0.00765671	0.991189
YER088C	DOT6	0.014208	0.00736264	0.993251	0.959447	0.0405534	0.863892	0.22372	-1.7443		0.00730635	1.0077
YER090W	TRP2	-0.00184842	-5.55551e-05	1.0018	0.328509	0.671491	0.721938	0.852414	0.444033		-5.57123e-05	0.997178
YER091C	MET6	-0.0141769	-0.0122946	1.00191	0.318103	0.681897	0.712008	0.852414	0.47301		-0.0124853	0.984733
YER091C-A	YER091C-A	-0.00797414	-0.00783014	1.00015	0.491526	0.508474	0.853253	0.852414	0.0212427		-0.00786379	0.995721
YER092W	IES5	-0.0123452	-0.0228208	0.989393	0.996853	0.00314722	0.863892	0.0390442	-2.73204		-0.0229834	0.992926
YER093C-A	AIM11	-0.021111	-0.019279	1.00187	0.32156	0.67844	0.715259	0.852414	0.463341		-0.0194394	0.991748
YER096W	SHC1	7.22329e-05	-0.00515951	0.994769	0.912381	0.0876194	0.863892	0.343251	-1.35556		-0.00517248	0.997494
YER097W	YER097W	0.000735302	-0.00225869	0.997008	0.78291	0.21709	0.863892	0.573802	-0.782057		-0.00226176	0.998643
YER098W	UBP9	-0.00344003	-0.00082053	1.00263	0.255532	0.744468	0.644915	0.852414	0.657182		-0.000822692	0.997372
YER106W	MAM1	-0.00684721	-0.00428561	1.00258	0.259606	0.740394	0.648278	0.852414	0.644561		-0.00427476	1.00254
YER108C	YER108C	-0.00662124	-0.00058769	1.00607	0.0618504	0.93815	0.291481	0.852414	1.53942		-0.000596135	0.985834
YER109C	FLO8	0.00857393	0.00574458	0.997195	0.768617	0.231383	0.863892	0.589222	-0.7343		0.00574156	1.00053
YER114C	BOI2	-0.0521732	-0.0325143	1.02074	5.93854e-08	1	2.93451e-06	0.852414	5.29538		-0.0334265	0.97271
YER118C	SHO1	0.00016719	-0.00103766	0.998795	0.627187	0.372813	0.863892	0.748762	-0.324412		-0.00103365	1.00388
YER119C	AVT6	-0.00847971	-0.0065156	1.00198	0.311594	0.688406	0.7058	0.852414	0.491338		-0.0065259	0.998422
YER119C-A	YER119C-A	-0.0121305	-0.00304468	1.0092	0.00965952	0.99034	0.085023	0.852414	2.33932		-0.00302342	1.00703
YER122C	GLO3	0.0098021	0.00357552	0.993834	0.944637	0.0553633	0.863892	0.261493	-1.59494		0.00356675	1.00246
YER129W	SAK1	0.00234099	0.00238264	1.00004	0.502109	0.497891	0.856479	0.852414	-0.0052873		0.0023103	1.03131
YER134C	YER134C	-0.00622936	-0.00935041	0.996859	0.793939	0.206061	0.863892	0.555841	-0.820166		-0.0093367	1.00147
YER135C	YER135C	-0.000981668	-0.00351418	0.997465	0.747001	0.252999	0.863892	0.617285	-0.665082		-0.00351886	0.998669
YER137C	YER137C	-0.00963099	-0.0107057	0.998915	0.615554	0.384446	0.863892	0.762939	-0.293825		-0.0107209	0.998585
YER139C	RTR1	0.0037599	0.00434927	1.00059	0.446531	0.553469	0.822855	0.852414	0.13443		0.00429524	1.01258
YER152C	YER152C	-0.00676365	-0.00586123	1.00091	0.414207	0.585793	0.803389	0.852414	0.216737		-0.00582796	1.00571
YER153C	PET122	-0.00116735	-0.000761539	1.00041	0.464893	0.535107	0.836094	0.852414	0.0881131		-0.00075833	1.00423
YER154W	OXA1	-0.0203967	-0.0164532	1.00403	0.155071	0.844929	0.497087	0.852414	1.01492		-0.0165988	0.991229
YER167W	BCK2	-0.0106717	-0.010509	1.00016	0.489554	0.510446	0.853253	0.852414	0.0261878		-0.0104997	1.00089
YER169W	RPH1	-9.59951e-05	-0.00325722	0.996838	0.795463	0.204537	0.863892	0.555471	-0.825523		-0.0032314	1.00799
YER170W	ADK2	-0.000929713	-0.00170206	0.999227	0.584685	0.415315	0.863892	0.800414	-0.213893		-0.00170156	1.0003
YER173W	RAD24	0.0051935	0.00158572	0.996411	0.825112	0.174888	0.863892	0.51007	-0.935025		0.00159188	0.996131
YER174C	GRX4	0.00125723	-0.00336526	0.995383	0.884572	0.115428	0.863892	0.40289	-1.19815		-0.00338164	0.995157
YER175C	TMT1	-0.00853101	-0.00184818	1.00674	0.0436222	0.956378	0.23007	0.852414	1.71012		-0.0018516	0.998152
YER176W	ECM32	0.00723762	0.00580199	0.998575	0.648368	0.351632	0.863892	0.729547	-0.380918		0.00578815	1.00239
YER177W	BMH1	0.024957	0.0057566	0.981267	0.999999	7.43422e-07	0.863892	5.12197e-05	-4.813		0.00587921	0.979145
YER178W	PDA1	-0.0306616	0.0147003	1.0468	0	1	0	0.852414	11.9677		0.0142562	1.03115
YER179W	DMC1	-0.00730158	-0.00159578	1.00575	0.0727044	0.927296	0.320333	0.852414	1.45594		-0.00159833	0.998404
YER180C	ISC10	-0.00981527	0.00032569	1.01024	0.00457122	0.995429	0.0479821	0.852414	2.60668		0.000325201	1.0015
YER181C	YER181C	0	0.000736785	1.00074	0.431426	0.568574	0.812738	0.852414	0.172746		0.000746835	0.986543
YER182W	FMP10	0.000135388	-0.00265247	0.997213	0.767225	0.232775	0.863892	0.590653	-0.729738		-0.00266212	0.996376
YER183C	FAU1	0.00412188	-0.00241453	0.99349	0.953801	0.0461991	0.863892	0.234188	-1.68288		-0.00241756	0.998746
YER184C	YER184C	0.00432234	0.00230121	0.997988	0.702383	0.297617	0.863892	0.666123	-0.531266		0.0022961	1.00223
YER185W	PUG1	-0.000377829	-0.0120261	0.988347	0.99865	0.00135025	0.863892	0.0211847	-2.99992		-0.0122002	0.985733
YER186C	YER186C	-0.00768478	-0.00617041	1.00153	0.353879	0.646121	0.744062	0.852414	0.37487		-0.0061888	0.997028
YER187W	YER187W	0.00628386	-0.000462337	0.993296	0.958424	0.0415757	0.863892	0.225507	-1.73269		-0.000468351	0.987159
YER188W	YER188W	-0.00144572	-0.00145603	0.99999	0.507408	0.492592	0.860037	0.852414	-0.0185712		-0.00145991	0.997341
YFL003C	MSH4	-0.00137076	-0.000582239	1.00079	0.426116	0.573884	0.810401	0.852414	0.186272		-0.000586678	0.992434
YFL004W	VTC2	0.00772706	0.00557685	0.997866	0.713054	0.286946	0.863892	0.652376	-0.562327		0.00552436	1.0095
YFL006W	YFL006W	-0.00582234	0.00285165	1.00872	0.0132675	0.986732	0.106136	0.852414	2.21829		0.002816	1.01266
YFL007W	BLM10	0.000780603	0.00283979	1.00206	0.304685	0.695315	0.699389	0.852414	0.510973		0.00281765	1.00786
YFL010C	WWM1	0.0126727	0.00190821	0.98937	0.996909	0.00309094	0.863892	0.0387195	-2.73798		0.00190843	0.999884
YFL010W-A	AUA1	0.00531063	0.00224369	0.996949	0.787319	0.212681	0.863892	0.566901	-0.797152		0.00225119	0.996667
YFL011W	HXT10	-0.00255202	-0.00330839	0.999242	0.583211	0.416789	0.863892	0.801529	-0.210114		-0.0032969	1.00349
YFL012W	YFL012W	0.000241198	0.000650414	1.00041	0.464605	0.535395	0.836094	0.852414	0.0888376		0.000652923	0.996157
YFL013C	IES1	-0.0109473	-0.00316444	1.00787	0.0227959	0.977204	0.154471	0.852414	1.99915		-0.00319665	0.989925
YFL013W-A	YFL013W-A	0.00635469	-0.00152854	0.992167	0.978406	0.0215937	0.863892	0.143482	-2.02189		-0.00154519	0.989223
YFL014W	HSP12	0.00374421	0.00658585	1.00283	0.239151	0.760849	0.622426	0.852414	0.709035		0.00655428	1.00482
YFL015C	YFL015C	-0.0028451	0.00299621	1.00586	0.0688826	0.931117	0.312497	0.852414	1.48416		0.00296899	1.00917
YFL018C	LPD1	0.00529434	0.0027682	0.997487	0.745183	0.254817	0.863892	0.618607	-0.659407		0.00276903	0.9997
YFL019C	YFL019C	-0.00161168	-0.0014946	1.00012	0.494374	0.505626	0.85346	0.852414	0.0141028		-0.00149637	0.998815
YFL020C	PAU5	-0.00404247	4.66581e-05	1.00411	0.150229	0.849771	0.487481	0.852414	1.03545		4.66968e-05	0.999171
YFL021W	GAT1	-0.00547419	-0.0117828	0.993657	0.949528	0.0504716	0.863892	0.246469	-1.6403		-0.0118025	0.998323
YFL023W	BUD27	0.0208874	0.00503442	0.984471	0.999967	3.2696e-05	0.863892	0.00115136	-3.99246		0.00497456	1.01203
YFL025C	BST1	-0.00668013	-0.0161916	0.990425	0.993206	0.00679377	0.863892	0.0658745	-2.46799		-0.0163157	0.992398
YFL027C	GYP8	-0.00843971	-0.00115648	1.00735	0.0310897	0.96891	0.186303	0.852414	1.86501		-0.00116012	0.996869
YFL028C	CAF16	-0.0117975	-0.0210594	0.990628	0.992154	0.00784618	0.863892	0.0724179	-2.41599		-0.0213287	0.987374
YFL030W	AGX1	-0.00104115	0.00425392	1.0053	0.0898899	0.91011	0.363172	0.852414	1.34143		0.00424318	1.00253
YFL031W	HAC1	0.00594069	0.00272878	0.996807	0.797737	0.202263	0.863892	0.553744	-0.833566		0.00273389	0.998132
YFL032W	YFL032W	-0.000262944	0.00483567	1.0051	0.098516	0.901484	0.382622	0.852414	1.29005		0.00479987	1.00746
YFL033C	RIM15	-0.037027	-0.0203083	1.01736	4.71228e-06	0.999995	0.000164517	0.852414	4.42997		-0.0205613	0.987692
YFL034C-A	RPL22B	-0.00260137	-0.000191876	1.00242	0.273355	0.726645	0.665823	0.852414	0.602697		-0.000192718	0.995633
YFL034W	YFL034W	0.0122024	0.00374591	0.991645	0.984432	0.0155682	0.863892	0.11555	-2.15533		0.00378416	0.989893
YFL035C-B	YFL035C-B	0.00386325	0.00168695	0.997832	0.716028	0.283972	0.863892	0.648381	-0.571082		0.00168403	1.00174
YFL036W	RPO41	-0.0225516	-0.0151196	1.0076	0.0267321	0.973268	0.170503	0.852414	1.93115		-0.015032	1.00583
YFL040W	YFL040W	-0.000223105	-0.00124585	0.998977	0.609451	0.390549	0.863892	0.771669	-0.277888		-0.00124136	1.00362
YFL041W	FET5	-0.00335955	-0.000556344	1.00281	0.240614	0.759386	0.624491	0.852414	0.704329		-0.000553018	1.00601
YFL042C	YFL042C	0.0387241	0.00326629	0.965864	1	9.99448e-19	0.863892	4.52503e-16	-8.75735		NaN	NaN
YFL043C	YFL043C	-0.00694585	-0.0112429	0.995673	0.869494	0.130506	0.863892	0.428167	-1.124		-0.0113026	0.994719
YFL044C	OTU1	-0.00302138	-0.0110703	0.991927	0.981389	0.0186107	0.863892	0.128783	-2.08333		-0.0111181	0.995708
YFL046W	FMP32	0.00874033	-0.00147529	0.989873	0.995463	0.00453708	0.863892	0.0515386	-2.60925		-0.0014764	0.999251
YFL047W	RGD2	0.00246325	-0.00364509	0.993907	0.942521	0.0574794	0.863892	0.268153	-1.57629		-0.00365214	0.99807
YFL048C	EMP47	0.00733906	0.00585397	0.998526	0.653008	0.346992	0.863892	0.723972	-0.393453		0.0058927	0.993429
YFL049W	SWP82	0.00548156	0.0111747	1.00566	0.0757844	0.924216	0.329385	0.852414	1.43401		0.0111203	1.00489
YFL050C	ALR2	0.00291537	0.00269695	0.999782	0.528579	0.471421	0.863892	0.843151	-0.0716971		0.00269795	0.99963
YFL051C	YFL051C	0.000479626	0.00453458	1.00405	0.153401	0.846599	0.494482	0.852414	1.02195		0.00453157	1.00066
YFL052W	YFL052W	0.00404289	0	0.995973	0.852462	0.147538	0.863892	0.457519	-1.04705		0	0.995209
YFL053W	DAK2	0.0108967	0.00533407	0.994497	0.922926	0.0770742	0.863892	0.324757	-1.42503		0.00531365	1.00384
YFL054C	YFL054C	0.00108559	-0.0017315	0.997186	0.769298	0.230702	0.863892	0.588694	-0.736537		-0.00172759	1.00226
YFL055W	AGP3	0.00436124	-0.0042162	0.99146	0.986198	0.0138018	0.863892	0.106169	-2.20288		-0.00420838	1.00186
YFL056C	AAD6	-0.0111423	-0.0132028	0.997916	0.708672	0.291328	0.863892	0.660392	-0.54951		-0.0134409	0.982284
YFR001W	LOC1	0.0243363	0.0260293	1.00165	0.341895	0.658105	0.736444	0.852414	0.407298		NaN	NaN
YFR006W	YFR006W	0.000259296	-0.0103606	0.989383	0.996878	0.00312157	0.863892	0.0389492	-2.73473		-0.0104972	0.986987
YFR007W	YFH7	-0.00415619	0.000763747	1.00494	0.105794	0.894206	0.398364	0.852414	1.24921		0.000763736	1.00001
YFR008W	FAR7	0.000712571	-0.0230143	0.97629	1	5.73364e-10	0.863892	7.90064e-08	-6.08752		-0.0240047	0.958744
YFR009W	GCN20	0.0103238	0.00471674	0.99445	0.924653	0.0753471	0.863892	0.320412	-1.43708		0.00474358	0.994341
YFR010W	UBP6	0.00610998	0.0106264	1.00449	0.128479	0.871521	0.447632	0.852414	1.13361		0.0106029	1.00223
YFR011C	AIM13	-0.00479674	-0.00456996	1.00023	0.48308	0.51692	0.850208	0.852414	0.0424245		-0.00458324	0.997101
YFR013W	IOC3	0.00149455	0.00847993	1.00697	0.0383471	0.961653	0.213465	0.852414	1.7702		0.00848625	0.999255
YFR014C	CMK1	-0.000789186	0.00417924	1.00497	0.104309	0.895691	0.395372	0.852414	1.25738		0.00417741	1.00044
YFR015C	GSY1	-0.00786891	-0.00195253	1.00596	0.0653766	0.934623	0.302139	0.852414	1.51114		-0.00195168	1.00044
YFR016C	YFR016C	0.00511038	0.00343123	0.998329	0.671383	0.328617	0.863892	0.70161	-0.443734		0.0034251	1.00179
YFR017C	YFR017C	-0.0182402	-0.0125175	1.00583	0.0698711	0.930129	0.3152	0.852414	1.47675		-0.0124865	1.00248
YFR018C	YFR018C	-0.00738656	-0.0120765	0.995275	0.889874	0.110126	0.863892	0.388662	-1.22586		-0.0120117	1.0054
YFR019W	FAB1	-0.00717608	0.00236244	1.00961	0.00725619	0.992744	0.0681478	0.852414	2.44432		0.00234205	1.00871
YFR020W	YFR020W	0.00402302	-0.00569964	0.990316	0.993715	0.00628539	0.863892	0.0626419	-2.4957		-0.00574364	0.99234
YFR021W	ATG18	0.00188427	-0.0234808	0.974683	1	4.03941e-11	0.863892	8.00124e-09	-6.49913		-0.0239693	0.979619
YFR022W	ROG3	-0.00126255	-0.00284074	0.99842	0.662968	0.337032	0.863892	0.712418	-0.420577		-0.00283454	1.00219
YFR023W	PES4	-0.000253938	-0.00615807	0.994094	0.936772	0.0632283	0.863892	0.28586	-1.52823		-0.0061514	1.00108
YFR024C	YFR024C	0.00505149	0.00380889	0.998764	0.630256	0.369744	0.863892	0.747451	-0.332531		0.00379114	1.00468
YFR024C-A	LSB3	-0.00890557	-0.00278147	1.00618	0.0586268	0.941373	0.281896	0.852414	1.56641		-0.00277773	1.00134
YFR026C	ULI1	-7.22329e-05	-0.00542471	0.994647	0.917229	0.0827706	0.863892	0.334897	-1.38667		-0.00551499	0.983631
YFR030W	MET10	-0.00864087	-4.7722e-05	1.00867	0.0137706	0.986229	0.108675	0.852414	2.20376		-4.77261e-05	0.999914
YFR032C	RRT5	-0.00266648	-0.00268239	0.999984	0.507983	0.492017	0.860104	0.852414	-0.0200125		-0.0027022	0.992669
YFR032C-A	RPL29	-0.00203607	-0.0028995	0.999135	0.593859	0.406141	0.863892	0.790161	-0.237482		-0.00293274	0.988665
YFR033C	QCR6	-0.0180186	-0.00399217	1.01428	0.000135358	0.999865	0.00276213	0.852414	3.64182		-0.00399306	0.999778
YFR034C	PHO4	-0.00706424	-0.000618677	1.00649	0.0498433	0.950157	0.252515	0.852414	1.64637		-0.000621574	0.995339
YFR035C	YFR035C	-0.0124059	0.0032334	1.01584	2.68107e-05	0.999973	0.000694473	0.852414	4.03925		0.0032146	1.00585
YFR036W	CDC26	-0.000902858	0.00245633	1.00336	0.199039	0.800961	0.564256	0.852414	0.84506		0.00246066	0.998241
YFR038W	IRC5	-0.00642343	-0.0024398	1.00401	0.15606	0.84394	0.499121	0.852414	1.01078		-0.00244755	0.996833
YFR040W	SAP155	-0.00791051	0.00544398	1.01346	0.000300551	0.999699	0.00527516	0.852414	3.43112		0.00530435	1.02632
YFR041C	ERJ5	-0.010461	-0.00264319	1.0079	0.0223642	0.977636	0.152188	0.852414	2.0072		-0.00264726	0.998463
YFR043C	IRC6	0.00367555	-0.0075231	0.988842	0.997968	0.00203206	0.863892	0.0286229	-2.87314		-0.00759821	0.990114
YFR044C	DUG1	0.00855817	0.00579855	0.997264	0.763192	0.236808	0.863892	0.595514	-0.716607		0.00586018	0.989482
YFR045W	YFR045W	-0.00316962	0.000118691	1.0033	0.203606	0.796394	0.571928	0.852414	0.828811		0.000118997	0.997422
YFR046C	CNN1	0.00656172	0.00401787	0.997473	0.746367	0.253633	0.863892	0.617856	-0.663102		0.00400082	1.00426
YFR047C	BNA6	-0.0153737	0	1.01561	3.41131e-05	0.999966	0.000836409	0.852414	3.98239		0	0.999553
YFR048W	RMD8	-0.0124254	-0.0123406	1.00009	0.497578	0.502422	0.855311	0.852414	0.00607226		-0.012283	1.00469
YFR049W	YMR31	0.00162395	-0.00267914	0.995704	0.867803	0.132197	0.863892	0.431039	-1.11606		-0.00268423	0.998103
YFR053C	HXK1	-0.00253626	0.000215222	1.00276	0.244954	0.755046	0.630432	0.852414	0.690456		0.000216487	0.99416
YFR054C	YFR054C	-0.00478132	-0.00270038	1.00209	0.301702	0.698298	0.694163	0.852414	0.519512		-0.00271321	0.995271
YFR055W	IRC7	-0.00562887	0.0159749	1.02173	1.44805e-08	1	8.15976e-07	0.852414	5.5476		0.0158349	1.00884
YFR056C	YFR056C	-0.00132818	-0.0113049	0.99001	0.994976	0.00502445	0.863892	0.0551496	-2.57414		-0.0114265	0.989358
YFR057W	YFR057W	-0.0118915	-0.00890717	1.00302	0.224379	0.775621	0.600676	0.852414	0.757486		-0.00897209	0.992763
YGL002W	ERP6	0.00346765	0.00401941	1.00055	0.450311	0.549689	0.826397	0.852414	0.124875		0.00400411	1.00382
YGL003C	CDH1	-0.00395833	-0.0128482	0.991075	0.989317	0.0106829	0.863892	0.0891772	-2.30146		-0.013091	0.981447
YGL004C	RPN14	-0.00497281	0.0100659	1.01511	5.80092e-05	0.999942	0.00133088	0.852414	3.85439		0.00997028	1.00959
YGL005C	COG7	-0.00146157	-0.00267553	0.998784	0.62826	0.37174	0.863892	0.748762	-0.327248		-0.00266114	1.00541
YGL006W	PMC1	-0.0109127	-0.00573518	1.00523	0.0926598	0.90734	0.369501	0.852414	1.32455		-0.0057215	1.00239
YGL007W	BRP1	-0.00711237	-0.00848945	0.998613	0.644716	0.355284	0.863892	0.733068	-0.371094		-0.00868448	0.977543
YGL010W	YGL010W	0.00285216	-0.00605294	0.99112	0.988985	0.0110154	0.863892	0.0904428	-2.28984		-0.00611486	0.989875
YGL012W	ERG4	0.00496027	0.000512368	0.995574	0.874786	0.125214	0.863892	0.420824	-1.14931		0.00051061	1.00344
YGL013C	PDR1	0.000324263	-0.00143269	0.998244	0.679284	0.320716	0.863892	0.69273	-0.465697		-0.00143293	0.999832
YGL015C	YGL015C	0.000705255	-0.00375708	0.995541	0.876532	0.123468	0.863892	0.41806	-1.15782		-0.00378671	0.992175
YGL016W	KAP122	0.00838883	-0.00450164	0.987217	0.999498	0.00050197	0.863892	0.010133	-3.28942		-0.00451876	0.996212
YGL017W	ATE1	0.00447365	0.00628578	1.0018	0.327781	0.672219	0.721938	0.852414	0.44605		0.006278	1.00124
YGL019W	CKB1	-0.0200326	-0.0175302	1.00255	0.261743	0.738257	0.652721	0.852414	0.637982		-0.0175719	0.997629
YGL020C	GET1	-0.00899863	-0.00135193	1.00772	0.0249981	0.975002	0.162866	0.852414	1.96		-0.00134558	1.00472
YGL021W	ALK1	0.00567734	0.000273314	0.994626	0.918033	0.0819669	0.863892	0.333046	-1.39196		0.000274241	0.99662
YGL023C	PIB2	0.0145026	0.010271	0.995829	0.860829	0.139171	0.863892	0.442627	-1.08405		0.0102206	1.00493
YGL026C	TRP5	-0.00114798	0.0060356	1.00719	0.0339451	0.966055	0.196626	0.852414	1.82573		0.00596195	1.01235
YGL027C	CWH41	-0.00960026	0	1.00969	0.00682567	0.993174	0.0650556	0.852414	2.46631		0	1.00948
YGL029W	CGR1	0.00061412	-0.00459072	0.994798	0.911163	0.0888373	0.863892	0.34573	-1.34795		-0.00466706	0.983643
YGL031C	RPL24A	0.00594057	-0.00641562	0.987717	0.999215	0.000785125	0.863892	0.0144667	-3.16138		-0.00648099	0.989914
YGL032C	AGA2	-0.00880069	-0.00583647	1.00299	0.226664	0.773336	0.603624	0.852414	0.74988		-0.00581522	1.00365
YGL034C	YGL034C	0.00993406	0.01042	1.00048	0.457281	0.542719	0.83169	0.852414	0.107286		0.0104948	0.992872
YGL035C	MIG1	0.006938	0.0265566	1.01948	3.29068e-07	1	1.42831e-05	0.852414	4.97333		0.0266234	0.997491
YGL036W	YGL036W	-0.000858654	-0.00118367	0.999675	0.539521	0.460479	0.863892	0.837763	-0.0992278		-0.00119815	0.987913
YGL037C	PNC1	-0.0263582	-0.0271862	0.99915	0.59239	0.40761	0.863892	0.79156	-0.233698		-0.0271597	1.00098
YGL038C	OCH1	0	-0.00473823	0.995262	0.890517	0.109483	0.863892	0.388124	-1.22928		-0.00476311	0.994777
YGL039W	YGL039W	0.000320569	0.00286681	1.00255	0.262422	0.737578	0.65321	0.852414	0.635897		0.0028803	0.995319
YGL041C	YGL041C	0.000468328	0.0049866	1.00452	0.127027	0.872973	0.446511	0.852414	1.14056		0.00496863	1.00362
YGL045W	RIM8	0.00556726	0.0114913	1.00589	0.0677602	0.93224	0.308713	0.852414	1.49268		0.0114947	0.999708
YGL046W	YGL046W	0.0110866	0.00840382	0.997347	0.756592	0.243408	0.863892	0.607268	-0.695382		0.008527	0.985554
YGL049C	TIF4632	-0.00360586	-0.00440472	0.999198	0.587547	0.412453	0.863892	0.797545	-0.22124		-0.00437325	1.0072
YGL050W	TYW3	-0.00675701	-0.0101865	0.996547	0.815967	0.184033	0.863892	0.522876	-0.900102		-0.0102212	0.996599
YGL051W	MST27	-0.00231521	-0.000120812	1.0022	0.292083	0.707917	0.684881	0.852414	0.54731		-0.000120512	1.00249
YGL053W	PRM8	0.000472227	-0.0020073	0.997522	0.74234	0.25766	0.863892	0.619571	-0.650577		-0.00200824	0.999531
YGL054C	ERV14	-0.0179659	-0.0179387	1.00003	0.503521	0.496479	0.856917	0.852414	-0.00882507		-0.0179645	0.998564
YGL056C	SDS23	-0.012013	0.00141585	1.01359	0.000265416	0.999735	0.0048164	0.852414	3.4647		0.00142127	0.996191
YGL057C	GEP7	-0.00289851	-0.00159898	1.0013	0.375311	0.624689	0.768801	0.852414	0.31782		-0.00158725	1.00739
YGL058W	RAD6	-0.0422942	-0.0251575	1.01789	2.48361e-06	0.999998	9.61113e-05	0.852414	4.56617		-0.0247886	1.01488
YGL059W	PKP2	-0.00532589	-0.000252003	1.0051	0.098467	0.901533	0.382622	0.852414	1.29034		-0.000252931	0.99633
YGL060W	YBP2	-0.00267355	0	1.00268	0.251256	0.748744	0.639479	0.852414	0.670542		0	0.995526
YGL062W	PYC1	0.00490595	-0.00343593	0.991699	0.98389	0.0161104	0.863892	0.117665	-2.14166		-0.00340677	1.00856
YGL063W	PUS2	0.00123628	0.000711107	0.999475	0.559715	0.440285	0.863892	0.82225	-0.150247		0.000713386	0.996805
YGL064C	MRH4	0.00752842	-0.00499372	0.987571	0.99931	0.000690487	0.863892	0.0131828	-3.1986		-0.00504504	0.989827
YGL066W	SGF73	-0.0223056	-0.0396517	0.982258	0.999997	2.56731e-06	0.863892	0.000133385	-4.55921		-0.040486	0.979395
YGL067W	NPY1	-0.000604315	-0.00557468	0.995027	0.901387	0.0986133	0.863892	0.366822	-1.28949		-0.00556195	1.00229
YGL070C	RPB9	-0.000570398	-0.00223432	0.998335	0.670851	0.329149	0.863892	0.70161	-0.442264		-0.00227015	0.984217
YGL072C	YGL072C	-0.00492797	-0.00191099	1.00303	0.223485	0.776515	0.600565	0.852414	0.760477		NaN	NaN
YGL077C	HNM1	0.00233722	-0.00524253	0.992438	0.974555	0.0254453	0.863892	0.161844	-1.9524		-0.00522337	1.00367
YGL078C	DBP3	0.0102518	0.000686579	0.990532	0.992667	0.00733313	0.863892	0.0698161	-2.44052		0.000696072	0.986361
YGL079W	KXD1	0	-0.00677723	0.993223	0.960063	0.0399366	0.863892	0.221664	-1.75142		-0.00682929	0.992378
YGL080W	FMP37	-0.0108517	-0.0104314	1.00042	0.462996	0.537004	0.834072	0.852414	0.0928894		-0.0103714	1.00578
YGL081W	YGL081W	0.00227476	0.00525696	1.00298	0.227831	0.772169	0.604778	0.852414	0.74601		0.00523861	1.0035
YGL082W	YGL082W	0.0050702	0.00876679	1.00368	0.177247	0.822753	0.533017	0.852414	0.925909		0.00866174	1.01213
YGL083W	SCY1	-0.00434128	-0.00673153	0.997599	0.735877	0.264123	0.863892	0.628607	-0.630685		-0.00678906	0.991526
YGL084C	GUP1	0.00782072	-0.00389678	0.988373	0.99862	0.00138022	0.863892	0.0214426	-2.99323		-0.00385831	1.00997
YGL085W	LCL3	-0.000320076	-0.00321111	0.997108	0.775323	0.224677	0.863892	0.579857	-0.756491		-0.00319783	1.00415
YGL086W	MAD1	-0.0015904	-0.0124143	0.989159	0.997382	0.00261842	0.863892	0.0344335	-2.79209		-0.0124666	0.995802
YGL087C	MMS2	-0.00487016	0.00284875	1.00776	0.0243973	0.975603	0.161114	0.852414	1.97038		0.00284818	1.0002
YGL088W	YGL088W	0.00220524	0.00317501	1.00097	0.408323	0.591677	0.799216	0.852414	0.231861		0.00318651	0.996391
YGL089C	MF(ALPHA)2	-0.00299033	-0.0014215	1.00157	0.349371	0.650629	0.741191	0.852414	0.387018		-0.00142353	0.998578
YGL090W	LIF1	-0.00311519	0.000369186	1.0035	0.189665	0.810335	0.554455	0.852414	0.87913		0.000366346	1.00775
YGL094C	PAN2	-0.000457315	0.00170303	1.00216	0.295447	0.704553	0.686247	0.852414	0.537541		0.00169144	1.00686
YGL095C	VPS45	-0.000897597	0.0105777	1.01149	0.00172071	0.998279	0.0225585	0.852414	2.92528		0.010467	1.01058
YGL096W	TOS8	0.0104342	0.0104415	1.00001	0.50562	0.49438	0.858817	0.852414	-0.0140872		0.0104715	0.997133
YGL109W	YGL109W	-0.0153417	-0.0219622	0.993276	0.958868	0.0411316	0.863892	0.225084	-1.7377		-0.0225911	0.972162
YGL110C	CUE3	-0.0010505	-0.00770178	0.993342	0.957371	0.042629	0.863892	0.228601	-1.72096		-0.00768494	1.00219
YGL114W	YGL114W	-0.000884646	-0.00496128	0.99592	0.855606	0.144394	0.863892	0.449974	-1.06078		-0.0049762	0.997001
YGL115W	SNF4	-0.00300197	-0.00805133	0.994935	0.905382	0.0946176	0.863892	0.355868	-1.31284		-0.00785636	1.02482
YGL131C	SNT2	-2.06216e-05	4.98025e-05	1.00007	0.49916	0.50084	0.855311	0.852414	0.00210646		5.01375e-05	0.993319
YGL140C	YGL140C	-0.00288715	-0.00867325	0.994197	0.933439	0.0665607	0.863892	0.2967	-1.50191		-0.00872408	0.994173
YGL141W	HUL5	0.00272325	0.00494397	1.00221	0.290747	0.709253	0.683787	0.852414	0.551204		0.0048916	1.01071
YGL156W	AMS1	-0.00518317	-0.000806117	1.0044	0.133332	0.866668	0.458858	0.852414	1.11078		-0.000806485	0.999544
YGL158W	RCK1	-0.00871829	-0.00157081	1.00721	0.0335894	0.966411	0.195803	0.852414	1.83048		-0.00157413	0.997888
YGL168W	HUR1	-0.0111791	-0.0121337	0.999035	0.603782	0.396218	0.863892	0.776575	-0.26315		NaN	NaN
YGL170C	SPO74	-0.0115252	-0.0032574	1.00836	0.0167535	0.983247	0.123704	0.852414	2.12596		-0.00329841	0.987566
YGL194C	HOS2	-0.00375423	0.00471016	1.0085	0.015395	0.984605	0.118014	0.852414	2.15978		0.00471489	0.998997
YGL195W	GCN1	0.0131292	0.00898447	0.995909	0.856233	0.143767	0.863892	0.449789	-1.06355		0.0089166	1.00761
YGL196W	DSD1	0.00515054	0.00727196	1.00211	0.299952	0.700048	0.692253	0.852414	0.524538		0.00723683	1.00485
YGL199C	YGL199C	0.00483177	0.000576507	0.995765	0.864413	0.135587	0.863892	0.437026	-1.10036		0.000578193	0.997084
YGL202W	ARO8	0.00505171	0.0139673	1.00887	0.0120453	0.987955	0.0986965	0.852414	2.25568		0.0139181	1.00354
YGL203C	KEX1	-0.00460448	-0.00158835	1.00303	0.223626	0.776374	0.600565	0.852414	0.760005		-0.001577	1.0072
YGL205W	POX1	0.00236417	-0.00233236	0.995315	0.887963	0.112037	0.863892	0.394191	-1.21576		-0.00233561	0.998607
YGL206C	CHC1	-0.0213065	-0.0138969	1.00757	0.0272532	0.972747	0.171639	0.852414	1.92279		-0.013695	1.01475
YGL208W	SIP2	-0.00626669	-0.00145054	1.00485	0.110258	0.889742	0.409889	0.852414	1.22516		-0.00144588	1.00323
YGL209W	MIG2	-3.00781e-05	-0.00356163	0.996468	0.821293	0.178707	0.863892	0.514412	-0.920304		-0.00354615	1.00436
YGL210W	YPT32	-0.0105426	-0.0112318	0.999303	0.577026	0.422974	0.863892	0.80768	-0.194292		-0.0112775	0.995953
YGL211W	NCS6	0.0142243	0.00984142	0.995679	0.869182	0.130818	0.863892	0.428719	-1.12253		0.00993076	0.991004
YGL212W	VAM7	-0.0289512	-0.0342663	0.994526	0.921846	0.0781542	0.863892	0.326004	-1.4176		-0.0343302	0.998138
YGL213C	SKI8	-0.00545001	0.00637611	1.01189	0.00122655	0.998773	0.0170547	0.852414	3.02907		0.00623795	1.02215
YGL214W	YGL214W	-0.00805638	-0.00211657	1.00599	0.0645735	0.935426	0.300651	0.852414	1.51747		-0.0020812	1.017
YGL215W	CLG1	-0.0125729	0.000491693	1.01323	0.000372822	0.999627	0.0064381	0.852414	3.37222		0.00048407	1.01575
YGL216W	KIP3	-0.000210262	-0.00732772	0.992881	0.967037	0.0329629	0.863892	0.192746	-1.83893		-0.00735136	0.996784
YGL217C	YGL217C	-0.00186212	-0.00705227	0.9948	0.911088	0.0889118	0.863892	0.34573	-1.34749		-0.00707103	0.997347
YGL220W	FRA2	0.00395601	-0.0022398	0.993829	0.944787	0.055213	0.863892	0.261172	-1.59628		-0.00224344	0.998379
YGL221C	NIF3	0.0016314	-0.00087219	0.9975	0.744087	0.255913	0.863892	0.619129	-0.655996		-0.000871602	1.00067
YGL222C	EDC1	0.00349862	0.00361074	1.00011	0.494941	0.505059	0.853653	0.852414	0.0126818		0.00356302	1.01339
YGL224C	SDT1	0.00219866	-0.00591394	0.991905	0.981638	0.0183619	0.863892	0.127618	-2.08882		-0.00595026	0.993896
YGL226C-A	OST5	0.00420058	5.59656e-05	0.995873	0.858326	0.141674	0.863892	0.447859	-1.07283		5.62589e-05	0.994787
YGL226W	MTC3	0.00372235	-0.000745706	0.995549	0.876129	0.123871	0.863892	0.418976	-1.15585		-0.000741848	1.0052
YGL228W	SHE10	-0.00268416	0.00377869	1.00648	0.0501384	0.949862	0.253609	0.852414	1.64351		0.00378032	0.999568
YGL229C	SAP4	0.00443939	0.00123641	0.996811	0.79744	0.20256	0.863892	0.553744	-0.832511		0.00123351	1.00236
YGL230C	YGL230C	0.00170265	-0.000187374	0.998113	0.691144	0.308856	0.863892	0.681649	-0.499097		-0.000186701	1.0036
YGL231C	EMC4	-0.00505018	0.00133172	1.00641	0.0519086	0.948091	0.258493	0.852414	1.62662		0.00131975	1.00907
YGL232W	TAN1	-0.0161807	-0.0203399	0.995772	0.864006	0.135994	0.863892	0.437026	-1.0985		-0.0206619	0.984413
YGL235W	YGL235W	-0.0180041	-0.00897265	1.0092	0.00966185	0.990338	0.085023	0.852414	2.33923		-0.00880441	1.01911
YGL236C	MTO1	-0.0125371	-0.00805783	1.00454	0.125963	0.874037	0.445604	0.852414	1.14568		-0.00795037	1.01352
YGL237C	HAP2	-0.0286151	-0.0219884	1.00682	0.0417248	0.958275	0.226	0.852414	1.73101		-0.0219065	1.00374
YGL240W	DOC1	-0.0182266	-0.0385472	0.979302	1	5.29884e-08	0.863892	4.66485e-06	-5.31617		-0.0386502	0.997334
YGL241W	KAP114	-0.00951839	-0.0117625	0.997734	0.724454	0.275546	0.863892	0.643583	-0.596125		-0.0117994	0.996878
YGL242C	YGL242C	0.000376302	-0.000283751	0.99934	0.573342	0.426658	0.863892	0.811642	-0.184889		-0.000283836	0.9997
YGL243W	TAD1	0.00270138	-0.00184871	0.995462	0.880594	0.119406	0.863892	0.408671	-1.17796		-0.00185167	0.998403
YGL244W	RTF1	-0.00452542	-0.0101277	0.994372	0.927451	0.0725493	0.863892	0.313682	-1.45706		-0.00984183	1.02905
YGL248W	PDE1	0.000951166	-0.00199285	0.997059	0.779085	0.220915	0.863892	0.577198	-0.769106		-0.00198887	1.002
YGL249W	ZIP2	-0.00213245	-0.00437617	0.997751	0.722981	0.277019	0.863892	0.643583	-0.591722		-0.00437212	1.00093
YGL250W	RMR1	-0.00203203	0.00156441	1.0036	0.182226	0.817774	0.543456	0.852414	0.906913		0.00155112	1.00857
YGL251C	HFM1	0.000428524	0.00394592	1.00352	0.188237	0.811763	0.553165	0.852414	0.884411		0.00392892	1.00433
YGL253W	HXK2	0.00901446	-0.00794628	0.983191	0.999992	7.78797e-06	0.863892	0.000342808	-4.32038		-0.0080916	0.98204
YGL254W	FZF1	-0.00163036	-0.00368946	0.997938	0.706806	0.293194	0.863892	0.662776	-0.544078		-0.00367894	1.00286
YGL255W	ZRT1	-0.00255369	0.00643223	1.00901	0.0109802	0.98902	0.0931432	0.852414	2.29105		NaN	NaN
YGL256W	ADH4	0.00815003	0.00522968	0.997103	0.775689	0.224311	0.863892	0.579382	-0.757716		0.00524431	0.997212
YGL257C	MNT2	0.00526507	-0.00546802	0.989323	0.997021	0.00297948	0.863892	0.0377775	-2.75003		-0.00547924	0.997953
YGL258W	VEL1	0.00590573	0.00284894	0.996961	0.786433	0.213567	0.863892	0.568041	-0.794104		0.00284151	1.00262
YGL259W	YPS5	0.00226117	3.57407e-05	0.99778	0.720566	0.279434	0.863892	0.646362	-0.584523		3.57361e-05	1.00013
YGL260W	YGL260W	0.00335412	-3.24761e-05	0.996625	0.81064	0.18936	0.863892	0.532033	-0.880258		-3.26101e-05	0.995891
YGL261C	PAU11	-6.92273e-05	-1.73211e-05	1.00005	0.501051	0.498949	0.856038	0.852414	-0.00263502		-1.73179e-05	1.00018
YGL262W	YGL262W	-0.00116065	-0.00129881	0.999862	0.520476	0.479524	0.863892	0.846596	-0.0513476		-0.00129224	1.00508
YGL263W	COS12	3.00781e-05	-0.00479863	0.995171	0.89479	0.10521	0.863892	0.37977	-1.25241		-0.00477712	1.0045
YGR001C	YGR001C	-0.00238241	-0.00737352	0.994997	0.9027	0.0973003	0.863892	0.363217	-1.29709		-0.00740618	0.995591
YGR003W	CUL3	0.00237548	-0.00413772	0.993502	0.953507	0.0464928	0.863892	0.234188	-1.67985		-0.0041359	1.00044
YGR004W	PEX31	-0.00877629	-0.00618281	1.00262	0.256529	0.743471	0.646243	0.852414	0.654082		-0.00611252	1.0115
YGR007W	ECT1	0.00241205	-0.00432422	0.99328	0.958787	0.0412129	0.863892	0.225084	-1.73678		-0.0043304	0.998572
YGR008C	STF2	0.014904	0.0067495	0.991965	0.980934	0.0190661	0.863892	0.130985	-2.07343		0.00679621	0.993128
YGR010W	NMA2	0.00440655	0.00659758	1.00218	0.293674	0.706326	0.686012	0.852414	0.542684		0.00655496	1.0065
YGR011W	YGR011W	0.00141219	0.00417923	1.00276	0.244579	0.755421	0.630432	0.852414	0.691648		0.00416596	1.00318
YGR012W	YGR012W	0.00601579	0.00118951	0.995203	0.89333	0.10667	0.863892	0.382466	-1.24444		0.00119123	0.998558
YGR014W	MSB2	-0.00865336	0.00371406	1.01248	0.000739612	0.99926	0.0113665	0.852414	3.17873		0.00370795	1.00165
YGR015C	YGR015C	-0.0123592	0.00591798	1.01851	1.16197e-06	0.999999	4.72429e-05	0.852414	4.723		0.00587906	1.00662
YGR016W	YGR016W	-0.00563211	-0.00510312	1.00053	0.452123	0.547877	0.828136	0.852414	0.1203		-0.00506386	1.00775
YGR017W	YGR017W	-0.000292169	-0.0028204	0.997471	0.746507	0.253493	0.863892	0.617856	-0.663538		-0.0028078	1.00449
YGR018C	YGR018C	-0.00631293	-0.00215143	1.00419	0.145368	0.854632	0.481357	0.852414	1.05651		-0.00215913	0.996433
YGR021W	YGR021W	-0.00104488	-5.59656e-05	1.00099	0.406105	0.593895	0.799111	0.852414	0.237575		-5.60198e-05	0.999032
YGR022C	YGR022C	0.00451815	0.00814409	1.00361	0.181829	0.818171	0.543456	0.852414	0.908417		0.00824552	0.9877
YGR025W	YGR025W	0.00749598	0.00210764	0.994652	0.917049	0.0829507	0.863892	0.334897	-1.38549		0.00210238	1.0025
YGR026W	YGR026W	0.00299691	0.000361896	0.997373	0.754487	0.245513	0.863892	0.610198	-0.688677		0.000362788	0.997542
YGR028W	MSP1	0.000102636	-9.51923e-07	0.999896	0.516931	0.483069	0.863892	0.849371	-0.0424516		-9.63143e-07	0.98835
YGR031W	YGR031W	-0.000892094	-0.00550675	0.995381	0.884676	0.115324	0.863892	0.40289	-1.19869		-0.00549801	1.00159
YGR032W	GSC2	0.00219517	-0.00259973	0.995216	0.892716	0.107284	0.863892	0.382897	-1.2411		-0.00262112	0.991842
YGR033C	TIM21	-0.00489551	-0.00519677	0.999697	0.537228	0.462772	0.863892	0.838266	-0.0934538		-0.00520857	0.997734
YGR034W	RPL26B	0.00229759	-0.00396683	0.99375	0.946999	0.0530012	0.863892	0.254894	-1.61643		-0.00396474	1.00053
YGR035C	YGR035C	0.000217937	-0.000231447	0.999551	0.552104	0.447896	0.863892	0.829394	-0.13098		-0.000231078	1.0016
YGR038W	ORM1	-0.0104783	-0.00849158	1.00201	0.309169	0.690831	0.703915	0.852414	0.498208		-0.00848916	1.00028
YGR040W	KSS1	-0.00155571	0.0044752	1.00604	0.0629024	0.937098	0.295379	0.852414	1.53086		0.00447392	1.00029
YGR041W	BUD9	-0.0037585	0.00384827	1.00764	0.02623	0.97377	0.168499	0.852414	1.93934		0.00388408	0.990778
YGR042W	YGR042W	-0.00366276	-0.0114616	0.992172	0.978328	0.0216718	0.863892	0.143482	-2.02038		-0.0116531	0.983569
YGR043C	NQM1	0.0015709	-0.00853063	0.989914	0.99532	0.00467968	0.863892	0.05278	-2.59864		-0.00859279	0.992766
YGR044C	RME1	0.000671945	-0.00118209	0.998147	0.688069	0.311931	0.863892	0.686048	-0.490384		-0.00116371	1.0158
YGR049W	SCM4	-0.00205949	-0.0032481	0.998809	0.625869	0.374131	0.863892	0.750934	-0.320931		-0.00326199	0.995742
YGR050C	YGR050C	-0.00272772	0.00246304	1.0052	0.0939294	0.906071	0.372005	0.852414	1.31694		0.00248606	0.99074
YGR051C	YGR051C	0.00470325	0.00740146	1.00269	0.25086	0.74914	0.639479	0.852414	0.671787		0.00738303	1.0025
YGR052W	FMP48	0.00864568	0.0156176	1.00691	0.039705	0.960295	0.216154	0.852414	1.75412		0.0154665	1.00977
YGR053C	YGR053C	-0.0116113	-0.00905444	1.00259	0.258972	0.741028	0.648278	0.852414	0.646517		-0.00909794	0.995219
YGR058W	PEF1	-0.0509396	0.00171423	1.05548	0	1	0	0.852414	14.1912		0.0017281	0.991971
YGR059W	SPR3	0.00267361	0.000846444	0.998178	0.685301	0.314699	0.863892	0.687875	-0.482575		0.000845728	1.00085
YGR062C	COX18	0.00460326	-0.0123721	0.983102	0.999993	7.02692e-06	0.863892	0.000322757	-4.34302		-0.0121497	1.01831
YGR066C	YGR066C	-0.00745402	0.00303799	1.01057	0.00356178	0.996438	0.0397231	0.852414	2.69101		0.0030411	0.998976
YGR067C	YGR067C	0.00132991	0.00805978	1.00672	0.0440835	0.955917	0.231741	0.852414	1.70515		0.00797658	1.01043
YGR068C	ART5	0.00451541	-0.00914624	0.9864	0.999766	0.000233822	0.863892	0.00548923	-3.49864		-0.00922452	0.991513
YGR070W	ROM1	0.00687978	-0.00424579	0.98895	0.997783	0.00221735	0.863892	0.0301605	-2.84546		-0.00425714	0.997333
YGR072W	UPF3	-0.00125543	-0.00606999	0.995179	0.894419	0.105581	0.863892	0.38051	-1.25037		-0.00609647	0.995656
YGR076C	MRPL25	-0.000661901	-0.0140186	0.986635	0.999708	0.000292446	0.863892	0.00652706	-3.43852		-0.0138883	1.00938
YGR077C	PEX8	-0.0143757	-0.0116069	1.00281	0.240896	0.759104	0.624491	0.852414	0.703425		-0.011727	0.989763
YGR078C	PAC10	-0.0306712	0.00743117	1.03931	0	1	0	0.852414	10.0499		0.00734793	1.01133
YGR079W	YGR079W	-0.000922961	0.000701377	1.00163	0.344427	0.655573	0.737557	0.852414	0.400412		0.00069593	1.00783
YGR080W	TWF1	-0.00711215	0.00155492	1.00873	0.0132295	0.986771	0.106136	0.852414	2.21941		0.00154866	1.00404
YGR081C	SLX9	0.0222201	-0.0125909	0.965946	1	1.20282e-18	0.863892	4.76506e-16	-8.73644		-0.012989	0.969348
YGR084C	MRP13	-0.00903064	-0.000136879	1.00897	0.0112354	0.988765	0.0941639	0.852414	2.28232		-0.000135576	1.00961
YGR085C	RPL11B	0.00922029	-0.00752419	0.983409	0.99999	1.00117e-05	0.863892	0.000428782	-4.26463		-0.00766432	0.981717
YGR086C	PIL1	-0.00297229	-0.00387965	0.99909	0.59831	0.40169	0.863892	0.784814	-0.248975		-0.00388783	0.997897
YGR087C	PDC6	4.52673e-05	0.00223766	1.00219	0.292716	0.707284	0.684881	0.852414	0.545467		0.00224097	0.998523
YGR088W	CTT1	0.00353878	-0.00311032	0.993374	0.956608	0.0433925	0.863892	0.229587	-1.71261		-0.00311613	0.998138
YGR089W	NNF2	0.0103378	0.00212942	0.991876	0.981977	0.0180229	0.863892	0.126396	-2.09641		0.00213507	0.997357
YGR096W	TPC1	-0.0137145	0.00288725	1.01683	8.75364e-06	0.999991	0.000272973	0.852414	4.29452		0.00287052	1.00583
YGR106C	VOA1	0.00155668	0.00609224	1.00453	0.12637	0.87363	0.445604	0.852414	1.14372		0.00604451	1.0079
YGR107W	YGR107W	-0.00387124	0.00226198	1.00616	0.059291	0.940709	0.28395	0.852414	1.56075		0.00225425	1.00343
YGR108W	CLB1	-0.00466958	0.00375943	1.00847	0.0156722	0.984328	0.118723	0.852414	2.15267		0.00375375	1.00151
YGR109C	CLB6	0.00200762	0.00100118	0.998996	0.607626	0.392374	0.863892	0.773345	-0.273138		0.00100344	0.997746
YGR110W	CLD1	-0.0032158	0.00326491	1.0065	0.0495752	0.950425	0.251553	0.852414	1.64899		0.00326111	1.00116
YGR111W	YGR111W	0.00402443	0.00644913	1.00241	0.273423	0.726577	0.665823	0.852414	0.602493		0.00642849	1.00321
YGR112W	SHY1	-0.0205303	-0.0100811	1.01067	0.00330423	0.996696	0.0371085	0.852414	2.71596		-0.00988257	1.02009
YGR117C	YGR117C	0.000992266	-0.00116968	0.99784	0.715323	0.284677	0.863892	0.649078	-0.569004		-0.00118276	0.988938
YGR121C	MEP1	-0.00814374	-0.00196792	1.00623	0.0572207	0.942779	0.276792	0.852414	1.57854		-0.00196613	1.00091
YGR122C-A	YGR122C-A	0.00656516	-0.00105081	0.992434	0.974619	0.0253813	0.863892	0.161844	-1.95348		-0.00105008	1.00069
YGR122W	YGR122W	0.00690741	0.0101682	1.00324	0.208007	0.791993	0.579968	0.852414	0.813357		0.01025	0.992016
YGR123C	PPT1	-0.00281789	-0.000424005	1.0024	0.274646	0.725354	0.665866	0.852414	0.598822		-0.000420519	1.00829
YGR125W	YGR125W	0.0040276	-0.00256104	0.993438	0.955091	0.0449089	0.863892	0.232944	-1.69636		-0.00258788	0.98963
YGR126W	YGR126W	-0.00204801	0.00188786	1.00394	0.160105	0.839895	0.505157	0.852414	0.994026		0.0018868	1.00056
YGR127W	YGR127W	-0.00695805	-0.0066469	1.00031	0.474363	0.525637	0.841749	0.852414	0.0643074		-0.00657877	1.01036
YGR129W	SYF2	0.00356289	0.000369957	0.996818	0.796917	0.203083	0.863892	0.554003	-0.830661		0.000367519	1.00663
YGR130C	YGR130C	-0.000325544	0.0036259	1.00395	0.159558	0.840442	0.504421	0.852414	0.996277		0.0036313	0.998515
YGR131W	FHN1	-0.00129196	-0.00523691	0.99605	0.847894	0.152106	0.863892	0.462715	-1.02744		-0.00521631	1.00395
YGR132C	PHB1	-0.00799302	-0.00877682	0.99921	0.586385	0.413615	0.863892	0.79833	-0.218257		-0.00879363	0.998088
YGR133W	PEX4	-0.00616603	-0.00616462	1	0.506209	0.493791	0.858911	0.852414	-0.0155646		-0.00612851	1.00589
YGR134W	CAF130	0.00494544	0.0103602	1.00539	0.0863068	0.913693	0.354622	0.852414	1.36385		0.0102323	1.0125
YGR135W	PRE9	-0.0279795	-0.0133997	1.015	6.53619e-05	0.999935	0.00146864	0.852414	3.82509		-0.013009	1.03003
YGR136W	LSB1	0.0119308	0.00337211	0.991542	0.985437	0.0145628	0.863892	0.111214	-2.18178		0.00335088	1.00634
YGR141W	VPS62	-0.00831485	-0.0136931	0.994577	0.919949	0.0800507	0.863892	0.329912	-1.40473		-0.0139108	0.98435
YGR142W	BTN2	-0.0122381	-0.0051308	1.0072	0.0338771	0.966123	0.196626	0.852414	1.82664		-0.00513932	0.998342
YGR143W	SKN1	-0.00475311	-0.00624621	0.9985	0.65546	0.34454	0.863892	0.722185	-0.400103		-0.00624813	0.999693
YGR144W	THI4	-0.000201043	-0.00570982	0.99449	0.923193	0.0768068	0.863892	0.32413	-1.42688		-0.0056929	1.00297
YGR146C	ECL1	0.000608907	0.000652283	1.00004	0.501926	0.498074	0.856479	0.852414	-0.00482699		0.000653195	0.998603
YGR148C	RPL24B	0.00948401	0.00486724	0.995427	0.8824	0.1176	0.863892	0.404684	-1.18707		0.00488759	0.995836
YGR149W	YGR149W	0.00427422	0.00491302	1.00064	0.441583	0.558417	0.818975	0.852414	0.146956		0.00492736	0.997088
YGR150C	CCM1	-0.0075505	-0.00236005	1.00523	0.0928614	0.907139	0.369501	0.852414	1.32334		-0.00227213	1.0387
YGR151C	YGR151C	0.000668747	-0.00183279	0.9975	0.744116	0.255884	0.863892	0.619129	-0.656087		-0.0018183	1.00797
YGR152C	RSR1	-0.0289579	0.0026315	1.03253	0	1	0	0.852414	8.31463		0.00262426	1.00276
YGR153W	YGR153W	0.00336717	0.00376675	1.0004	0.465713	0.534287	0.836164	0.852414	0.0860504		0.00376266	1.00109
YGR154C	GTO1	-0.00100252	0.00432892	1.00534	0.0883956	0.911604	0.359396	0.852414	1.3507		0.0043342	0.998782
YGR161C	RTS3	-0.00364928	0.000873615	1.00454	0.12579	0.87421	0.445604	0.852414	1.14652		0.000862203	1.01324
YGR162W	TIF4631	0.0126827	0.0139899	1.00129	0.376529	0.623471	0.768844	0.852414	0.31461		0.0137499	1.01745
YGR163W	GTR2	-0.00446333	0.00369285	1.00819	0.0186692	0.981331	0.135055	0.852414	2.08205		0.00369001	1.00077
YGR164W	YGR164W	-0.00701142	-0.00578773	1.00123	0.382224	0.617776	0.775543	0.852414	0.299645		-0.00579909	0.998041
YGR166W	TRS65	0.000305491	-0.0167921	0.982908	0.999994	5.59257e-06	0.863892	0.000264543	-4.39289		-0.0170626	0.984148
YGR168C	YGR168C	-0.00130357	0.00117099	1.00248	0.268098	0.731902	0.660366	0.852414	0.618576		0.00117746	0.994504
YGR169C	PUS6	0.00686644	0.00867878	1.0018	0.328158	0.671842	0.721938	0.852414	0.445006		0.00864577	1.00382
YGR170W	PSD2	-0.00733762	-0.00764207	0.999693	0.537631	0.462369	0.863892	0.838266	-0.0944677		-0.00761805	1.00315
YGR171C	MSM1	-0.0304414	-0.0161431	1.01475	8.47814e-05	0.999915	0.00186516	0.852414	3.76052		-0.0158718	1.01709
YGR173W	RBG2	-0.00285311	0.00565321	1.00853	0.0150574	0.984943	0.116259	0.852414	2.16858		0.00561292	1.00718
YGR174C	CBP4	0.000901025	0.00394966	1.00305	0.222418	0.777582	0.599859	0.852414	0.764054		0.00390857	1.01051
YGR176W	YGR176W	0.00184073	-0.000706168	0.997458	0.747592	0.252408	0.863892	0.616957	-0.666932		-0.000714321	0.988586
YGR177C	ATF2	-0.000328756	-0.00275753	0.99757	0.738291	0.261709	0.863892	0.626456	-0.638085		-0.00276974	0.99559
YGR178C	PBP1	-0.008557	-0.00784081	1.00072	0.432876	0.567124	0.813198	0.852414	0.169056		-0.00779317	1.00611
YGR181W	TIM13	-0.0035789	-0.0013189	1.00227	0.286075	0.713925	0.679206	0.852414	0.564886		-0.00131218	1.00512
YGR183C	QCR9	-0.0192893	-0.0153088	1.00406	0.15305	0.84695	0.494482	0.852414	1.02344		-0.0149854	1.02158
YGR184C	UBR1	-0.0179944	-0.00774507	1.01044	0.00394445	0.996056	0.0427768	0.852414	2.65679		-0.00755072	1.02574
YGR187C	HGH1	0.00102635	0.00897039	1.00794	0.0218858	0.978114	0.151361	0.852414	2.01627		0.00890751	1.00706
YGR189C	CRH1	-0.00262733	-0.0019539	1.00068	0.437631	0.562369	0.818666	0.852414	0.156977		-0.0019571	0.998366
YGR192C	TDH3	-0.00243809	0.00431015	1.00676	0.0430478	0.956952	0.228541	0.852414	1.71636		0.00429587	1.00332
YGR193C	PDX1	-0.0134271	0.0147919	1.0286	1.34892e-13	1	1.44422e-11	0.852414	7.30866		0.0145385	1.01743
YGR194C	XKS1	-0.00689044	0.000823704	1.00777	0.0242368	0.975763	0.160959	0.852414	1.97319		0.000822064	1.00199
YGR196C	FYV8	-0.00650765	-0.00691807	0.999587	0.548438	0.451562	0.863892	0.832128	-0.121717		-0.00694406	0.996258
YGR197C	SNG1	-0.00618369	-0.00525142	1.00094	0.411265	0.588735	0.801069	0.852414	0.224293		-0.00527914	0.994749
YGR199W	PMT6	-0.00845874	-0.00734859	1.00112	0.39328	0.60672	0.78362	0.852414	0.27078		-0.00743303	0.988641
YGR203W	YCH1	-0.00265617	-0.000962699	1.0017	0.337649	0.662351	0.731297	0.852414	0.418887		-0.0009598	1.00302
YGR205W	YGR205W	0.0152271	0.0109593	0.995796	0.86268	0.13732	0.863892	0.438713	-1.09244		0.010897	1.00571
YGR206W	MVB12	0.00976805	-0.000263683	0.990065	0.994766	0.00523401	0.863892	0.0559927	-2.55997		-0.000265008	0.995003
YGR207C	CIR1	-0.000273606	-0.00393937	0.996333	0.830187	0.169813	0.863892	0.498782	-0.954903		-0.00398428	0.988727
YGR210C	YGR210C	-0.00138642	0.00725298	1.00865	0.0139214	0.986079	0.10888	0.852414	2.19949		0.00727347	0.997182
YGR212W	SLI1	-0.00574533	-0.000736793	1.00504	0.101322	0.898678	0.386827	0.852414	1.27405		-0.000729329	1.01023
YGR214W	RPS0A	0.00145883	0.00392601	1.00246	0.269297	0.730703	0.66129	0.852414	0.614942		0.00395337	0.993081
YGR219W	YGR219W	0.00179044	-0.00761254	0.990614	0.992229	0.00777071	0.863892	0.0724179	-2.41951		-0.00766751	0.992831
YGR221C	TOS2	0.00221314	-0.00555905	0.992245	0.977348	0.0226525	0.863892	0.148331	-2.00181		-0.00560262	0.992223
YGR223C	HSV2	-0.0111162	-0.0126055	0.998494	0.656006	0.343994	0.863892	0.721516	-0.401588		-0.0126323	0.997877
YGR224W	AZR1	-0.00396671	0.00167931	1.00567	0.0755516	0.924448	0.329265	0.852414	1.43565		0.00168307	0.997767
YGR225W	AMA1	6.27938e-05	-0.00656989	0.993368	0.956763	0.0432369	0.863892	0.229147	-1.7143		-0.0065781	0.998752
YGR226C	YGR226C	0.00368597	0.00407396	1.00039	0.4669	0.5331	0.836865	0.852414	0.0830636		0.00405258	1.00528
YGR227W	DIE2	0.000293233	0.00918427	1.00889	0.0119046	0.988095	0.0980434	0.852414	2.26019		0.00909276	1.01006
YGR228W	YGR228W	0.00206093	0.00260296	1.00054	0.451216	0.548784	0.827217	0.852414	0.122589		0.00259215	1.00417
YGR230W	BNS1	0.00273308	0.000120276	0.997394	0.752754	0.247246	0.863892	0.611364	-0.683182		0.000120612	0.997219
YGR231C	PHB2	-0.00855551	-0.00172486	1.00689	0.0402028	0.959797	0.218376	0.852414	1.74834		-0.0016966	1.01666
YGR232W	NAS6	-0.000153184	-0.00895621	0.991196	0.988412	0.0115879	0.863892	0.0936795	-2.27052		-0.00900105	0.995018
YGR233C	PHO81	-0.0095592	-0.0036368	1.00598	0.0648484	0.935152	0.300997	0.852414	1.5153		-0.00365668	0.994565
YGR234W	YHB1	-0.00107124	-0.00901993	0.992043	0.979992	0.0200079	0.863892	0.134916	-2.05359		-0.00904912	0.996774
YGR235C	YGR235C	0.00214274	-0.00259626	0.995271	0.890067	0.109933	0.863892	0.388416	-1.22688		-0.00260062	0.998323
YGR236C	SPG1	0.00125027	0.00299356	1.00174	0.333622	0.666378	0.72741	0.852414	0.429933		0.00302258	0.9904
YGR237C	YGR237C	-0.0336833	0.000930156	1.03582	0	1	0	0.852414	9.15675		0.000930686	0.99943
YGR238C	KEL2	-0.0111379	-0.00605607	1.00514	0.0967884	0.903212	0.378865	0.852414	1.30007		-0.0061193	0.989668
YGR239C	PEX21	0.00277638	-0.0111426	0.98612	0.999822	0.000178231	0.863892	0.00444774	-3.57038		-0.0112648	0.989145
YGR241C	YAP1802	-0.000305615	0.00513704	1.00544	0.084065	0.915935	0.348683	0.852414	1.37824		0.00510445	1.00639
YGR242W	YGR242W	0.000693213	-0.00388078	0.995429	0.88227	0.11773	0.863892	0.404684	-1.18641		-0.00391035	0.992438
YGR243W	FMP43	0.000382825	-0.00717636	0.992444	0.974467	0.0255333	0.863892	0.161844	-1.95092		-0.00723528	0.991856
YGR244C	LSC2	-0.0218444	-0.00648165	1.01571	3.08823e-05	0.999969	0.000787242	0.852414	4.00597		-0.00628931	1.03058
YGR247W	CPD1	-0.00545972	-0.00756949	0.997879	0.711973	0.288027	0.863892	0.654363	-0.559158		-0.0075903	0.997259
YGR248W	SOL4	-0.00971497	0.00349833	1.01334	0.000335836	0.999664	0.00583075	0.852414	3.40089		0.00348381	1.00417
YGR249W	MGA1	0.00344981	-0.00432078	0.992256	0.977193	0.0228065	0.863892	0.148725	-1.99896		-0.0043426	0.994975
YGR250C	YGR250C	0.00147235	-0.00338039	0.995154	0.895583	0.104417	0.863892	0.37777	-1.25678		-0.00341246	0.990602
YGR256W	GND2	0.00656852	-0.00274348	0.990749	0.991459	0.00854054	0.863892	0.0762459	-2.38496		-0.00274852	0.998169
YGR257C	MTM1	-0.0024071	0.00470332	1.00713	0.0352036	0.964796	0.200839	0.852414	1.80928		0.0045571	1.03209
YGR258C	RAD2	-0.00704198	0.00406381	1.01118	0.00219852	0.997801	0.027831	0.852414	2.84818		0.00405969	1.00101
YGR259C	YGR259C	-0.00606885	0.00698787	1.01314	0.000406964	0.999593	0.00687973	0.852414	3.34801		0.00683045	1.02305
YGR260W	TNA1	-0.00754917	-0.00334944	1.00423	0.142826	0.857174	0.477866	0.852414	1.06771		-0.00329228	1.01736
YGR261C	APL6	-0.0135821	-0.00901629	1.00463	0.121126	0.878874	0.436012	0.852414	1.16938		-0.00896539	1.00568
YGR263C	SAY1	0.00449308	-0.000329847	0.995199	0.893516	0.106484	0.863892	0.382466	-1.24544		-0.000335251	0.98388
YGR266W	YGR266W	0	0.00103541	1.00104	0.401596	0.598404	0.793301	0.852414	0.249218		0.00103123	1.00405
YGR268C	HUA1	-0.00348432	0.000417983	1.00392	0.161856	0.838144	0.50769	0.852414	0.986857		0.000416772	1.00291
YGR269W	YGR269W	-0.00619573	0.000732808	1.00697	0.0384159	0.961584	0.213478	0.852414	1.76937		0.000732377	1.00059
YGR270W	YTA7	-0.0165897	-0.00598733	1.01078	0.00302653	0.996973	0.0348425	0.852414	2.74489		-0.00602164	0.994302
YGR271W	SLH1	0.00545404	-0.00452576	0.990074	0.994731	0.00526893	0.863892	0.0559927	-2.55766		-0.00454384	0.996021
YGR273C	YGR273C	0.00600455	0.00269842	0.996714	0.804415	0.195585	0.863892	0.542786	-0.857498		0.00269562	1.00104
YGR276C	RNH70	0.00411559	-0.0048229	0.991098	0.989147	0.0108526	0.863892	0.0898038	-2.29549		-0.00483896	0.996681
YGR279C	SCW4	0.00824494	0.00499266	0.996774	0.800092	0.199908	0.863892	0.552364	-0.841951		0.00494029	1.0106
YGR281W	YOR1	-0.0107195	-0.00985141	1.00088	0.417312	0.582688	0.804492	0.852414	0.208776		-0.00979929	1.00532
YGR282C	BGL2	0.0121966	0.020825	1.00852	0.015118	0.984882	0.116447	0.852414	2.16698		0.0207347	1.00436
YGR283C	YGR283C	-0.0018198	-0.000967403	1.00085	0.419665	0.580335	0.804492	0.852414	0.20275		-0.000972693	0.994562
YGR284C	ERV29	-0.0150866	-0.00753226	1.00767	0.025696	0.974304	0.165731	0.852414	1.94819		-0.00743788	1.01269
YGR285C	ZUO1	0.00107419	-0.000854223	0.998074	0.694701	0.305299	0.863892	0.676252	-0.509221		-0.00085384	1.00045
YGR286C	BIO2	-0.00262113	-0.00644178	0.996169	0.840589	0.159411	0.863892	0.47662	-0.996882		-0.00645535	0.997898
YGR287C	IMA1	0.00440925	-0.000157534	0.995453	0.881048	0.118952	0.863892	0.407557	-1.18024		-0.000157198	1.00214
YGR288W	MAL13	-0.002179	-0.00647247	0.995697	0.868171	0.131829	0.863892	0.430279	-1.11779		-0.00652843	0.991429
YGR289C	MAL11	-0.00715036	-0.00373544	1.00344	0.19356	0.80644	0.560372	0.852414	0.864853		-0.00375237	0.995487
YGR290W	YGR290W	0.000535664	0.000808641	1.00027	0.478492	0.521508	0.845842	0.852414	0.0539377		0.000807225	1.00175
YGR291C	YGR291C	0.00964458	0.00405066	0.99446	0.924316	0.0756836	0.863892	0.3211	-1.43472		0.00403418	1.00408
YGR292W	MAL12	-0.00690644	-0.00854763	0.998347	0.669713	0.330287	0.863892	0.70206	-0.43912		-0.00858632	0.995493
YGR295C	COS6	0.00247755	0.00214089	0.999664	0.540592	0.459408	0.863892	0.837739	-0.101925		0.00214164	0.99965
YHL002W	HSE1	-0.0014937	-0.00570764	0.99578	0.8636	0.1364	0.863892	0.437026	-1.09664		-0.00572201	0.997489
YHL005C	YHL005C	-0.0178362	-0.00247101	1.01564	3.30087e-05	0.999967	0.000828301	0.852414	3.9902		-0.00239482	1.03182
YHL006C	SHU1	0.0359905	0.0438553	1.00759	0.0269212	0.973079	0.170689	0.852414	1.9281		0.0433204	1.01235
YHL008C	YHL008C	-0.00445668	0.00209513	1.00658	0.047524	0.952476	0.244443	0.852414	1.66935		0.00210659	0.994556
YHL009C	YAP3	-0.00710294	-0.00969483	0.99739	0.753138	0.246862	0.863892	0.611364	-0.684398		-0.00968397	1.00112
YHL010C	ETP1	-0.00733224	-0.00130429	1.00607	0.0618907	0.938109	0.291481	0.852414	1.53909		-0.00131671	0.990567
YHL012W	YHL012W	-0.00212088	-0.00059115	1.00153	0.353223	0.646777	0.743786	0.852414	0.376634		-0.000593922	0.995333
YHL013C	OTU2	0.00948162	0.00980799	1.00032	0.473346	0.526654	0.840909	0.852414	0.0668615		0.00971984	1.00907
YHL014C	YLF2	0.00155551	0.00287594	1.00132	0.373848	0.626152	0.768193	0.852414	0.321679		0.00284565	1.01064
YHL019C	APM2	0.00583061	-0.00619238	0.988047	0.998954	0.00104585	0.863892	0.0175376	-3.07689		-0.00624534	0.99152
YHL020C	OPI1	-0.0190171	-0.0126036	1.00654	0.0486304	0.95137	0.247934	0.852414	1.65828		-0.0124927	1.00887
YHL021C	AIM17	0.00435233	0.00822755	1.00386	0.165494	0.834506	0.515539	0.852414	0.972125		0.00814545	1.01008
YHL022C	SPO11	0.00523114	0.00337249	0.998151	0.687724	0.312276	0.863892	0.686331	-0.489408		0.0033939	0.993691
YHL024W	RIM4	0.0062606	2.16818e-05	0.9938	0.945602	0.0543975	0.863892	0.259593	-1.60363		2.18417e-05	0.992675
YHL025W	SNF6	-0.0144583	-0.0372649	0.976859	1	1.40915e-09	0.863892	1.78639e-07	-5.94185		-0.0375579	0.9922
YHL026C	YHL026C	0.00486559	0.010121	1.00523	0.0928606	0.907139	0.369501	0.852414	1.32334		0.010044	1.00767
YHL027W	RIM101	-0.0112884	0.0234047	1.03509	0	1	0	0.852414	8.96962		0.0229245	1.02095
YHL028W	WSC4	0.00425573	-0.00109483	0.994672	0.916249	0.0837508	0.863892	0.336839	-1.38028		-0.00109982	0.995464
YHL029C	OCA5	0.0114745	0.00488227	0.993483	0.953995	0.046005	0.863892	0.234188	-1.68489		0.00493879	0.988555
YHL030W	ECM29	-0.00945128	-0.00229665	1.00722	0.0333501	0.96665	0.195116	0.852414	1.83369		-0.0022564	1.01784
YHL031C	GOS1	0.0150036	0.01968	1.00461	0.122233	0.877767	0.438667	0.852414	1.1639		0.0191588	1.02721
YHL032C	GUT1	0.00834621	0.0100541	1.00169	0.338043	0.661957	0.731655	0.852414	0.417811		0.0100029	1.00513
YHL035C	VMR1	-0.0062393	-0.00776061	0.998469	0.658343	0.341657	0.863892	0.718681	-0.407945		-0.00778467	0.996909
YHL036W	MUP3	0.00401048	0.000101708	0.996107	0.84444	0.15556	0.863892	0.468642	-1.01288		0.000102193	0.995258
YHL037C	YHL037C	-0.00677149	-0.000931311	1.00588	0.0681378	0.931862	0.309993	0.852414	1.4898		-0.0009294	1.00206
YHL038C	CBP2	0.00123047	-0.00171665	0.997056	0.779258	0.220742	0.863892	0.577198	-0.769691		-0.00164281	1.04495
YHL039W	EFM1	-0.0111427	-0.000118289	1.01115	0.00226281	0.997737	0.0282803	0.852414	2.83899		-0.000118111	1.0015
YHL040C	ARN1	0.00187966	-0.00462729	0.993505	0.953432	0.046568	0.863892	0.234188	-1.67908		-0.00459958	1.00602
YHL041W	YHL041W	-0.00503313	0.000497846	1.00556	0.0796259	0.920374	0.338562	0.852414	1.40759		0.000495367	1.00501
YHL042W	YHL042W	-0.00551754	0.00376468	1.00933	0.00879295	0.991207	0.0788897	0.852414	2.37422		0.00374327	1.00572
YHL043W	ECM34	0.00831903	0.00724948	0.998939	0.613156	0.386844	0.863892	0.766045	-0.287555		0.00725681	0.99899
YHL045W	YHL045W	0.00581954	0.00703929	1.00121	0.384143	0.615857	0.777853	0.852414	0.294617		0.00700158	1.00539
YHR001W-A	QCR10	-0.00911119	0.00255179	1.01177	0.0013581	0.998642	0.0184057	0.852414	2.99815		0.0025607	0.996519
YHR003C	YHR003C	0.0107704	-0.00030097	0.989047	0.997605	0.00239487	0.863892	0.0320253	-2.82085		-0.000301168	0.999342
YHR004C	NEM1	-0.0223406	-0.0297654	0.992406	0.975042	0.0249577	0.863892	0.160117	-1.96069		-0.0301415	0.98752
YHR006W	STP2	0.0130339	0.0076333	0.994669	0.916378	0.0836216	0.863892	0.336747	-1.38112		0.00759691	1.00479
YHR008C	SOD2	0.000572513	0.000963462	1.00039	0.466477	0.533523	0.836573	0.852414	0.0841278		0.000966603	0.99675
YHR009C	YHR009C	0.0105819	0.00544418	0.994916	0.906216	0.0937842	0.863892	0.355536	-1.31781		0.00542223	1.00405
YHR012W	VPS29	-0.0117035	-0.00107091	1.01076	0.00308049	0.99692	0.0352113	0.852414	2.73909		-0.00104756	1.02228
YHR015W	MIP6	-0.00844116	-0.00941297	0.99902	0.605228	0.394772	0.863892	0.776462	-0.266904		-0.00941922	0.999336
YHR016C	YSC84	0.00980322	0.00224794	0.992518	0.973313	0.0266871	0.863892	0.165516	-1.93188		0.0022555	0.996646
YHR017W	YSC83	-0.00135724	-0.00576903	0.995582	0.874355	0.125645	0.863892	0.42112	-1.14722		-0.00579392	0.995704
YHR021C	RPS27B	-0.0115766	-0.00813277	1.00348	0.190434	0.809566	0.555629	0.852414	0.876298		-0.00822927	0.988274
YHR021W-A	ECM12	0.00415549	0.000804866	0.996663	0.807958	0.192042	0.863892	0.536242	-0.870395		0.00080813	0.995962
YHR022C	YHR022C	-0.00075373	0.000856115	1.00161	0.345821	0.654179	0.737557	0.852414	0.396627		0.000855776	1.0004
YHR028C	DAP2	0.0132786	0.0127471	0.999475	0.55972	0.44028	0.863892	0.82225	-0.150258		0.0126959	1.00403
YHR029C	YHI9	-0.000525224	0.00382602	1.00435	0.135903	0.864097	0.464872	0.852414	1.09891		0.00382262	1.00089
YHR031C	RRM3	-0.0142919	-0.0185647	0.995665	0.869908	0.130092	0.863892	0.427249	-1.12596		-0.0186503	0.995408
YHR032W	ERC1	0.00280451	-0.00729939	0.989924	0.995285	0.00471486	0.863892	0.0529883	-2.59607		-0.00744017	0.981078
YHR033W	YHR033W	-0.00346171	0.000924589	1.0044	0.13324	0.86676	0.458858	0.852414	1.1112		0.00092042	1.00453
YHR035W	YHR035W	0.0116904	9.74344e-05	0.988541	0.998413	0.00158726	0.863892	0.0235068	-2.95031		9.75174e-05	0.999149
YHR037W	PUT2	0.00039295	0.00242854	1.00203	0.306732	0.693268	0.700716	0.852414	0.505136		0.00241047	1.0075
YHR038W	RRF1	-0.00484186	0.0021844	1.00706	0.0365592	0.963441	0.205863	0.852414	1.79209		0.0021807	1.0017
YHR039C	MSC7	-0.00117917	0.00288781	1.00407	0.152266	0.847734	0.492519	0.852414	1.02676		0.00287639	1.00397
YHR043C	DOG2	0.00191673	-0.00395847	0.994136	0.935436	0.0645636	0.863892	0.290653	-1.51755		-0.00395687	1.0004
YHR044C	DOG1	-0.0052062	-0.00544574	0.999759	0.530922	0.469078	0.863892	0.842372	-0.0775888		-0.00548941	0.992046
YHR045W	YHR045W	0.00385343	-1.1192e-06	0.99616	0.841151	0.158849	0.863892	0.475388	-0.9992		-1.13249e-06	0.988264
YHR046C	INM1	-0.0020471	0.00146868	1.00352	0.187747	0.812253	0.552735	0.852414	0.886229		0.00146118	1.00513
YHR048W	YHK8	-0.00327102	-0.000234386	1.00305	0.222363	0.777637	0.599859	0.852414	0.764237		-0.000232946	1.00618
YHR049C-A	YHR049C-A	-0.0126804	-0.0113667	1.00133	0.372664	0.627336	0.767787	0.852414	0.324805		-0.011518	0.986868
YHR050W	SMF2	0.00401359	0.00387607	0.999863	0.520338	0.479662	0.863892	0.846596	-0.051002		0.00384788	1.00733
YHR051W	COX6	-0.00966448	-0.00909943	1.00057	0.448211	0.551789	0.824462	0.852414	0.130182		-0.00892153	1.01994
YHR057C	CPR2	0.00878182	-6.70301e-05	0.991228	0.988157	0.0118428	0.863892	0.094542	-2.26219		-6.738e-05	0.994807
YHR061C	GIC1	-0.00218294	5.53814e-05	1.00224	0.288248	0.711752	0.680753	0.852414	0.558509		5.48674e-05	1.00937
YHR066W	SSF1	-0.00683513	0.0221861	1.02922	4.10783e-14	1	4.5497e-12	0.852414	7.46688		0.0220423	1.00652
YHR073W	OSH3	0.00632139	-0.005276	0.988475	0.998497	0.00150313	0.863892	0.0225595	-2.9671		-0.00532064	0.99161
YHR075C	PPE1	-0.00656717	-0.0046996	1.00188	0.320795	0.679205	0.714549	0.852414	0.465476		-0.00466877	1.0066
YHR077C	NMD2	-0.00303309	-0.00763274	0.995386	0.88442	0.11558	0.863892	0.402976	-1.19737		-0.00761259	1.00265
YHR078W	YHR078W	-0.00342454	0.00122492	1.00467	0.119242	0.880758	0.431306	0.852414	1.17878		0.00123269	0.993698
YHR079C	IRE1	-0.00955816	-0.00558568	1.00401	0.155972	0.844028	0.499121	0.852414	1.01115		-0.0055675	1.00327
YHR080C	YHR080C	0.00346899	0.00691732	1.00344	0.193778	0.806222	0.560372	0.852414	0.864058		0.00689297	1.00353
YHR081W	LRP1	0.0524887	0.0416722	0.989723	0.995947	0.00405286	0.863892	0.0473972	-2.64763		0.0411655	1.01231
YHR082C	KSP1	-0.00578681	0.00500124	1.01085	0.00286608	0.997134	0.0337206	0.852414	2.76272		0.00489248	1.02223
YHR087W	RTC3	0.00453436	0.00795078	1.0034	0.196279	0.803721	0.562621	0.852414	0.854989		0.00790375	1.00595
YHR092C	HXT4	0.00101391	-0.00288678	0.996103	0.844659	0.155341	0.863892	0.468642	-1.01379		-0.00290399	0.994071
YHR093W	AHT1	0.00011119	-0.00791701	0.991973	0.980846	0.0191543	0.863892	0.131034	-2.07154		-0.00794953	0.99591
YHR095W	YHR095W	-0.00539437	-0.00442579	1.00097	0.407706	0.592294	0.799111	0.852414	0.233449		-0.00439575	1.00683
YHR096C	HXT5	-0.00156657	0.00239427	1.00397	0.158668	0.841332	0.502103	0.852414	0.999946		0.00240205	0.996763
YHR097C	YHR097C	-0.00973885	-0.00857389	1.00118	0.387697	0.612303	0.779282	0.852414	0.285326		-0.00867174	0.988716
YHR100C	GEP4	0.00472285	0.0281132	1.02328	1.37684e-09	1	9.02521e-08	0.852414	5.94565		NaN	NaN
YHR103W	SBE22	0.00653909	0.0104889	1.00392	0.161343	0.838657	0.507069	0.852414	0.988955		0.0103435	1.01405
YHR104W	GRE3	0.00429165	0.000630688	0.996355	0.828794	0.171206	0.863892	0.502406	-0.94941		0.000633234	0.99598
YHR105W	YPT35	0.00507789	0.00966051	1.00456	0.124733	0.875267	0.443672	0.852414	1.15165		0.00958517	1.00786
YHR106W	TRR2	0.0127383	0.00969724	0.996997	0.783741	0.216259	0.863892	0.573064	-0.78489		0.00964973	1.00492
YHR108W	GGA2	0.0029789	-5.53814e-05	0.996975	0.78542	0.21458	0.863892	0.569567	-0.790629		-5.50217e-05	1.00654
YHR109W	CTM1	-0.00011119	-0.00160599	0.998505	0.654963	0.345037	0.863892	0.722748	-0.398754		-0.00160072	1.00329
YHR110W	ERP5	-0.0181222	-0.00538203	1.01298	0.000471932	0.999528	0.00769453	0.852414	3.30675		-0.00539852	0.996946
YHR111W	UBA4	0.0101141	0.0171757	1.00699	0.038007	0.961993	0.212307	0.852414	1.7743		0.017001	1.01028
YHR112C	YHR112C	-0.00186764	-0.00804274	0.993813	0.945222	0.0547783	0.863892	0.260281	-1.60019		-0.0080299	1.0016
YHR113W	APE4	0.00505678	0.00232689	0.997284	0.761604	0.238396	0.863892	0.598686	-0.711472		0.00231981	1.00306
YHR114W	BZZ1	-0.00199111	-0.00101136	1.00098	0.406924	0.593076	0.799111	0.852414	0.235464		-0.00102096	0.990604
YHR115C	DMA1	0.00711636	-0.00921671	0.983782	0.999985	1.53038e-05	0.863892	0.000627564	-4.1689		-0.00935122	0.985616
YHR116W	COX23	0.00616282	0	0.993875	0.943451	0.0565493	0.863892	0.265512	-1.58442		0	0.997006
YHR117W	TOM71	-0.00400906	-0.00690468	0.997093	0.776496	0.223504	0.863892	0.579382	-0.760412		-0.00690473	0.999993
YHR121W	LSM12	0.0189179	0.00982275	0.991074	0.989325	0.0106749	0.863892	0.0891772	-2.30174		0.00999371	0.982893
YHR123W	EPT1	0.0125521	0.00113933	0.988729	0.998147	0.00185251	0.863892	0.0267645	-2.90224		0.0011598	0.982345
YHR124W	NDT80	-0.0026056	-0.00305357	0.999551	0.552089	0.447911	0.863892	0.829394	-0.130942		-0.00304179	1.00387
YHR125W	YHR125W	-0.00226849	-0.00453489	0.997728	0.724953	0.275047	0.863892	0.643583	-0.597618		-0.00452444	1.00231
YHR127W	YHR127W	-0.00583157	-0.00474386	1.00109	0.395796	0.604204	0.786196	0.852414	0.264243		-0.00473151	1.00261
YHR129C	ARP1	-0.0140916	-0.0152595	0.998815	0.62525	0.37475	0.863892	0.751322	-0.319299		-0.0151651	1.00623
YHR130C	YHR130C	0.00323495	0.00418673	1.00095	0.410206	0.589794	0.799976	0.852414	0.227016		0.00417316	1.00325
YHR131C	YHR131C	0.00573359	-0.00299846	0.991318	0.98743	0.0125696	0.863892	0.0981194	-2.23926		-0.00300399	0.998158
YHR132W-A	IGO2	-0.00804266	-0.000862842	1.00724	0.0330632	0.966937	0.195062	0.852414	1.83757		-0.000869927	0.991856
YHR133C	NSG1	-0.00168105	-0.0101185	0.991548	0.985379	0.0146212	0.863892	0.111328	-2.1802		-0.0102323	0.98888
YHR134W	WSS1	-0.046726	-0.00871974	1.03987	0	1	0	0.852414	10.1937		-0.00875109	0.996418
YHR135C	YCK1	-0.0150238	-0.00723588	1.00791	0.0222796	0.97772	0.151974	0.852414	2.00879		-0.00719089	1.00626
YHR136C	SPL2	-0.000746606	0.00188423	1.00263	0.255182	0.744818	0.644871	0.852414	0.658272		0.00188127	1.00157
YHR137W	ARO9	0.00549116	0.00358558	0.998105	0.691898	0.308102	0.863892	0.680934	-0.501238		0.00356801	1.00493
YHR138C	YHR138C	0.000491339	-0.00174276	0.997767	0.721649	0.278351	0.863892	0.644616	-0.587748		-0.00174087	1.00109
YHR139C	SPS100	-0.000179715	-0.00536478	0.994814	0.910516	0.0894836	0.863892	0.346724	-1.34394		-0.00537797	0.997547
YHR139C-A	YHR139C-A	-0.00942274	0.00025152	1.00977	0.00647769	0.993522	0.0629967	0.852414	2.48499		0.000249344	1.00873
YHR140W	YHR140W	-0.00905951	-0.006302	1.00278	0.243007	0.756993	0.627756	0.852414	0.696661		-0.00639209	0.985906
YHR142W	CHS7	-0.0129399	-0.0103407	1.00263	0.255149	0.744851	0.644871	0.852414	0.658373		-0.0102519	1.00867
YHR143W	DSE2	-0.0170716	-0.00259478	1.01473	8.64542e-05	0.999914	0.00187829	0.852414	3.75563		-0.00251288	1.03259
YHR146W	CRP1	-0.00401129	0.00374317	1.00779	0.0239751	0.976025	0.160431	0.852414	1.97781		0.00371728	1.00697
YHR150W	PEX28	0.00206561	0.00842392	1.00635	0.0538154	0.946185	0.263495	0.852414	1.60893		0.0083591	1.00775
YHR151C	MTC6	-0.00850348	-0.00989212	0.998599	0.646012	0.353988	0.863892	0.731823	-0.374576		-0.00997535	0.991656
YHR152W	SPO12	-0.00508447	-0.00130121	1.0038	0.169074	0.830926	0.520171	0.852414	0.95783		-0.00129541	1.00448
YHR153C	SPO16	-0.00459118	0.00290107	1.00753	0.0279692	0.972031	0.1741	0.852414	1.91151		0.00289792	1.00109
YHR154W	RTT107	-0.00377877	-0.00441243	0.999364	0.570956	0.429044	0.863892	0.814714	-0.178809		-0.00437471	1.00862
YHR155W	YSP1	0.00275826	0.00609345	1.00333	0.201636	0.798364	0.568111	0.852414	0.83579		0.00606381	1.00489
YHR156C	LIN1	-0.000413106	0.00433667	1.00475	0.114898	0.885102	0.420328	0.852414	1.20088		0.0043148	1.00507
YHR157W	REC104	-0.00116026	0.00278124	1.00395	0.159972	0.840028	0.505157	0.852414	0.994572		0.00277107	1.00367
YHR158C	KEL1	-0.00881697	-0.013329	0.995448	0.881324	0.118676	0.863892	0.407054	-1.18163		-0.0133939	0.995156
YHR159W	YHR159W	-0.00344973	-0.0102996	0.993126	0.962141	0.0378593	0.863892	0.212742	-1.77609		-0.0104323	0.987281
YHR161C	YAP1801	0.00815075	0.0171733	1.00895	0.0114273	0.988573	0.0948423	0.852414	2.27586		0.0174909	0.98184
YHR162W	YHR162W	-4.0789e-05	-0.00439453	0.995646	0.870945	0.129055	0.863892	0.426227	-1.13087		-0.00440544	0.997524
YHR163W	SOL3	-0.00271257	-0.00355106	0.999159	0.591432	0.408568	0.863892	0.792936	-0.23123		-0.00357235	0.994042
YHR167W	THP2	0.0158815	0.0128041	0.996971	0.785721	0.214279	0.863892	0.569245	-0.791661		0.0128708	0.994814
YHR168W	MTG2	-0.0337476	-0.0268	1.00719	0.0339754	0.966025	0.196626	0.852414	1.82533		-0.0270628	0.99029
YHR171W	ATG7	-0.000148051	0.000834675	1.00098	0.406808	0.593192	0.799111	0.852414	0.235763		0.000827846	1.00825
YHR176W	FMO1	0.000545917	-0.00147713	0.997978	0.703226	0.296774	0.863892	0.666123	-0.533701		-0.00148109	0.997325
YHR178W	STB5	0.000741265	0.0150532	1.0143	0.000133019	0.999867	0.00273879	0.852414	3.6463		NaN	NaN
YHR179W	OYE2	-0.0121566	-0.00220866	1.01007	0.00519083	0.994809	0.0534381	0.852414	2.56285		-0.00221196	0.998508
YHR180W	YHR180W	-0.00655267	-0.00258776	1.00399	0.157186	0.842814	0.50045	0.852414	1.00609		-0.00262041	0.987541
YHR181W	SVP26	0.00339119	-0.00348647	0.993146	0.961735	0.0382649	0.863892	0.21464	-1.77119		-0.00348399	1.00071
YHR182W	YHR182W	-0.0107507	-0.00239501	1.00845	0.0158954	0.984105	0.118966	0.852414	2.14703		-0.0024095	0.993988
YHR184W	SSP1	-0.00525176	-0.00149845	1.00377	0.170984	0.829016	0.524539	0.852414	0.950284		-0.0014938	1.00312
YHR185C	PFS1	0.00469716	0.00715491	1.00245	0.270764	0.729236	0.664387	0.852414	0.610502		0.00712501	1.0042
YHR191C	CTF8	0.0116219	-0.00328047	0.985269	0.999924	7.58603e-05	0.863892	0.00224808	-3.78824		-0.00326073	1.00605
YHR193C	EGD2	-0.00151415	0.00640975	1.00794	0.0218855	0.978115	0.151361	0.852414	2.01628		0.00632067	1.01409
YHR194W	MDM31	-0.00402554	-0.00989942	0.994102	0.936517	0.0634834	0.863892	0.286604	-1.52617		-0.00989435	1.00051
YHR195W	NVJ1	-0.00172242	-0.0041236	0.997595	0.736266	0.263734	0.863892	0.628607	-0.631877		-0.00413317	0.997685
YHR198C	AIM18	-0.0021247	-0.0142699	0.987829	0.999134	0.000866175	0.863892	0.0154179	-3.13265		-0.0143938	0.991394
YHR199C	AIM46	0.00232394	0.00818073	1.00584	0.0693856	0.930614	0.31385	0.852414	1.48038		0.00818599	0.999356
YHR200W	RPN10	-0.0045553	-0.00384782	1.00071	0.434052	0.565948	0.814163	0.852414	0.166068		-0.00381868	1.00763
YHR202W	YHR202W	0.00471441	0.00651555	1.00179	0.328833	0.671167	0.721938	0.852414	0.443138		0.00650848	1.00109
YHR203C	RPS4B	0.0171818	0.0116046	0.994517	0.922194	0.0778063	0.863892	0.325746	-1.41998		0.0118475	0.979504
YHR204W	MNL1	0.0029729	0.00195727	0.998987	0.608433	0.391567	0.863892	0.772718	-0.275236		0.00195262	1.00238
YHR206W	SKN7	-0.00370624	-0.00246888	1.00124	0.381284	0.618716	0.774367	0.852414	0.302111		-0.00247695	0.996741
YHR207C	SET5	0.000577195	0.0104376	1.00985	0.0060771	0.993923	0.0606847	0.852414	2.50764		0.0104324	1.0005
YHR209W	CRG1	0.0039188	0.00466971	1.00075	0.4303	0.5697	0.812576	0.852414	0.17561		0.00464248	1.00587
YHR210C	YHR210C	0.00525924	0.0017648	0.996524	0.817557	0.182443	0.863892	0.519975	-0.906094		0.00176095	1.00219
YIL001W	YIL001W	0.00694349	0.00337213	0.996453	0.8223	0.1777	0.863892	0.512915	-0.924165		0.00337227	0.999957
YIL002C	INP51	0	-0.00316532	0.996835	0.795738	0.204262	0.863892	0.555471	-0.826494		-0.00318351	0.994286
YIL005W	EPS1	0.00623942	0.00322945	0.997009	0.782873	0.217127	0.863892	0.573802	-0.781932		0.00322856	1.00027
YIL006W	YIA6	0.00340831	0.00860993	1.00518	0.0948336	0.905166	0.373285	0.852414	1.31156		0.00851963	1.0106
YIL007C	NAS2	-0.00683139	0.00996998	1.01692	7.94008e-06	0.999992	0.000257607	0.852414	4.31611		0.0098843	1.00867
YIL008W	URM1	0.0164411	0.0159439	0.999511	0.556136	0.443864	0.863892	0.827487	-0.141179		0.0158723	1.00451
YIL009C-A	EST3	-0.00497091	-0.00106071	1.00393	0.160993	0.839007	0.506879	0.852414	0.990386		-0.00106575	0.995274
YIL009W	FAA3	0.0033025	0.00516167	1.00185	0.323262	0.676738	0.717539	0.852414	0.458596		0.00513956	1.0043
YIL010W	DOT5	-0.000557265	-0.00237121	0.998185	0.684634	0.315366	0.863892	0.687875	-0.480696		-0.00236352	1.00325
YIL011W	TIR3	-0.0118057	0.00604293	1.01806	2.02011e-06	0.999998	7.91281e-05	0.852414	4.6093		0.00595454	1.01484
YIL012W	YIL012W	0.000197795	-0.0059206	0.993883	0.943221	0.0567793	0.863892	0.266197	-1.5824		-0.0059646	0.992624
YIL013C	PDR11	0	-0.00772005	0.99228	0.976861	0.0231387	0.863892	0.150272	-1.99285		-0.0078067	0.9889
YIL014W	MNT3	0.000712773	0.00500911	1.00429	0.139297	0.860703	0.471185	0.852414	1.08348		0.00497713	1.00643
YIL015C-A	YIL015C-A	0.00290083	-0.00845094	0.988681	0.998218	0.00178159	0.863892	0.0259007	-2.91445		-0.00846801	0.997985
YIL015W	BAR1	-9.53098e-05	0.00118536	1.00128	0.3775	0.6225	0.769849	0.852414	0.312053		0.00118396	1.00119
YIL016W	SNL1	-0.00495686	0.000422533	1.00541	0.0855821	0.914418	0.35287	0.852414	1.36847		0.000424995	0.994208
YIL018W	RPL2B	-0.0175248	0.00674933	1.02471	1.38626e-10	1	1.06014e-08	0.852414	6.31099		0.00671764	1.00472
YIL023C	YKE4	0.000641396	0.00620229	1.00556	0.0796877	0.920312	0.338562	0.852414	1.40718		0.00618363	1.00302
YIL024C	YIL024C	0.00255905	0.00342604	1.00086	0.418582	0.581418	0.804492	0.852414	0.205523		0.00341308	1.0038
YIL025C	YIL025C	-0.0046486	-0.00301008	1.00165	0.342511	0.657489	0.736491	0.852414	0.40562		-0.00303377	0.992189
YIL027C	KRE27	-0.0076778	-0.000149167	1.00759	0.0269961	0.973004	0.170689	0.852414	1.9269		-0.000147773	1.00943
YIL028W	YIL028W	0.00772335	0.00584742	0.998138	0.688863	0.311137	0.863892	0.684776	-0.49263		0.00585575	0.998576
YIL029C	YIL029C	0.0093946	0.00809424	0.998712	0.635261	0.364739	0.863892	0.741882	-0.34582		0.00811888	0.996966
YIL030C	SSM4	-0.000275534	0.00727839	1.00756	0.0274927	0.972507	0.172558	0.852414	1.91899		0.00722092	1.00796
YIL032C	YIL032C	-0.00421503	0.00550937	1.00977	0.00648107	0.993519	0.0629967	0.852414	2.48481		0.00542386	1.01577
YIL034C	CAP2	0.00269673	-0.00527147	0.992053	0.979862	0.0201376	0.863892	0.135103	-2.05091		-0.00527305	0.999701
YIL035C	CKA1	-0.0150172	-0.00465382	1.01052	0.00369915	0.996301	0.0408298	0.852414	2.67836		-0.00457031	1.01827
YIL036W	CST6	-0.00944712	-0.00692725	1.00254	0.262549	0.737451	0.65321	0.852414	0.635507		-0.00689456	1.00474
YIL037C	PRM2	-0.00157893	-0.00110853	1.00047	0.458298	0.541702	0.832126	0.852414	0.104722		-0.00111567	0.993597
YIL038C	NOT3	0.0105517	0.00988109	0.999336	0.573726	0.426274	0.863892	0.811642	-0.185869		0.0100254	0.985611
YIL039W	TED1	-0.002797	-0.00233869	1.00046	0.459472	0.540528	0.833154	0.852414	0.101765		-0.0023505	0.994973
YIL042C	PKP1	0.00560706	0.0140738	1.00842	0.0161723	0.983828	0.120307	0.852414	2.14013		0.0141837	0.992255
YIL043C	CBR1	0.00889564	0.00452158	0.995665	0.869949	0.130051	0.863892	0.427249	-1.12615		0.00446351	1.01301
YIL044C	AGE2	-0.00114437	0.00597777	1.00713	0.0351496	0.96485	0.200839	0.852414	1.80998		0.00590076	1.01305
YIL045W	PIG2	-0.0192928	-0.0166667	1.00268	0.251499	0.748501	0.63959	0.852414	0.669781		-0.0165697	1.00586
YIL047C	SYG1	-0.000860103	-0.00429919	0.996558	0.815236	0.184764	0.863892	0.523296	-0.897357		-0.00433105	0.992643
YIL050W	PCL7	0.00370614	0.00477277	1.00106	0.398898	0.601102	0.789274	0.852414	0.256201		0.00477608	0.999306
YIL052C	RPL34B	-0.0190801	-0.00272225	1.01668	1.04798e-05	0.99999	0.000320576	0.852414	4.25442		-0.0026721	1.01877
YIL053W	RHR2	-0.00128244	-0.00617711	0.995099	0.898127	0.101873	0.863892	0.371584	-1.27095		-0.00624112	0.989745
YIL054W	YIL054W	-0.0020483	0.0102662	1.01234	0.000833226	0.999167	0.012506	0.852414	3.14402		0.0102289	1.00365
YIL056W	VHR1	-0.00554448	-0.00430441	1.00125	0.380795	0.619205	0.774238	0.852414	0.303395		-0.00432285	0.995735
YIL057C	RGI2	-0.0114398	-0.000426113	1.01114	0.00227649	0.997724	0.028341	0.852414	2.83707		-0.000427771	0.996124
YIL058W	YIL058W	-0.00133339	0.00225714	1.0036	0.182799	0.817201	0.544156	0.852414	0.904752		0.00226345	0.997213
YIL059C	YIL059C	-0.00895172	-0.00366953	1.00533	0.0886783	0.911322	0.359634	0.852414	1.34894		-0.00366499	1.00124
YIL060W	YIL060W	-0.00129131	-0.00225719	0.999033	0.603951	0.396049	0.863892	0.776575	-0.263586		-0.00224765	1.00424
YIL065C	FIS1	0.0314767	-0.00165709	0.967877	1	8.48086e-17	0.863892	2.98646e-14	-8.24182		-0.00171108	0.968443
YIL066C	RNR3	-0.00504002	0.0020925	1.00717	0.0343947	0.965605	0.197666	0.852414	1.8198		0.00210903	0.992161
YIL067C	YIL067C	0.0017713	0.00184154	1.00007	0.499191	0.500809	0.855311	0.852414	0.0020268		0.00183536	1.00337
YIL070C	MAM33	0.00283412	0.00654385	1.0037	0.175833	0.824167	0.53237	0.852414	0.931364		0.00642346	1.01874
YIL071C	PCI8	0.00755829	0.00184918	0.994334	0.928803	0.071197	0.863892	0.3091	-1.46693		0.00185257	0.998167
YIL072W	HOP1	0.0248017	0.0131905	0.98867	0.998235	0.00176532	0.863892	0.0257825	-2.91731		0.0130289	1.01241
YIL073C	SPO22	-0.00630075	0.0122428	1.01866	9.54844e-07	0.999999	3.93194e-05	0.852414	4.76275		0.0121444	1.0081
YIL074C	SER33	-0.00456002	-0.00585164	0.998702	0.636154	0.363846	0.863892	0.741882	-0.348197		-0.00591298	0.989626
YIL077C	YIL077C	0.0141076	0.0261545	1.01188	0.00123862	0.998761	0.0171482	0.852414	3.02611		0.0262284	0.997183
YIL079C	AIR1	0.00691118	0.011942	1.005	0.103203	0.896797	0.392289	0.852414	1.26351		0.0118716	1.00593
YIL084C	SDS3	-0.00559581	-0.00245205	1.00316	0.2137	0.7863	0.58918	0.852414	0.793647		-0.00244159	1.00428
YIL085C	KTR7	-0.0116808	0.00107952	1.01291	0.000500386	0.9995	0.00811726	0.852414	3.29031		0.0010748	1.0044
YIL086C	YIL086C	0.00547784	-0.0001179	0.994435	0.925216	0.0747836	0.863892	0.320063	-1.44106		-0.000117787	1.00096
YIL087C	AIM19	-0.00201958	-0.00644341	0.995567	0.875147	0.124853	0.863892	0.420821	-1.15106		-0.0064551	0.99819
YIL088C	AVT7	0.000166753	0.00649978	1.00633	0.0541872	0.945813	0.264911	0.852414	1.60554		0.00651458	0.997727
YIL089W	YIL089W	0.00561852	0.00172592	0.996129	0.843072	0.156928	0.863892	0.471867	-1.00716		0.00174629	0.988333
YIL090W	ICE2	-0.0397419	-0.0347239	1.00523	0.093043	0.906957	0.369501	0.852414	1.32225		-0.0352486	0.985115
YIL092W	YIL092W	0.0189046	0.0236032	1.00461	0.122021	0.877979	0.438397	0.852414	1.16494		0.0235955	1.00033
YIL095W	PRK1	-0.00353261	-0.00167173	1.00187	0.321937	0.678063	0.715603	0.852414	0.462288		-0.00167984	0.995174
YIL096C	YIL096C	-0.00156366	0.000553041	1.00212	0.299111	0.700889	0.692142	0.852414	0.52696		0.000558465	0.990287
YIL098C	FMC1	0.00179499	0.00412353	1.00232	0.281196	0.718804	0.672516	0.852414	0.579291		0.00409868	1.00606
YIL099W	SGA1	-0.00299293	-0.0149818	0.987975	0.999017	0.000983356	0.863892	0.0167555	-3.09521		-0.0150163	0.997703
YIL100W	YIL100W	-0.00607016	-0.0102344	0.99581	0.861879	0.138121	0.863892	0.440386	-1.0888		-0.0103166	0.992031
YIL101C	XBP1	-0.00194076	0.00704538	1.009	0.0110196	0.98898	0.0931432	0.852414	2.28969		0.00705823	0.99818
YIL103W	DPH1	0.00732102	-0.00633173	0.986446	0.999755	0.000244534	0.863892	0.00565689	-3.48667		-0.00640154	0.989094
YIL105C	SLM1	-0.00499434	0.000767496	1.00579	0.0711946	0.928805	0.317035	0.852414	1.46695		0.000760788	1.00882
YIL107C	PFK26	0.00654609	0.00155055	0.995037	0.900927	0.0990729	0.863892	0.367197	-1.28685		0.00156583	0.990239
YIL108W	YIL108W	-0.00692942	-0.00474633	1.0022	0.292186	0.707814	0.684881	0.852414	0.54701		-0.00476846	0.995361
YIL111W	COX5B	-0.00352287	0.000815697	1.00435	0.135882	0.864118	0.464872	0.852414	1.09901		0.000816453	0.999074
YIL112W	HOS4	0.00617274	0.00200756	0.99586	0.859035	0.140965	0.863892	0.446312	-1.07599		0.00201849	0.994585
YIL113W	SDP1	0.00618898	0.00233934	0.996174	0.840295	0.159705	0.863892	0.476804	-0.99567		0.00234837	0.996155
YIL114C	POR2	0.00266279	0.00281459	1.00015	0.490888	0.509112	0.853253	0.852414	0.0228419		0.00283306	0.993482
YIL117C	PRM5	0.00354739	0	0.996465	0.821506	0.178494	0.863892	0.514412	-0.921121		0	0.999773
YIL119C	RPI1	0.000730857	0.00843037	1.00769	0.0253328	0.974667	0.163718	0.852414	1.9543		0.00838478	1.00544
YIL120W	QDR1	0.00256834	0.00427084	1.0017	0.337635	0.662365	0.731297	0.852414	0.418926		0.00424292	1.00658
YIL122W	POG1	-0.00478708	-0.0120821	0.99267	0.970821	0.0291787	0.863892	0.176817	-1.893		-0.012134	0.995724
YIL123W	SIM1	-0.00907292	-0.0205383	0.98843	0.998553	0.00144677	0.863892	0.0220615	-2.97883		-0.0207442	0.990072
YIL124W	AYR1	-0.0143109	-0.0165348	0.997744	0.723639	0.276361	0.863892	0.643583	-0.593687		-0.016824	0.98281
YIL125W	KGD1	0.00394293	-0.0076721	0.988431	0.998552	0.0014479	0.863892	0.0220615	-2.97859		-0.00760639	1.00864
YIL130W	ASG1	0.00605878	0.0060812	1.00002	0.504078	0.495922	0.856917	0.852414	-0.0102213		0.00608999	0.998556
YIL131C	FKH1	-0.00212971	-0.00116945	1.00096	0.408853	0.591147	0.799589	0.852414	0.230498		-0.00118277	0.988735
YIL132C	CSM2	0.0219374	0.00892644	0.987268	0.999474	0.000526065	0.863892	0.0104858	-3.2762		0.00901972	0.989658
YIL133C	RPL16A	0.0273481	0.00555675	0.978789	1	2.5522e-08	0.863892	2.4511e-06	-5.44763		0.00556337	0.99881
YIL134W	FLX1	-0.0048595	-0.00246369	1.00241	0.27406	0.72594	0.665866	0.852414	0.600581		-0.00246424	0.999778
YIL135C	VHS2	-0.0180359	-0.013861	1.00425	0.14168	0.85832	0.476014	0.852414	1.0728		-0.0139154	0.996092
YIL136W	OM45	-0.00188397	0.00503977	1.00694	0.0391674	0.960833	0.215097	0.852414	1.76043		0.00499867	1.00822
YIL137C	TMA108	0.00572306	0.00293811	0.997231	0.765783	0.234217	0.863892	0.592125	-0.725029		0.00292973	1.00286
YIL138C	TPM2	0.000769369	-0.00637464	0.992861	0.967404	0.0325961	0.863892	0.190954	-1.84394		-0.00644317	0.989363
YIL139C	REV7	-0.00481729	-0.00141413	1.00342	0.19496	0.80504	0.561156	0.852414	0.859761		-0.00140164	1.00891
YIL140W	AXL2	0.00747595	-0.00951419	0.983136	0.999993	7.30697e-06	0.863892	0.000329779	-4.33443		-0.00953908	0.997391
YIL141W	YIL141W	0.000721823	-0.00997121	0.989315	0.99704	0.00295987	0.863892	0.0377775	-2.75219		-0.0100327	0.993872
YIL145C	PAN6	-0.00379279	-0.00056917	1.00324	0.208192	0.791808	0.579968	0.852414	0.81271		-0.000570674	0.997364
YIL146C	ATG32	-0.00564606	-0.00346127	1.0022	0.292285	0.707715	0.684881	0.852414	0.546723		-0.00345586	1.00157
YIL148W	RPL40A	0.0179371	0.0334251	1.01522	5.21624e-05	0.999948	0.00121408	0.852414	3.88031		0.0325343	1.02738
YIL149C	MLP2	0.0072663	0.00322643	0.995989	0.851521	0.148479	0.863892	0.458768	-1.04298		0.00323322	0.997902
YIL152W	YIL152W	0.0518281	0.0364522	0.985382	0.999915	8.51892e-05	0.863892	0.00245443	-3.75932		0.0359709	1.01338
YIL153W	RRD1	0.0162832	0.00617281	0.990052	0.994819	0.00518126	0.863892	0.0556638	-2.56349		0.00617064	1.00035
YIL155C	GUT2	-0.00182955	-0.00661749	0.995203	0.893297	0.106703	0.863892	0.382466	-1.24426		-0.00660626	1.0017
YIL156W	UBP7	-0.00414048	-0.00952718	0.994591	0.919404	0.080596	0.863892	0.330724	-1.40107		-0.00952694	1.00002
YIL157C	COA1	-0.00577986	0.000505049	1.00632	0.0544839	0.945516	0.265957	0.852414	1.60285		0.00050416	1.00176
YIL158W	AIM20	0.00732218	0.00952115	1.00218	0.293535	0.706465	0.686012	0.852414	0.543086		0.00959624	0.992176
YIL159W	BNR1	-0.009438	-0.00761845	1.00184	0.32475	0.67525	0.719367	0.852414	0.454456		-0.00761335	1.00067
YIL160C	POT1	-0.00377177	0.00900631	1.01283	0.00054034	0.99946	0.00860764	0.852414	3.26863		0.00891343	1.01042
YIL162W	SUC2	0.00560594	0.000786899	0.995208	0.893083	0.106917	0.863892	0.382466	-1.24309		0.000786081	1.00104
YIL163C	YIL163C	-0.000674475	0.0169833	1.01767	3.25854e-06	0.999997	0.000118935	0.852414	4.50888		0.0168092	1.01036
YIL164C	NIT1	0.00313525	0.0125127	1.00935	0.0087052	0.991295	0.0783212	0.852414	2.37792		0.0125653	0.99582
YIL165C	YIL165C	0.00566019	0.000514173	0.994883	0.907628	0.0923724	0.863892	0.353994	-1.32629		0.000522474	0.984113
YIL166C	YIL166C	0.00114806	0.00512036	1.00397	0.158626	0.841374	0.502103	0.852414	1.00012		0.00514755	0.99472
YIL167W	SDL1	-0.00390417	-0.00653912	0.997355	0.755947	0.244053	0.863892	0.608076	-0.693323		-0.00657657	0.994306
YIL168W	YIL168W	-0.0066315	-0.0101137	0.996495	0.819535	0.180465	0.863892	0.516572	-0.913593		-0.0101013	1.00123
YIL170W	HXT12	0.000776323	-0.00372498	0.995502	0.878539	0.121461	0.863892	0.412626	-1.16772		-0.00373748	0.996657
YIL173W	VTH1	-0.00590023	-0.00353773	1.00238	0.27671	0.72329	0.666167	0.852414	0.592644		-0.00353101	1.0019
YIR001C	SGN1	-0.00753965	0.00206808	1.00968	0.00688743	0.993113	0.06545	0.852414	2.46308		0.00206947	0.999326
YIR002C	MPH1	-0.0174257	-0.00651626	1.0111	0.00234734	0.997653	0.0290977	0.852414	2.82727		-0.00658598	0.989413
YIR003W	AIM21	-0.00682167	-0.00931099	0.997494	0.744655	0.255345	0.863892	0.619129	-0.657764		-0.00931405	0.999672
YIR004W	DJP1	0.00432285	0.00612418	1.00179	0.328751	0.671249	0.721938	0.852414	0.443365		0.00608256	1.00684
YIR005W	IST3	0.0104763	0.000853409	0.990477	0.992948	0.00705224	0.863892	0.0681417	-2.45459		0.000854955	0.998191
YIR007W	YIR007W	0.00288649	0.000681407	0.997801	0.718697	0.281303	0.863892	0.646972	-0.578975		0.000677807	1.00531
YIR013C	GAT4	-0.00229054	8.41945e-05	1.00238	0.276396	0.723604	0.666167	0.852414	0.593583		8.46975e-05	0.994062
YIR014W	YIR014W	-0.00941713	0.00443114	1.01398	0.000182618	0.999817	0.00348797	0.852414	3.56401		0.00440487	1.00596
YIR016W	YIR016W	-0.00639983	0.0134885	1.02002	1.61233e-07	1	7.294e-06	0.852414	5.10982		0.0134388	1.0037
YIR017C	MET28	0.00235905	0.0120581	1.00968	0.00690972	0.99309	0.0654681	0.852414	2.46192		0.0119412	1.00978
YIR018W	YAP5	-0.00620616	-0.00347875	1.00274	0.246085	0.753915	0.632331	0.852414	0.686861		-0.00349223	0.99614
YIR019C	MUC1	-0.00842397	0.00175691	1.01027	0.00448347	0.995517	0.0473707	0.852414	2.61331		0.00176635	0.994656
YIR020C	YIR020C	-0.00140252	-0.00785699	0.993536	0.952648	0.0473517	0.863892	0.235975	-1.67109		-0.00796963	0.985867
YIR020W-B	YIR020W-B	-0.00157203	0.00317384	1.00475	0.114819	0.885181	0.420328	0.852414	1.20129		0.00316277	1.0035
YIR023W	DAL81	0.00805298	0.0205021	1.01235	0.000826053	0.999174	0.0124964	0.852414	3.14655		NaN	NaN
YIR024C	YIR024C	-0.02346	-0.0132016	1.0105	0.00374625	0.996254	0.0412081	0.852414	2.67412		-0.0132442	0.99678
YIR025W	MND2	-0.000469195	-0.000347966	1.00012	0.493964	0.506036	0.85346	0.852414	0.0151306		-0.000348168	0.99942
YIR026C	YVH1	0.0120928	0.00502497	0.993017	0.964401	0.0355994	0.863892	0.203465	-1.80421		0.00506581	0.991938
YIR029W	DAL2	0.0014969	0.00518966	1.00369	0.176628	0.823372	0.532696	0.852414	0.928291		0.00519469	0.999032
YIR030C	DCG1	0.00112939	0.000757771	0.999629	0.544185	0.455815	0.863892	0.834553	-0.110984		NaN	NaN
YIR031C	DAL7	0.0035788	0.00883574	1.00524	0.0925105	0.907489	0.369501	0.852414	1.32545		0.00882505	1.00121
YIR032C	DAL3	-0.000407862	-0.00595647	0.994449	0.924695	0.0753053	0.863892	0.320412	-1.43738		-0.00597307	0.99722
YIR035C	YIR035C	-0.00477042	0.00186475	1.00667	0.0453867	0.954613	0.236656	0.852414	1.69133		0.00185634	1.00453
YIR036C	IRC24	0.00193808	-0.00269103	0.99538	0.884745	0.115255	0.863892	0.40289	-1.19904		-0.00268515	1.00219
YIR037W	HYR1	-0.00746943	-0.0129024	0.994526	0.921854	0.0781459	0.863892	0.326004	-1.41765		-0.0129954	0.992843
YIR038C	GTT1	4.0789e-05	-0.00244507	0.997514	0.742952	0.257048	0.863892	0.619476	-0.652474		-0.00245509	0.995921
YIR039C	YPS6	0.00141631	-0.00157155	0.997016	0.782295	0.217705	0.863892	0.574493	-0.779968		-0.00156708	1.00285
YIR042C	YIR042C	0.0083978	0.00359845	0.995241	0.891529	0.108471	0.863892	0.386699	-1.2347		0.00360428	0.998382
YIR043C	YIR043C	0.00472499	-0.00186928	0.993437	0.955116	0.0448835	0.863892	0.232944	-1.69663		-0.00187324	0.997887
YIR044C	YIR044C	0.00162411	0.00236813	1.00074	0.430819	0.569181	0.812738	0.852414	0.174289		0.00235416	1.00593
YJL004C	SYS1	0.000812854	-0.00560574	0.993587	0.951366	0.0486337	0.863892	0.240458	-1.65825		-0.0056086	0.99949
YJL006C	CTK2	0.00468711	0.00127456	0.996603	0.812117	0.187883	0.863892	0.529291	-0.885725		0.00128649	0.99073
YJL012C	VTC4	-0.00502217	0.000770907	1.00582	0.0701016	0.929898	0.315705	0.852414	1.47503		0.000769659	1.00162
YJL013C	MAD3	-0.00239082	-0.00353093	0.998857	0.621181	0.378819	0.863892	0.756095	-0.308583		-0.00353968	0.99753
YJL017W	YJL017W	0.0043117	0.00802652	1.0037	0.175857	0.824143	0.53237	0.852414	0.93127		0.008023	1.00044
YJL020C	BBC1	-0.00799692	-0.00934108	0.998645	0.641665	0.358335	0.863892	0.736009	-0.362912		-0.00940451	0.993255
YJL021C	YJL021C	-0.00452504	-0.0073097	0.997203	0.767994	0.232006	0.863892	0.589649	-0.732255		-0.00736431	0.992584
YJL022W	YJL022W	0.000558706	0.0003463	0.999788	0.528019	0.471981	0.863892	0.843201	-0.0702899		0.0003462	1.00029
YJL023C	PET130	-0.0194277	-0.0161033	1.00339	0.197037	0.802963	0.562621	0.852414	0.852253		-0.0157777	1.02063
YJL024C	APS3	-0.00940024	0.002775	1.01229	0.000869701	0.99913	0.0129927	0.852414	3.13146		0.00275446	1.00746
YJL027C	YJL027C	-0.00859754	-0.000544989	1.00812	0.0195076	0.980492	0.139239	0.852414	2.06403		-0.000543404	1.00292
YJL028W	YJL028W	-0.0455756	-0.0429105	1.00279	0.242234	0.757766	0.626841	0.852414	0.699135		-0.0427804	1.00304
YJL029C	VPS53	-0.00494015	0.00196983	1.00694	0.0390055	0.960994	0.214895	0.852414	1.76234		0.00194917	1.0106
YJL030W	MAD2	0.00585175	0.0036582	0.997819	0.717144	0.282856	0.863892	0.648381	-0.574379		0.00364682	1.00312
YJL037W	IRC18	0.00192349	-0.0109384	0.987163	0.999522	0.000477859	0.863892	0.00977075	-3.30325		-0.010989	0.995398
YJL038C	LOH1	-0.00622445	-0.00601298	1.00021	0.484619	0.515381	0.850389	0.852414	0.0385646		-0.00606568	0.991312
YJL042W	MHP1	-0.0180188	-0.00137371	1.01695	7.6367e-06	0.999992	0.000250293	0.852414	4.32471		-0.00134806	1.01903
YJL045W	YJL045W	-0.00507626	0.00465182	1.00978	0.00642465	0.993575	0.0629149	0.852414	2.48792		0.00465939	0.998374
YJL047C	RTT101	0.00833942	0.00969582	1.00135	0.371252	0.628748	0.767337	0.852414	0.32854		0.00957236	1.0129
YJL048C	UBX6	0.00787072	0.00944009	1.00156	0.350929	0.649071	0.741984	0.852414	0.382815		0.00947429	0.996391
YJL049W	YJL049W	0.00209738	0.00404166	1.00194	0.315289	0.684711	0.709499	0.852414	0.480915		0.00400948	1.00803
YJL051W	IRC8	-0.023544	-0.0171185	1.00658	0.0475399	0.95246	0.244443	0.852414	1.66919		-0.0172424	0.992814
YJL052W	TDH1	0.011783	0.00147873	0.989816	0.995653	0.00434675	0.863892	0.049733	-2.62388		0.00147988	0.999224
YJL053W	PEP8	-0.000229992	-0.0106277	0.9896	0.99631	0.00369042	0.863892	0.0446411	-2.67915		-0.0105754	1.00495
YJL055W	YJL055W	-0.00575116	-0.00337997	1.00238	0.275992	0.724008	0.666167	0.852414	0.59479		-0.00338463	0.998623
YJL058C	BIT61	-0.00461072	0.0031715	1.00782	0.0235083	0.976492	0.158629	0.852414	1.98615		0.00316856	1.00093
YJL059W	YHC3	-0.00657812	-0.00246733	1.00414	0.148307	0.851693	0.485065	0.852414	1.04372		-0.00248514	0.992835
YJL060W	BNA3	1.6494e-05	-0.00414409	0.995839	0.860227	0.139773	0.863892	0.443867	-1.08134		-0.00414476	0.999837
YJL062W	LAS21	0.0111287	0.0168849	1.00569	0.0746697	0.92533	0.326307	0.852414	1.44187		0.0164752	1.02487
YJL063C	MRPL8	-0.0352931	-0.0354527	0.999835	0.523245	0.476755	0.863892	0.84506	-0.0583001		-0.0355724	0.996637
YJL064W	YJL064W	0.0111519	0.00707325	0.995966	0.85288	0.14712	0.863892	0.456673	-1.04887		0.00707119	1.00029
YJL065C	DLS1	-0.00631392	0.00832024	1.01473	8.65476e-05	0.999913	0.00187829	0.852414	3.75536		0.00830552	1.00177
YJL066C	MPM1	-0.00294361	0.00179978	1.00476	0.114618	0.885382	0.420328	0.852414	1.20233		0.00182181	0.987909
YJL067W	YJL067W	0.00331421	-0.00105826	0.995642	0.871165	0.128835	0.863892	0.426214	-1.13192		-0.00105749	1.00073
YJL068C	YJL068C	0.000658383	-0.00316267	0.996181	0.839832	0.160168	0.863892	0.477083	-0.993768		-0.00316468	0.999366
YJL070C	YJL070C	-0.0109974	-0.00900162	1.00202	0.308249	0.691751	0.702789	0.852414	0.50082		-0.00904145	0.995595
YJL073W	JEM1	-0.00107877	-0.000875083	1.0002	0.485527	0.514473	0.850389	0.852414	0.0362872		-0.000876641	0.998222
YJL075C	APQ13	0.00268977	0.00223666	0.999548	0.552368	0.447632	0.863892	0.829394	-0.131647		0.00225126	0.993513
YJL077C	ICS3	0.00144326	-0.00598552	0.992582	0.972287	0.0277128	0.863892	0.170581	-1.91552		-0.00599467	0.998472
YJL078C	PRY3	-0.00794963	-0.00474533	1.00323	0.208626	0.791374	0.580673	0.852414	0.811198		-0.00471891	1.0056
YJL079C	PRY1	0.00114327	-0.00707214	0.991794	0.982883	0.017117	0.863892	0.122457	-2.1173		-0.00707144	1.0001
YJL082W	IML2	0.00648107	-0.00434005	0.989249	0.99719	0.00281035	0.863892	0.0362063	-2.76913		-0.00439928	0.986538
YJL083W	TAX4	-0.000226911	-0.000918531	0.999308	0.57655	0.42345	0.863892	0.807964	-0.193076		-0.000920462	0.997902
YJL084C	ALY2	0.00152262	0.00013954	0.998619	0.644146	0.355854	0.863892	0.733622	-0.369564		0.000139215	1.00233
YJL089W	SIP4	-0.00253354	0.00116431	1.00371	0.175304	0.824696	0.532136	0.852414	0.93341		0.00117033	0.994854
YJL092W	SRS2	-0.00114887	-0.0122393	0.988897	0.997876	0.00212352	0.863892	0.0293888	-2.8592		-0.0124052	0.986628
YJL093C	TOK1	-0.0160914	-0.011882	1.00428	0.140152	0.859848	0.473355	0.852414	1.07964		-0.0118382	1.0037
YJL094C	KHA1	0.0103894	0.00347333	0.993155	0.961533	0.0384674	0.863892	0.215016	-1.76875		0.00359066	0.967323
YJL096W	MRPL49	-0.0349224	-0.0266245	1.0086	0.0144127	0.985587	0.112361	0.852414	2.18587		-0.0263776	1.00936
YJL098W	SAP185	0.00553864	-0.00270246	0.991804	0.982771	0.0172294	0.863892	0.122984	-2.11466		-0.00271024	0.997128
YJL099W	CHS6	-0.00827149	0.00126701	1.00962	0.00720187	0.992798	0.0678359	0.852414	2.44703		0.00125038	1.0133
YJL100W	LSB6	-0.00109253	-0.00339322	0.997697	0.727652	0.272348	0.863892	0.640791	-0.605727		-0.00339772	0.998676
YJL105W	SET4	0.0213451	0.0299688	1.00844	0.0159266	0.984073	0.118966	0.852414	2.14625		0.0300074	0.998713
YJL106W	IME2	-0.0216197	0.00590814	1.02814	3.26073e-13	1	3.2729e-11	0.852414	7.18909		0.0059275	0.996734
YJL107C	YJL107C	0.00369151	0.00161889	0.997935	0.707029	0.292971	0.863892	0.662744	-0.544727		0.00161989	0.999377
YJL108C	PRM10	0.00735107	0.00308981	0.99577	0.864155	0.135845	0.863892	0.437026	-1.09918		0.00311772	0.991047
YJL110C	GZF3	0.00741495	0.00974424	1.00231	0.282254	0.717746	0.674543	0.852414	0.576158		0.00970998	1.00353
YJL112W	MDV1	0.00558856	-0.00561642	0.988857	0.997943	0.00205678	0.863892	0.028843	-2.86932		-0.00563004	0.997581
YJL116C	NCA3	-0.00809439	0.00188654	1.01006	0.00522134	0.994779	0.0535805	0.852414	2.56082		0.00188701	0.999751
YJL117W	PHO86	-0.000355295	0.00233257	1.00269	0.250596	0.749404	0.639479	0.852414	0.672616		0.00232199	1.00456
YJL118W	YJL118W	0.00284268	0.00428288	1.00144	0.362483	0.637517	0.755822	0.852414	0.351829		0.00427897	1.00091
YJL119C	YJL119C	0.000550663	0.00308992	1.00254	0.263054	0.736946	0.65396	0.852414	0.633958		0.00306299	1.00879
YJL120W	YJL120W	-0.0364823	-0.0286213	1.00816	0.0190707	0.980929	0.137055	0.852414	2.07333		NaN	NaN
YJL121C	RPE1	-0.0160757	-0.038068	0.977648	1	4.74334e-09	0.863892	5.56775e-07	-5.73966		NaN	NaN
YJL122W	ALB1	-0.00211744	0.0033908	1.00552	0.0811168	0.918883	0.342152	0.852414	1.3976		0.00338044	1.00307
YJL123C	MTC1	-0.00105277	-0.00226104	0.99879	0.627661	0.372339	0.863892	0.748762	-0.325664		-0.00227613	0.993373
YJL126W	NIT2	0.000624069	-0.000697551	0.998679	0.638388	0.361612	0.863892	0.740523	-0.354153		-0.00069818	0.9991
YJL128C	PBS2	0.00865272	0.0132129	1.00452	0.126764	0.873236	0.446448	0.852414	1.14182		0.0131753	1.00285
YJL129C	TRK1	-0.00379691	-0.00895516	0.994822	0.910181	0.0898189	0.863892	0.346724	-1.34187		-0.00903148	0.991549
YJL131C	AIM23	-0.00280108	-0.001904	1.0009	0.415103	0.584897	0.80443	0.852414	0.214438		-0.00189878	1.00275
YJL132W	YJL132W	-0.00139522	0.0012125	1.00261	0.256949	0.743051	0.646603	0.852414	0.652781		0.00121103	1.00121
YJL133W	MRS3	-0.00208156	0.00544212	1.00754	0.0277634	0.972237	0.173492	0.852414	1.91473		0.00541978	1.00412
YJL134W	LCB3	0.00607887	0.00443378	0.998365	0.668092	0.331908	0.863892	0.705031	-0.434652		0.00443356	1.00005
YJL135W	YJL135W	0.00536163	0.00503143	0.999672	0.539842	0.460158	0.863892	0.837763	-0.100035		0.00501111	1.00405
YJL136C	RPS21B	-0.00388784	0.00383791	1.00776	0.0244088	0.975591	0.161114	0.852414	1.97018		0.00386268	0.993587
YJL137C	GLG2	-0.00245205	-0.00642723	0.996015	0.849988	0.150012	0.863892	0.460687	-1.03638		-0.00648031	0.991809
YJL138C	TIF2	-0.00637706	-0.00765214	0.998717	0.63478	0.36522	0.863892	0.741976	-0.34454		-0.00756923	1.01095
YJL139C	YUR1	0.00467704	0.00751914	1.00283	0.239324	0.760676	0.622426	0.852414	0.70848		0.0073579	1.02191
YJL141C	YAK1	0.0519533	0.0426765	0.991181	0.988523	0.0114774	0.863892	0.0936795	-2.27419		0.0424191	1.00607
YJL142C	IRC9	-0.00230116	-0.00507272	0.997222	0.766478	0.233522	0.863892	0.591603	-0.727296		-0.00514756	0.985461
YJL144W	YJL144W	0.00299334	0.00568512	1.00268	0.251009	0.748991	0.639479	0.852414	0.671317		0.00566253	1.00399
YJL145W	SFH5	0.000854011	0.00245861	1.0016	0.34656	0.65344	0.737893	0.852414	0.394624		0.0024758	0.99306
YJL146W	IDS2	0.00355908	0.000941848	0.997392	0.752938	0.247062	0.863892	0.611364	-0.683763		0.000936731	1.00546
YJL147C	YJL147C	-0.00725077	-0.010374	0.996854	0.794332	0.205668	0.863892	0.555841	-0.821546		-0.0103812	0.999307
YJL148W	RPA34	0.0144796	0.00458069	0.990242	0.994042	0.00595762	0.863892	0.0608931	-2.51464		0.00458399	0.999279
YJL149W	DAS1	0.0223102	0.0170912	0.994895	0.907119	0.0928805	0.863892	0.354228	-1.32322		0.0169195	1.01015
YJL150W	YJL150W	0.0172056	0.0142461	0.997091	0.77666	0.22334	0.863892	0.579382	-0.760963		0.0141074	1.00983
YJL151C	SNA3	0.0014637	-0.000741849	0.997798	0.719006	0.280994	0.863892	0.646821	-0.579892		-0.000740463	1.00187
YJL152W	YJL152W	-0.0016567	0.00275994	1.00442	0.132008	0.867992	0.456364	0.852414	1.11695		0.00275434	1.00203
YJL154C	VPS35	-0.0353455	0.0138417	1.05099	0	1	0	0.852414	13.0413		0.0133555	1.0364
YJL155C	FBP26	-0.0111954	0.00363582	1.015	6.53858e-05	0.999935	0.00146864	0.852414	3.825		0.00362429	1.00318
YJL157C	FAR1	0.00394091	-0.00243205	0.993652	0.949652	0.0503479	0.863892	0.246244	-1.64149		-0.00244383	0.995177
YJL158C	CIS3	0.00801812	0.00139396	0.993429	0.955315	0.0446849	0.863892	0.232926	-1.69873		0.00139764	0.997367
YJL159W	HSP150	0.00124279	0.0104203	1.00917	0.00986851	0.990131	0.0861336	0.852414	2.33131		0.010343	1.00748
YJL160C	YJL160C	0.0040259	9.51923e-07	0.995991	0.851408	0.148592	0.863892	0.458768	-1.04249		9.5342e-07	0.99843
YJL161W	FMP33	-0.00256325	-0.000561304	1.00201	0.309228	0.690772	0.703915	0.852414	0.498041		-0.000557527	1.00677
YJL162C	JJJ2	-0.00556171	9.05218e-05	1.00568	0.074994	0.925006	0.327278	0.852414	1.43957		9.05645e-05	0.999528
YJL163C	YJL163C	-0.00576	0.00250901	1.00832	0.0172644	0.982736	0.126604	0.852414	2.11384		0.00250165	1.00294
YJL164C	TPK1	-0.00124983	0.00830052	1.00956	0.00749218	0.992508	0.069955	0.852414	2.43276		0.00821479	1.01044
YJL165C	HAL5	-0.0167702	0.0147178	1.03203	1.11022e-16	1	1.55043e-14	0.852414	8.18496		0.0146444	1.00501
YJL166W	QCR8	0.00198844	0.0110201	1.00901	0.0109443	0.989056	0.0931432	0.852414	2.2923		0.0106667	1.03313
YJL168C	SET2	0.00795878	-0.00967681	0.982504	0.999997	3.4567e-06	0.863892	0.000173892	-4.49634		-0.00971412	0.996159
YJL169W	YJL169W	0.00587567	-0.00933506	0.984878	0.99995	5.04758e-05	0.863892	0.00163236	-3.88829		-0.00936227	0.997094
YJL170C	ASG7	-0.00884931	-0.00766706	1.00119	0.386091	0.613909	0.778792	0.852414	0.289521		-0.00773713	0.990943
YJL171C	YJL171C	-0.00552043	-0.00391618	1.00161	0.345623	0.654377	0.737557	0.852414	0.397164		-0.00392017	0.998981
YJL172W	CPS1	-0.00605674	0.00070447	1.0068	0.0421726	0.957827	0.227189	0.852414	1.72601		0.000703209	1.00179
YJL175W	YJL175W	-0.0238331	-0.0333394	0.990262	0.993959	0.0060413	0.863892	0.0612291	-2.50972		-0.0332307	1.00327
YJL177W	RPL17B	0.000611606	0.0151698	1.01455	0.000103705	0.999896	0.00222064	0.852414	3.70982		0.0148691	1.02022
YJL178C	ATG27	-0.00870145	-0.0166273	0.992005	0.980461	0.0195389	0.863892	0.1326	-2.06337		-0.0168234	0.988342
YJL181W	YJL181W	-0.00155739	-0.00186975	0.999687	0.538256	0.461744	0.863892	0.838266	-0.0960406		-0.00189402	0.987183
YJL182C	YJL182C	-0.00998121	0.00199394	1.0121	0.00102964	0.99897	0.0150324	0.852414	3.08155		0.00199566	0.999138
YJL183W	MNN11	-0.00224085	0.00506464	1.00732	0.0315107	0.968489	0.18846	0.852414	1.85904		0.00507313	0.998326
YJL184W	GON7	0.0207283	0.00609377	0.985663	0.999887	0.00011328	0.863892	0.0030425	-3.6874		0.00606165	1.0053
YJL185C	YJL185C	0.00177567	0.00264573	1.00087	0.418209	0.581791	0.804492	0.852414	0.206478		0.00263876	1.00264
YJL186W	MNN5	-0.00104352	-0.00420176	0.996838	0.795463	0.204537	0.863892	0.555471	-0.825525		-0.00425045	0.988544
YJL187C	SWE1	0.00932307	0.00313608	0.99387	0.943589	0.0564106	0.863892	0.265253	-1.58564		0.00314715	0.996481
YJL190C	RPS22A	-0.0066276	0.0032677	1.00996	0.00562336	0.994377	0.0569778	0.852414	2.53494		0.00326303	1.00143
YJL191W	RPS14B	0.0106642	0.00127931	0.990714	0.991663	0.00833685	0.863892	0.0748492	-2.39383		0.00128928	0.99227
YJL192C	SOP4	-0.00154612	-0.000975878	1.00057	0.448155	0.551845	0.824462	0.852414	0.130323		-0.000970737	1.0053
YJL193W	YJL193W	-0.000532939	0.0019519	1.00249	0.267391	0.732609	0.660128	0.852414	0.620722		0.00194069	1.00578
YJL196C	ELO1	0.00425697	0.00482781	1.00057	0.44843	0.55157	0.824462	0.852414	0.129629		0.00484008	0.997464
YJL197W	UBP12	0.00525199	-0.000302302	0.994475	0.92376	0.0762404	0.863892	0.322642	-1.43082		-0.000302055	1.00082
YJL198W	PHO90	-0.00453669	-0.00068676	1.00387	0.164918	0.835082	0.514929	0.852414	0.974443		-0.000691598	0.993005
YJL199C	MBB1	0.0147453	-9.05218e-05	0.98538	0.999915	8.50086e-05	0.863892	0.00245443	-3.75985		-9.03845e-05	1.00152
YJL201W	ECM25	-0.00310712	-0.00535838	0.997742	0.723818	0.276182	0.863892	0.643583	-0.594222		-0.00536421	0.998914
YJL206C	YJL206C	0.0131025	0.019991	1.0068	0.0422419	0.957758	0.227189	0.852414	1.72524		0.0196047	1.01971
YJL206C-A	YJL206C-A	0.00151714	0.0026826	1.00116	0.388946	0.611054	0.779823	0.852414	0.282067		0.00268422	0.999398
YJL210W	PEX2	-0.0223898	-0.021022	1.0014	0.366041	0.633959	0.761296	0.852414	0.342357		-0.0212128	0.991007
YJL211C	YJL211C	-0.00688883	-0.00550763	1.00139	0.366846	0.633154	0.761662	0.852414	0.340218		-0.00552267	0.997278
YJL212C	OPT1	0.00974459	-0.000962648	0.989396	0.996846	0.00315382	0.863892	0.0390442	-2.73135		-0.000963053	0.99958
YJL213W	YJL213W	-0.00300244	0.00497733	1.008	0.0209928	0.979007	0.148193	0.852414	2.03366		0.00496534	1.00241
YJL214W	HXT8	0.00145287	0.00110535	0.999653	0.541729	0.458271	0.863892	0.836629	-0.10479		0.00110575	0.999644
YJL215C	YJL215C	0.0091992	-0.000399465	0.990489	0.992887	0.00711269	0.863892	0.0683093	-2.45152		-0.000398924	1.00136
YJL216C	IMA5	0.0040684	-0.000527797	0.995422	0.882611	0.117389	0.863892	0.404684	-1.18814		-0.000527592	1.00039
YJL217W	REE1	-0.00411224	-0.0035605	1.00055	0.449889	0.550111	0.826198	0.852414	0.125943		-0.00355693	1.001
YJL218W	YJL218W	-0.00305615	0.000665268	1.00373	0.173618	0.826382	0.529713	0.852414	0.939962		0.000663027	1.00338
YJR001W	AVT1	-0.0085872	0.00559799	1.01431	0.000132126	0.999868	0.00273795	0.852414	3.64804		0.00555238	1.00822
YJR003C	YJR003C	-0.00874516	-0.006777	1.00199	0.311176	0.688824	0.7058	0.852414	0.492521		-0.00676026	1.00248
YJR004C	SAG1	0.00814853	0.00165752	0.993561	0.952013	0.0479872	0.863892	0.238004	-1.66469		0.00166147	0.99762
YJR005W	APL1	0.00194681	-0.00166817	0.996392	0.826351	0.173649	0.863892	0.508128	-0.939842		-0.0016616	1.00395
YJR010C-A	SPC1	-0.00446346	0.00457339	1.00908	0.0104836	0.989516	0.0902753	0.852414	2.30858		0.00459793	0.994662
YJR010W	MET3	-0.00171767	-0.00268559	0.99903	0.604193	0.395807	0.863892	0.776575	-0.264216		-0.00269257	0.997409
YJR011C	YJR011C	-0.0191955	-0.01317	1.00614	0.0597023	0.940298	0.284935	0.852414	1.55728		-0.0130508	1.00913
YJR014W	TMA22	0.00736898	-0.00483109	0.987889	0.999087	0.000912792	0.863892	0.0158081	-3.11723		-0.00488208	0.989556
YJR015W	YJR015W	-9.53946e-05	0.00104244	1.00114	0.391476	0.608524	0.782502	0.852414	0.275473		0.00104001	1.00234
YJR019C	TES1	0.00414958	0.00724225	1.00308	0.219831	0.780169	0.597801	0.852414	0.772763		0.00723121	1.00153
YJR020W	YJR020W	0.00214719	0.00465334	1.0025	0.266161	0.733839	0.658033	0.852414	0.624465		0.0046341	1.00415
YJR026W	YJR026W	-0.00194635	-0.00195307	0.999993	0.507042	0.492958	0.85987	0.852414	-0.0176526		-0.00195678	0.998105
YJR030C	YJR030C	0.00068374	-0.00897199	0.990351	0.993556	0.00644399	0.863892	0.0636224	-2.48685		-0.00899349	0.99761
YJR031C	GEA1	-0.00235646	-0.000510117	1.00185	0.323478	0.676522	0.717539	0.852414	0.457994		-0.000508786	1.00262
YJR032W	CPR7	-0.00190954	0.000214203	1.00213	0.298419	0.701581	0.691883	0.852414	0.528954		0.000215975	0.991796
YJR033C	RAV1	-0.0208495	-0.0387515	0.981717	0.999999	1.31466e-06	0.863892	7.86136e-05	-4.69784		-0.0402178	0.963541
YJR034W	PET191	0.00792166	-0.0043332	0.987841	0.999124	0.000875664	0.863892	0.0154179	-3.12945		-0.00435579	0.994814
YJR035W	RAD26	0.00463179	-0.000954964	0.994439	0.925062	0.0749377	0.863892	0.320063	-1.43997		-0.000957227	0.997636
YJR036C	HUL4	0.00141855	0.00340369	1.00198	0.311466	0.688534	0.7058	0.852414	0.4917		0.00340637	0.999212
YJR037W	YJR037W	-0.0100774	0.000505249	1.01069	0.00324813	0.996752	0.0366064	0.852414	2.72162		0.00050322	1.00403
YJR038C	YJR038C	-0.00413296	-0.0137873	0.990306	0.993763	0.00623705	0.863892	0.0625535	-2.49844		-0.0139994	0.984851
YJR039W	YJR039W	0.00680588	-0.000464992	0.992778	0.968927	0.0310735	0.863892	0.184218	-1.86525		-0.000467566	0.994495
YJR040W	GEF1	-0.00229573	-0.00265391	0.999641	0.542948	0.457052	0.863892	0.835404	-0.107863		-0.00265756	0.998627
YJR043C	POL32	0.00232695	0.00107096	0.998747	0.63187	0.36813	0.863892	0.746701	-0.33681		0.00106503	1.00557
YJR047C	ANB1	0.00529312	-0.000979482	0.99376	0.946708	0.053292	0.863892	0.255905	-1.61374		-0.000979883	0.999591
YJR048W	CYC1	0.000321417	-0.00111534	0.998564	0.64941	0.35059	0.863892	0.7286	-0.383729		-0.00112421	0.99211
YJR049C	UTR1	0.019023	0.0042249	0.985478	0.999906	9.39956e-05	0.863892	0.00264851	-3.73463		0.00421853	1.00151
YJR050W	ISY1	0.00661219	0.00107793	0.994502	0.92275	0.07725	0.863892	0.324757	-1.42382		0.00108053	0.997592
YJR051W	OSM1	-0.00520573	-0.0139495	0.99121	0.988297	0.0117034	0.863892	0.0936795	-2.26673		-0.014048	0.992991
YJR053W	BFA1	-0.0116128	-0.0169533	0.994597	0.919181	0.0808189	0.863892	0.330724	-1.39958		-0.0171462	0.988749
YJR054W	YJR054W	-0.0005174	0.00160533	1.00212	0.298772	0.701228	0.691883	0.852414	0.527935		0.0016002	1.00321
YJR056C	YJR056C	-0.00413846	-0.0127483	0.991354	0.987122	0.0128776	0.863892	0.100277	-2.22988		-0.0128566	0.991575
YJR058C	APS2	-0.00293934	-0.00217703	1.00076	0.428633	0.571367	0.811761	0.852414	0.179856		-0.00217657	1.00021
YJR060W	CBF1	0.0167762	-0.00852007	0.975121	1	8.46682e-11	0.863892	1.4123e-08	-6.38685		-0.00866317	0.983481
YJR061W	YJR061W	-0.000887416	0.00277285	1.00366	0.178208	0.821792	0.53445	0.852414	0.922215		0.00276927	1.00129
YJR062C	NTA1	0.00681077	0.00571508	0.998912	0.615854	0.384146	0.863892	0.762939	-0.29461		0.0057385	0.995918
YJR063W	RPA12	0.0275748	0.0155321	0.988281	0.998724	0.00127637	0.863892	0.0202258	-3.01702		0.0156474	0.992635
YJR066W	TOR1	0.0162725	0.00784251	0.991705	0.983826	0.0161736	0.863892	0.117665	-2.14009		0.00781221	1.00388
YJR069C	HAM1	-0.00374687	-0.00494973	0.998793	0.627452	0.372548	0.863892	0.748762	-0.325111		-0.00494134	1.0017
YJR070C	LIA1	-0.00498761	-0.00192196	1.00308	0.219747	0.780253	0.597801	0.852414	0.773048		-0.00193281	0.99439
YJR075W	HOC1	0.00992022	0.00130763	0.991472	0.986088	0.0139123	0.863892	0.10676	-2.19975		0.00130234	1.00406
YJR078W	BNA2	-0.00320661	-0.00168634	1.00153	0.353968	0.646032	0.744062	0.852414	0.37463		-0.00167465	1.00698
YJR079W	YJR079W	-0.00685996	-0.00109415	1.00581	0.0706775	0.929322	0.317035	0.852414	1.47076		-0.00109343	1.00065
YJR080C	AIM24	-0.0107715	-0.00622348	1.0046	0.122741	0.877259	0.439016	0.852414	1.1614		-0.00620649	1.00274
YJR082C	EAF6	0.0226567	0.00439024	0.982138	0.999998	2.2171e-06	0.863892	0.000121148	-4.58992		0.00439935	0.99793
YJR084W	YJR084W	-0.0021492	0.00338149	1.00554	0.080248	0.919752	0.340492	0.852414	1.40341		0.0033703	1.00332
YJR087W	YJR087W	-0.00108331	0.00426216	1.00535	0.0878032	0.912197	0.358038	0.852414	1.35441		0.00420245	1.01421
YJR091C	JSN1	-0.00282332	-0.010134	0.992669	0.970843	0.0291565	0.863892	0.176817	-1.89334		-0.0102145	0.992122
YJR092W	BUD4	0.00247417	-0.00914991	0.988405	0.998583	0.00141678	0.863892	0.0219032	-2.98524		-0.00914668	1.00035
YJR094C	IME1	-0.000447848	0.00702306	1.00747	0.0288443	0.971156	0.178914	0.852414	1.89806		0.00705223	0.995864
YJR094W-A	RPL43B	0.0128811	0.00151833	0.988782	0.998066	0.00193441	0.863892	0.0273691	-2.88866		0.00153578	0.988639
YJR095W	SFC1	0.00511071	0.000618359	0.99553	0.877071	0.122929	0.863892	0.416681	-1.16047		0.000622081	0.994017
YJR096W	YJR096W	0.00234672	0.00700265	1.00465	0.120286	0.879714	0.434594	0.852414	1.17356		0.00698258	1.00287
YJR097W	JJJ3	0.00526022	0.00124772	0.996008	0.850379	0.149621	0.863892	0.460687	-1.03806		0.00125393	0.99504
YJR098C	YJR098C	0.0059675	0.000633204	0.994697	0.915251	0.0847494	0.863892	0.338706	-1.37382		0.000631982	1.00193
YJR099W	YUH1	-0.00394099	-0.000998459	1.00295	0.229478	0.770522	0.607143	0.852414	0.740567		-0.000996325	1.00214
YJR100C	AIM25	0.00310073	0.000214386	0.997123	0.774206	0.225794	0.863892	0.581791	-0.752771		0.000213966	1.00196
YJR103W	URA8	-0.00256999	-0.00915498	0.993398	0.956046	0.0439541	0.863892	0.231785	-1.70654		-0.00923659	0.991164
YJR106W	ECM27	-0.00207699	0.00280007	1.00489	0.108308	0.891692	0.405788	0.852414	1.23557		0.00280136	0.999541
YJR107W	YJR107W	-0.00208616	0.00631138	1.00842	0.0162184	0.983782	0.120307	0.852414	2.13899		0.00641953	0.983153
YJR108W	ABM1	0.00365843	0.00393929	1.00028	0.477778	0.522222	0.845044	0.852414	0.0557314		0.00390988	1.00752
YJR110W	YMR1	2.73579e-05	-0.00145044	0.998522	0.653338	0.346662	0.863892	0.723972	-0.394348		-0.00144803	1.00166
YJR111C	YJR111C	0.0071422	7.48538e-05	0.992983	0.965075	0.0349253	0.863892	0.200797	-1.81288		7.45648e-05	1.00388
YJR115W	YJR115W	-0.0040217	-0.0100694	0.993928	0.941891	0.0581093	0.863892	0.269154	-1.57085		-0.0101392	0.993112
YJR116W	YJR116W	-0.000422938	-0.00263125	0.997791	0.719604	0.280396	0.863892	0.646721	-0.581665		-0.00261429	1.00649
YJR117W	STE24	-0.00932304	-0.00755025	1.00179	0.32913	0.67087	0.722097	0.852414	0.442317		-0.00755314	0.999617
YJR119C	JHD2	0.00257361	-0.000758455	0.996676	0.80703	0.19297	0.863892	0.537885	-0.867003		-0.000762101	0.995215
YJR124C	YJR124C	0.00208238	-0.00665326	0.991283	0.987721	0.0122793	0.863892	0.0968073	-2.24828		-0.00669005	0.9945
YJR125C	ENT3	0.00940489	0.00341103	0.994062	0.937794	0.0622059	0.863892	0.283665	-1.53652		0.00343279	0.993662
YJR126C	VPS70	0.00118674	-0.00580336	0.993018	0.964369	0.0356306	0.863892	0.203465	-1.80381		-0.00581647	0.997745
YJR127C	RSF2	-0.0168063	0.0119432	1.02924	3.95239e-14	1	4.53389e-12	0.852414	7.472		0.0116768	1.02281
YJR128W	YJR128W	-0.00263315	0.0125085	1.01518	5.40284e-05	0.999946	0.00124846	0.852414	3.87175		0.0123419	1.0135
YJR129C	YJR129C	-0.00825227	-0.00308589	1.00521	0.0937395	0.906261	0.371712	0.852414	1.31807		-0.00311429	0.99088
YJR131W	MNS1	0.00404264	-0.00429271	0.991698	0.983896	0.0161038	0.863892	0.117665	-2.14182		-0.00430413	0.997346
YJR133W	XPT1	-0.0067921	-0.00240781	1.00441	0.132539	0.867461	0.457261	0.852414	1.11447		-0.00240221	1.00233
YJR134C	SGM1	-0.00236051	-0.0030357	0.999323	0.575047	0.424953	0.863892	0.810345	-0.189238		NaN	NaN
YJR135C	MCM22	0.00136344	0.00360238	1.00224	0.288889	0.711111	0.680776	0.852414	0.556633		0.00357124	1.00872
YJR140C	HIR3	-2.68667e-05	0.00114696	1.00117	0.387949	0.612051	0.779282	0.852414	0.284669		0.00113638	1.00931
YJR146W	YJR146W	-0.00647001	-0.0010067	1.0055	0.0819293	0.918071	0.344266	0.852414	1.39221		-0.0010026	1.00409
YJR147W	HMS2	-0.0060712	-0.00730121	0.998762	0.630368	0.369632	0.863892	0.747451	-0.332828		-0.00727051	1.00422
YJR148W	BAT2	-0.00434068	-0.00194528	1.00241	0.274202	0.725798	0.665866	0.852414	0.600152		-0.00195973	0.992628
YJR149W	YJR149W	-0.00271374	-0.000450896	1.00227	0.285999	0.714001	0.679206	0.852414	0.565112		-0.000452049	0.997451
YJR150C	DAN1	0.00102355	0.0052416	1.00421	0.143865	0.856135	0.479982	0.852414	1.06311		0.00520232	1.00755
YJR152W	DAL5	0.0019292	0.00280065	1.00087	0.418082	0.581918	0.804492	0.852414	0.206801		0.00281235	0.995841
YJR153W	PGU1	-0.00292755	-0.00354841	0.999377	0.56961	0.43039	0.863892	0.81526	-0.175382		-0.0035503	0.999468
YJR154W	YJR154W	-0.00529299	-7.48538e-05	1.00525	0.0921838	0.907816	0.369501	0.852414	1.32743		-7.53134e-05	0.993897
YKL003C	MRP17	-0.0152666	-0.0144362	1.00084	0.420727	0.579273	0.805337	0.852414	0.200033		-0.0143883	1.00332
YKL005C	BYE1	0.00581109	-0.000315762	0.993909	0.942465	0.057535	0.863892	0.268153	-1.57581		-0.000318686	0.990826
YKL008C	LAC1	-0.00587017	-0.00635191	0.999515	0.555677	0.444323	0.863892	0.827854	-0.140018		-0.00637335	0.996635
YKL010C	UFD4	-0.0201096	-0.0105504	1.00976	0.00652865	0.993471	0.0629967	0.852414	2.4822		-0.0105038	1.00443
YKL015W	PUT3	0.00509212	0.0037994	0.998714	0.63506	0.36494	0.863892	0.741882	-0.345286		0.00373316	1.01774
YKL017C	HCS1	0.00595202	0.000809994	0.994888	0.907397	0.0926034	0.863892	0.354228	-1.32489		0.00081351	0.995679
YKL020C	SPT23	-0.00517493	-0.00506569	1.00011	0.495137	0.504863	0.853653	0.852414	0.0121899		-0.00513069	0.987331
YKL023W	YKL023W	0.00990112	0.000909337	0.991096	0.98916	0.0108396	0.863892	0.0898038	-2.29594		0.000898617	1.01193
YKL025C	PAN3	0.0147525	0.0129464	0.99822	0.681431	0.318569	0.863892	0.691728	-0.471705		0.012885	1.00476
YKL026C	GPX1	-0.00238251	-0.0078384	0.994531	0.92167	0.0783303	0.863892	0.326004	-1.41639		-0.00789667	0.992621
YKL029C	MAE1	-0.00802407	-0.00730221	1.00073	0.43234	0.56766	0.813198	0.852414	0.170419		-0.00740284	0.986406
YKL030W	YKL030W	-0.000305601	0.00184925	1.00216	0.295963	0.704037	0.686863	0.852414	0.536048		0.00186759	0.99018
YKL032C	IXR1	-0.0515645	-0.0392193	1.01302	0.000454519	0.999545	0.00747486	0.852414	3.31726		-0.0388774	1.0088
YKL037W	AIM26	0.00146089	-0.0045189	0.994029	0.938825	0.0611751	0.863892	0.27977	-1.54498		-0.00448152	1.00834
YKL038W	RGT1	-0.0139267	-0.00820994	1.0058	0.0709601	0.92904	0.317035	0.852414	1.46868		-0.00827709	0.991887
YKL039W	PTM1	0.0080846	0.00684855	0.998774	0.629268	0.370732	0.863892	0.748376	-0.329916		0.00681458	1.00498
YKL040C	NFU1	-0.00488457	-0.000213135	1.00469	0.117773	0.882227	0.426955	0.852414	1.18619		-0.000211834	1.00614
YKL043W	PHD1	-0.00355578	-0.00238681	1.00117	0.388019	0.611981	0.779282	0.852414	0.284486		-0.00238408	1.00115
YKL044W	YKL044W	-2.16002e-05	0.00239553	1.00242	0.273235	0.726765	0.665823	0.852414	0.603058		0.00238337	1.0051
YKL046C	DCW1	0.00566434	0.00701882	1.00135	0.371089	0.628911	0.767337	0.852414	0.32897		0.00693297	1.01238
YKL047W	YKL047W	-0.00316607	-0.00556338	0.997595	0.736233	0.263767	0.863892	0.628607	-0.631775		-0.00556797	0.999175
YKL051W	SFK1	0.00841865	0.00848409	1.00006	0.499725	0.500275	0.855311	0.852414	0.000688882		0.00844693	1.0044
YKL053C-A	MDM35	-0.0131077	0.00427655	1.01762	3.47996e-06	0.999997	0.000125589	0.852414	4.49491		NaN	NaN
YKL053W	YKL053W	0.0141924	0.0109579	0.996811	0.797473	0.202527	0.863892	0.553744	-0.832627		0.0107877	1.01577
YKL055C	OAR1	0.013059	0.00184209	0.988928	0.997823	0.0021771	0.863892	0.0298694	-2.85129		0.00182749	1.00799
YKL056C	TMA19	0.00832045	-0.00173624	0.990026	0.994915	0.00508543	0.863892	0.0551496	-2.56997		-0.00175766	0.987814
YKL061W	BLI1	0.00320357	0.00681039	1.0036	0.1828	0.8172	0.544156	0.852414	0.904746		0.006715	1.01421
YKL062W	MSN4	0.00248638	-0.00336282	0.994165	0.934486	0.0655143	0.863892	0.293681	-1.51006		-0.00343289	0.979588
YKL063C	YKL063C	-0.00159464	0.00309867	1.0047	0.117448	0.882552	0.426258	0.852414	1.18784		0.00310037	0.999451
YKL064W	MNR2	-0.00450168	0.00530717	1.00985	0.00608368	0.993916	0.0606847	0.852414	2.50725		0.00529936	1.00147
YKL065C	YET1	0.00375645	-0.00069119	0.995569	0.875053	0.124947	0.863892	0.420821	-1.15061		-0.000691288	0.999859
YKL066W	YKL066W	-0.000858052	-0.00206315	0.998794	0.627331	0.372669	0.863892	0.748762	-0.324791		-0.00206067	1.00121
YKL067W	YNK1	0.00119089	-0.0022192	0.996594	0.812766	0.187234	0.863892	0.528402	-0.888136		-0.00224135	0.990118
YKL068W	NUP100	-0.0107877	-0.00610283	1.00474	0.115683	0.884317	0.421756	0.852414	1.19685		-0.00612225	0.996829
YKL069W	YKL069W	-0.011731	0	1.01187	0.00124824	0.998752	0.0172073	0.852414	3.02377		0	0.997645
YKL070W	YKL070W	-0.00514353	-0.00774707	0.997383	0.753669	0.246331	0.863892	0.610869	-0.686081		-0.00776429	0.997782
YKL071W	YKL071W	-0.00261637	0.00244181	1.00507	0.0997895	0.900211	0.384538	0.852414	1.28275		0.00245268	0.995566
YKL072W	STB6	-0.0125986	0.00427672	1.01709	6.48558e-06	0.999994	0.000219278	0.852414	4.36059		0.00425978	1.00398
YKL074C	MUD2	0.0164792	0.0132735	0.996846	0.794892	0.205108	0.863892	0.555841	-0.823515		0.0133646	0.99319
YKL075C	YKL075C	-0.0062983	-0.00499406	1.00131	0.374418	0.625582	0.768193	0.852414	0.320174		-0.00504554	0.989796
YKL076C	PSY1	-0.00203834	-0.00443264	0.997601	0.735752	0.264248	0.863892	0.628607	-0.630304		-0.00444368	0.997515
YKL077W	YKL077W	-0.00611719	0.00251675	1.00869	0.0136001	0.9864	0.108104	0.852414	2.20863		0.00249972	1.00681
YKL079W	SMY1	0.0106239	0.00273594	0.992195	0.978027	0.0219728	0.863892	0.144777	-2.01461		0.0027175	1.00679
YKL081W	TEF4	0.0115479	0.0245212	1.01283	0.000540985	0.999459	0.00860764	0.852414	3.2683		0.0246515	0.994715
YKL084W	HOT13	-0.00121371	-0.00439089	0.996819	0.796877	0.203123	0.863892	0.554003	-0.830519		-0.00441281	0.995033
YKL085W	MDH1	-0.0273099	-0.0205479	1.00695	0.0388412	0.961159	0.214726	0.852414	1.76429		-0.020556	0.999604
YKL086W	SRX1	-0.00537646	0.00188654	1.0073	0.0318685	0.968131	0.189907	0.852414	1.85402		0.00188998	0.998183
YKL087C	CYT2	-0.0112664	-0.00462986	1.00671	0.0442934	0.955707	0.232085	0.852414	1.7029		-0.00452571	1.02301
YKL090W	CUE2	-0.00899503	0.0017103	1.0108	0.00297665	0.997023	0.0345157	0.852414	2.75034		0.00171255	0.998681
YKL091C	YKL091C	-0.0021259	-0.00273109	0.999394	0.56798	0.43202	0.863892	0.81526	-0.171234		-0.0027327	0.999411
YKL092C	BUD2	-0.00813552	-0.00363726	1.00454	0.126017	0.873983	0.445604	0.852414	1.14542		-0.00364495	0.997892
YKL093W	MBR1	-0.00988385	0.000446513	1.01043	0.00395545	0.996045	0.0427768	0.852414	2.65585		0.000442608	1.00882
YKL094W	YJU3	-0.0040101	-0.00648456	0.997516	0.742842	0.257158	0.863892	0.619476	-0.652133		-0.00655399	0.989407
YKL096W	CWP1	-0.0105393	0.00136171	1.01203	0.00109155	0.998908	0.015722	0.852414	3.06412		0.00135219	1.00704
YKL096W-A	CWP2	0.0209535	0.0358525	1.01459	9.91973e-05	0.999901	0.00213837	0.852414	3.72105		0.03465	1.0347
YKL097C	YKL097C	-0.0026058	0.00142433	1.00404	0.154151	0.845849	0.495124	0.852414	1.01879		0.00142202	1.00163
YKL098W	MTC2	-0.0138341	-0.00197821	1.01202	0.00109686	0.998903	0.0157279	0.852414	3.06267		-0.00198529	0.996436
YKL100C	YKL100C	-0.00205381	0.00150666	1.00357	0.184672	0.815328	0.548021	0.852414	0.897703		0.00151037	0.997542
YKL101W	HSL1	-0.00573578	0.00861318	1.01443	0.000116751	0.999883	0.00246709	0.852414	3.67971		0.00847473	1.01634
YKL102C	YKL102C	-0.000584562	0.00312515	1.00371	0.174997	0.825003	0.532136	0.852414	0.9346		0.00312352	1.00052
YKL103C	LAP4	0.00204552	-0.000702338	0.997258	0.763669	0.236331	0.863892	0.595387	-0.718155		-0.000708403	0.991439
YKL106W	AAT1	0.00203723	0.00263886	1.0006	0.44519	0.55481	0.821325	0.852414	0.137824		0.00261948	1.0074
YKL107W	YKL107W	0.00396121	-0.00147139	0.994589	0.919483	0.0805169	0.863892	0.330724	-1.4016		-0.00147524	0.997391
YKL109W	HAP4	-0.0188019	-0.0129722	1.00594	0.0660942	0.933906	0.303501	0.852414	1.50553		-0.0129447	1.00212
YKL110C	KTI12	0.00767425	-0.00986223	0.982597	0.999996	3.86704e-06	0.863892	0.000191495	-4.47242		-0.00980991	1.00533
[truncated: 1,719 more rows]

## Sheet: LE_categories
LE<1						LE>1
33(1sGln>0, sGABA>0)	32(sGln>0, sGABA=0)	11(sGln<0, sGABA<0)	21(sGln=0, sGABA<0)	31(sGln>0, sGABA<0)		13(sGln<0, sGABA>0)	23(sGln=0, sGABA>0)	33(sGln>0, sGABA>0)	12(sGln<0, sGABA=0)	11(sGln<0, sGABA<0)
DRS2	AIM43	OCT1	AFT2	BRE5		CAN1	AAC1	AAH1	AGC1	ACH1
HOP1	ALG9	ATG12	AIM18	JJJ1		CCC2	ARV1	ALD6	APM4	AIM39
KKQ8	APL4	ATG13	AIM33	MRPL7		GPB1	ASH1	CWP2	APS3	BOI2
LRP1	ARX1	ATG14	AIM9	NST1		HAL5	BAS1	MEC3	ATP10	BRE2
NGG1	AXL1	ATG16	AIR2	SAC1		PDA1	CUE1	PEX32	ATP14	BUD14
RPA12	BMH1	ATG5	APA2	SLX9		PDX1	DAL81	PMT2	ATP4	CBS1
RPS18B	BUB3	CIS1	ART5	VAM6		RIM101	DFG16	RPL40A	BNA6	COG6
RPS21A	BUD27	DCS1	ATG18			RNH202	GDH2	RPL40B	CBT1	COX11
RRP8	CBF1	DOC1	ATP18			RSF2	GEP4	SAC6	CKA1	CRD1
SGF11	CCW12	DOM34	AXL2			VAC17	GRS1	SLM6	CLG1	DLT1
SSN8	CHZ1	DYN3	BDH2			VPS35	GRX2	TEF4	CMC1	ELF1
YIL152W	CSM2	FUM1	BRR1				HHF2	YIL077C	COG8	EXO5
YLR374C	CTF8	GIM5	BSC1				IRC7	YPR130C	COQ2	GIP2
	DIA2	GLC3	BUD3				KRE1		COS10	ISM1
	DIG1	GLC8	BUD4				LEM3		COX10	IXR1
	EAF6	IES5	CKB2				MEH1		CWP1	LGE1
	ECM22	JNM1	CLN2				MIG1		DAT1	MAK3
	ELP3	KEX2	COQ5				MIP1		DSE2	MAK31
	EPT1	MBP1	COX18				PHO2		EFM1	MDM32
	FAR11	MRP10	CRT10				PPZ1		ERG5	MRPL16
	FES1	MSK1	CSR2				RHO4		ERP5	MRPL37
	FIS1	PEP4	DGA1				RIM13		FBP26	MRPL4
	FUS3	PEX5	DGK1				RIM9		FLC2	MRPS12
	GON7	RAD10	DMA1				RPL17B		GAL7	MSD1
	INP54	RAV1	DYN1				RPL41B		GCN2	MSM1
	IZH3	RPE1	ECM38				RPL8B		GLO1	MSS2
	KGD2	RXT2	ENT4				RRT7		HFA1	MST1
	LSM7	SGF73	ERP3				SIW14		HMX1	MTF2
	MBB1	SNF6	FAR7				SPO22		HRD3	MXR2
	MUD1	VPS28	FAR8				SSA1		IME2	NAP1
	NPR1	VPS30	FPS1				SSF1		ISC10	PEX10
	OAR1	VPS4	GAC1				STB5		IZH4	PRE9
	PCL1	YLR269C	GAL1				STP1		JID1	QRI7
	PCL8	YNR005C	HAL9				THI3		KDX1	RAD6
	PHO88	YPT7	HER1				TOM5		KTR7	RAS2
	RBD2		HMT1				UGA2		LSC1	REG1
	RCO1		IRC18				ULS1		LSC2	RIM15
	RPL16A		KAR5				VPS45		MAK32	RRG8
	RPL43B		KTI12				WSC3		MBR1	SHY1
	RPP2A		MAD1				YBR178W		MDM35	SSN3
	RPS18A		MKK1				YIL163C		MET1	STF1
	RPS1A		MRP7				YIP3		MET12	TRM7
	SEC66		MRPL25				YIR016W		MHP1	UBP14
	SLG1		MVP1				YJR128W		MKT1	UME1
	SNX41		NCS2				YLR164W		MNN4	VAM3
	SUR2		NGL3				YLR224W		MPH1	YBR174C
	SWC3		NUM1				YLR296W		MRP49	YCR076C
	SWF1		NYV1				YMR118C		MRPL38	YDL032W
	SWR1		OPI7						MRS2	YDL068W
	SXM1		OPI8						MSS116	YIR024C
	TDH1		OPI9						MTC2	YME1
	TRM11		PAC1						NMA1	YPR050C
	UBP2		PEP8						NMD4	YPR096C
	UTR1		PET111						OMS1
	VID22		PET117						PAC10
	VTA1		PEX13						PEF1
	WTM2		PEX21						PIB1
	WWM1		PIF1						PNT1
	YBL104C		PKR1						PPA2
	YBR226C		PSP2						PRR1
	YFL042C		PUG1						PYC2
	YHR003C		QCR2						QCR6
	YHR035W		RAD52						QCR7
	YLL007C		RIB4						RBG1
	YML095C-A		RTT103						RGI2
	YNL234W		RUD3						RMD1
	YOR309C		SET2						RPL19B
	YPL068C		SGA1						RPL2B
	YPR003C		SIM1						RPL34B
	YPR090W		SIS2						RPS8A
	YPR126C		SRS2						RSR1
	YPT11		TBS1						RTT10
			TPS2						SDH2
			TRS65						SDS23
			VMA11						SEC22
			VPS38						SIR1
			YBL081W						SKI2
			YCR099C						SLM4
			YDL199C						SOL4
			YFR006W						SPG4
			YIG1						STB6
			YIL141W						TIR3
			YJL169W						TPC1
			YLR334C						TRF5
			YML079W						UBC5
			YML084W						UBR1
			YML089C						UBX4
			YML102C-A						UBX7
			YMR114C						UFD2
			YNL022C						VAC7
			YNL092W						VPS29
			YNL115C						VPS51
			YOL118C						VPS8
									WSS1
									YAP7
									YBR219C
									YBR292C
									YCL026C
									YDL187C
									YDL241W
									YDR061W
									YDR250C
									YDR391C
									YEL068C
									YFR035C
									YGR015C
									YGR237C
									YHL005C
									YIR014W
									YJL182C
									YJR037W
									YKL069W
									YLR255C
									YLR271W
									YLR349W
									YLR455W
									YML010C-B
									YMR210W
									YNR040W
									YNR064C
									YOR052C
									YOR111W
									YOR223W
									YOR277C
									YOR331C
									YPL205C
									YPR092W
									YTA7

## Sheet: GO_enrichment
Category	GOID	GO_term	Cluster frequency	Background frequency	P-value	Gene(s) annotated to the term
LE<1_Category_33(1sGln>0, sGABA>0)	42254	ribosome biogenesis	5 out of 13 genes, 38.5%	87 out of 3684 background genes, 2.4%	0.00097	DRS2/YAL026C:RRP8/YDR083W:LRP1/YHR081W:RPS21A/YKR057W:RPS18B/YML026C
	460	maturation of 5.8S rRNA	3 out of 13 genes, 23.1%	14 out of 3684 background genes, 0.4%	0.00163	LRP1/YHR081W:RPS21A/YKR057W:RPS18B/YML026C
	466	maturation of 5.8S rRNA from tricistronic rRNA transcript (SSU-rRNA, 5.8S rRNA, LSU-rRNA)	3 out of 13 genes, 23.1%	14 out of 3684 background genes, 0.4%	0.00163	LRP1/YHR081W:RPS21A/YKR057W:RPS18B/YML026C
	469	cleavage involved in rRNA processing	3 out of 13 genes, 23.1%	15 out of 3684 background genes, 0.4%	0.00203	LRP1/YHR081W:RPS21A/YKR057W:RPS18B/YML026C
	90501	RNA phosphodiester bond hydrolysis	3 out of 13 genes, 23.1%	15 out of 3684 background genes, 0.4%	0.00203	LRP1/YHR081W:RPS21A/YKR057W:RPS18B/YML026C
	22613	ribonucleoprotein complex biogenesis	5 out of 13 genes, 38.5%	107 out of 3684 background genes, 2.9%	0.00268	DRS2/YAL026C:RRP8/YDR083W:LRP1/YHR081W:RPS21A/YKR057W:RPS18B/YML026C
	6364	rRNA processing	4 out of 13 genes, 30.8%	55 out of 3684 background genes, 1.5%	0.00383	RRP8/YDR083W:LRP1/YHR081W:RPS21A/YKR057W:RPS18B/YML026C
	16072	rRNA metabolic process	4 out of 13 genes, 30.8%	66 out of 3684 background genes, 1.8%	0.00792	RRP8/YDR083W:LRP1/YHR081W:RPS21A/YKR057W:RPS18B/YML026C
	34660	ncRNA metabolic process	5 out of 13 genes, 38.5%	138 out of 3684 background genes, 3.7%	0.00922	RRP8/YDR083W:LRP1/YHR081W:RPA12/YJR063W:RPS21A/YKR057W:RPS18B/YML026C
	42274	ribosomal small subunit biogenesis	3 out of 13 genes, 23.1%	31 out of 3684 background genes, 0.8%	0.01939	DRS2/YAL026C:RPS21A/YKR057W:RPS18B/YML026C
	447	endonucleolytic cleavage in ITS1 to separate SSU-rRNA from 5.8S rRNA and LSU-rRNA from tricistronic rRNA transcript (SSU-rRNA, 5.8S rRNA, LSU-rRNA)	2 out of 13 genes, 15.4%	6 out of 3684 background genes, 0.2%	0.02276	RPS21A/YKR057W:RPS18B/YML026C
	90305	nucleic acid phosphodiester bond hydrolysis	3 out of 13 genes, 23.1%	33 out of 3684 background genes, 0.9%	0.02344	LRP1/YHR081W:RPS21A/YKR057W:RPS18B/YML026C
	31125	rRNA 3'-end processing	2 out of 13 genes, 15.4%	8 out of 3684 background genes, 0.2%	0.04231	LRP1/YHR081W:RPS21A/YKR057W
LE<1_Category_11(sGln<0, sGABA<0)	6623	protein targeting to vacuole	9 out of 34 genes, 26.5%	11 out of 219 background genes, 5.0%	0.00022	ATG14/YBR128C:ATG12/YBR217W:YPT7/YML001W:ATG16/YMR159C:VPS28/YPL065W:VPS30/YPL120W:ATG5/YPL149W:PEP4/YPL154C:ATG13/YPR185W
	72665	protein localization to vacuole	9 out of 34 genes, 26.5%	11 out of 219 background genes, 5.0%	0.00022	ATG14/YBR128C:ATG12/YBR217W:YPT7/YML001W:ATG16/YMR159C:VPS28/YPL065W:VPS30/YPL120W:ATG5/YPL149W:PEP4/YPL154C:ATG13/YPR185W
	72666	establishment of protein localization to vacuole	9 out of 34 genes, 26.5%	11 out of 219 background genes, 5.0%	0.00022	ATG14/YBR128C:ATG12/YBR217W:YPT7/YML001W:ATG16/YMR159C:VPS28/YPL065W:VPS30/YPL120W:ATG5/YPL149W:PEP4/YPL154C:ATG13/YPR185W
	32258	CVT pathway	8 out of 34 genes, 23.5%	9 out of 219 background genes, 4.1%	0.00033	ATG14/YBR128C:ATG12/YBR217W:YPT7/YML001W:ATG16/YMR159C:VPS30/YPL120W:ATG5/YPL149W:PEP4/YPL154C:ATG13/YPR185W
	33365	protein localization to organelle	11 out of 34 genes, 32.4%	18 out of 219 background genes, 8.2%	0.00104	ATG14/YBR128C:ATG12/YBR217W:PEX5/YDR244W:YPT7/YML001W:ATG16/YMR159C:VPS28/YPL065W:VPS30/YPL120W:ATG5/YPL149W:PEP4/YPL154C:VPS4/YPR173C:ATG13/YPR185W
	6605	protein targeting	10 out of 34 genes, 29.4%	15 out of 219 background genes, 6.8%	0.00104	ATG14/YBR128C:ATG12/YBR217W:PEX5/YDR244W:YPT7/YML001W:ATG16/YMR159C:VPS28/YPL065W:VPS30/YPL120W:ATG5/YPL149W:PEP4/YPL154C:ATG13/YPR185W
	7034	vacuolar transport	10 out of 34 genes, 29.4%	15 out of 219 background genes, 6.8%	0.00104	ATG14/YBR128C:ATG12/YBR217W:YPT7/YML001W:ATG16/YMR159C:VPS28/YPL065W:VPS30/YPL120W:ATG5/YPL149W:PEP4/YPL154C:VPS4/YPR173C:ATG13/YPR185W
	16237	lysosomal microautophagy	8 out of 34 genes, 23.5%	10 out of 219 background genes, 4.6%	0.00147	ATG14/YBR128C:ATG12/YBR217W:YPT7/YML001W:ATG16/YMR159C:VPS30/YPL120W:ATG5/YPL149W:PEP4/YPL154C:ATG13/YPR185W
	72594	establishment of protein localization to organelle	10 out of 34 genes, 29.4%	16 out of 219 background genes, 7.3%	0.00249	ATG14/YBR128C:ATG12/YBR217W:PEX5/YDR244W:YPT7/YML001W:ATG16/YMR159C:VPS28/YPL065W:VPS30/YPL120W:ATG5/YPL149W:PEP4/YPL154C:ATG13/YPR185W
	6886	intracellular protein transport	10 out of 34 genes, 29.4%	17 out of 219 background genes, 7.8%	0.00539	ATG14/YBR128C:ATG12/YBR217W:PEX5/YDR244W:YPT7/YML001W:ATG16/YMR159C:VPS28/YPL065W:VPS30/YPL120W:ATG5/YPL149W:PEP4/YPL154C:ATG13/YPR185W
	34727	piecemeal microautophagy of nucleus	7 out of 34 genes, 20.6%	9 out of 219 background genes, 4.1%	0.0092	ATG14/YBR128C:ATG12/YBR217W:YPT7/YML001W:ATG16/YMR159C:VPS30/YPL120W:ATG5/YPL149W:ATG13/YPR185W
	44804	nucleophagy	7 out of 34 genes, 20.6%	9 out of 219 background genes, 4.1%	0.0092	ATG14/YBR128C:ATG12/YBR217W:YPT7/YML001W:ATG16/YMR159C:VPS30/YPL120W:ATG5/YPL149W:ATG13/YPR185W
	16236	macroautophagy	8 out of 34 genes, 23.5%	12 out of 219 background genes, 5.5%	0.01281	ATG14/YBR128C:ATG12/YBR217W:YPT7/YML001W:ATG16/YMR159C:VPS30/YPL120W:ATG5/YPL149W:VPS4/YPR173C:ATG13/YPR185W
	15031	protein transport	10 out of 34 genes, 29.4%	19 out of 219 background genes, 8.7%	0.02043	ATG14/YBR128C:ATG12/YBR217W:PEX5/YDR244W:YPT7/YML001W:ATG16/YMR159C:VPS28/YPL065W:VPS30/YPL120W:ATG5/YPL149W:PEP4/YPL154C:ATG13/YPR185W
	34613	cellular protein localization	11 out of 34 genes, 32.4%	24 out of 219 background genes, 11.0%	0.04187	ATG14/YBR128C:ATG12/YBR217W:PEX5/YDR244W:YPT7/YML001W:ATG16/YMR159C:VPS28/YPL065W:VPS30/YPL120W:ATG5/YPL149W:PEP4/YPL154C:VPS4/YPR173C:ATG13/YPR185W
	6914	autophagy	9 out of 34 genes, 26.5%	17 out of 219 background genes, 7.8%	0.0494	ATG14/YBR128C:ATG12/YBR217W:YPT7/YML001W:ATG16/YMR159C:VPS30/YPL120W:ATG5/YPL149W:PEP4/YPL154C:VPS4/YPR173C:ATG13/YPR185W
LE>1_Category_13(sGln<0, sGABA>0)	6086	acetyl-CoA biosynthetic process from pyruvate	2 out of 11 genes, 18.2%	2 out of 3684 background genes, 0.1%	0.00099	PDA1/YER178W:PDX1/YGR193C
	35384	thioester biosynthetic process	2 out of 11 genes, 18.2%	3 out of 3684 background genes, 0.1%	0.00296	PDA1/YER178W:PDX1/YGR193C
	6085	acetyl-CoA biosynthetic process	2 out of 11 genes, 18.2%	3 out of 3684 background genes, 0.1%	0.00296	PDA1/YER178W:PDX1/YGR193C
	71616	acyl-CoA biosynthetic process	2 out of 11 genes, 18.2%	3 out of 3684 background genes, 0.1%	0.00296	PDA1/YER178W:PDX1/YGR193C
	6084	acetyl-CoA metabolic process	2 out of 11 genes, 18.2%	5 out of 3684 background genes, 0.1%	0.00984	PDA1/YER178W:PDX1/YGR193C
	35383	thioester metabolic process	2 out of 11 genes, 18.2%	8 out of 3684 background genes, 0.2%	0.02742	PDA1/YER178W:PDX1/YGR193C
	6637	acyl-CoA metabolic process	2 out of 11 genes, 18.2%	8 out of 3684 background genes, 0.2%	0.02742	PDA1/YER178W:PDX1/YGR193C
LE>1_Category_11(sGln<0, sGABA<0)	6418	tRNA aminoacylation for protein translation	4 out of 53 genes, 7.5%	6 out of 3684 background genes, 0.2%	0.00018	MSM1/YGR171C:MST1/YKL194C:ISM1/YPL040C:MSD1/YPL104W
	43038	amino acid activation	4 out of 53 genes, 7.5%	8 out of 3684 background genes, 0.2%	0.00083	MSM1/YGR171C:MST1/YKL194C:ISM1/YPL040C:MSD1/YPL104W
	43039	tRNA aminoacylation	4 out of 53 genes, 7.5%	8 out of 3684 background genes, 0.2%	0.00083	MSM1/YGR171C:MST1/YKL194C:ISM1/YPL040C:MSD1/YPL104W
	32543	mitochondrial translation	8 out of 53 genes, 15.1%	66 out of 3684 background genes, 1.8%	0.00105	MRPL16/YBL038W:MRPL37/YBR268W:CBS1/YDL069C:MST1/YKL194C:MRPL4/YLR439W:MRPS12/YNR036C:ISM1/YPL040C:MSD1/YPL104W
	44267	cellular protein metabolic process	24 out of 53 genes, 45.3%	685 out of 3684 background genes, 18.6%	0.00214	MRPL16/YBL038W:UBP14/YBR058C:TRM7/YBR061C:MRPL37/YBR268W:MAK31/YCR020C-A:MTF2/YDL044C:CBS1/YDL069C:REG1/YDR028C:PEX10/YDR265W:GIP2/YER054C:RIM15/YFL033C:RAD6/YGL058W:PRE9/YGR135W:MSM1/YGR171C:MST1/YKL194C:BRE2/YLR015W:MRPL4/YLR439W:MRPS12/YNR036C:ISM1/YPL040C:SSN3/YPL042C:LGE1/YPL055C:MSD1/YPL104W:YME1/YPR024W:MAK3/YPR051W
	19538	protein metabolic process	24 out of 53 genes, 45.3%	715 out of 3684 background genes, 19.4%	0.00463	MRPL16/YBL038W:UBP14/YBR058C:TRM7/YBR061C:MRPL37/YBR268W:MAK31/YCR020C-A:MTF2/YDL044C:CBS1/YDL069C:REG1/YDR028C:PEX10/YDR265W:GIP2/YER054C:RIM15/YFL033C:RAD6/YGL058W:PRE9/YGR135W:MSM1/YGR171C:MST1/YKL194C:BRE2/YLR015W:MRPL4/YLR439W:MRPS12/YNR036C:ISM1/YPL040C:SSN3/YPL042C:LGE1/YPL055C:MSD1/YPL104W:YME1/YPR024W:MAK3/YPR051W
	10467	gene expression	23 out of 53 genes, 43.4%	677 out of 3684 background genes, 18.4%	0.00646	BUD14/YAR014C:MRPL16/YBL038W:TRM7/YBR061C:MRPL37/YBR268W:MTF2/YDL044C:CBS1/YDL069C:QRI7/YDL104C:REG1/YDR028C:RAD6/YGL058W:MSM1/YGR171C:IXR1/YKL032C:ELF1/YKL160W:MST1/YKL194C:NAP1/YKR048C:BRE2/YLR015W:MRPL4/YLR439W:RAS2/YNL098C:MRPS12/YNR036C:ISM1/YPL040C:SSN3/YPL042C:MSD1/YPL104W:UME1/YPL139C:YME1/YPR024W
	70127	tRNA aminoacylation for mitochondrial protein translation	3 out of 53 genes, 5.7%	5 out of 3684 background genes, 0.1%	0.00896	MST1/YKL194C:ISM1/YPL040C:MSD1/YPL104W
	34645	cellular macromolecule biosynthetic process	22 out of 53 genes, 41.5%	658 out of 3684 background genes, 17.9%	0.01425	BUD14/YAR014C:MRPL16/YBL038W:TRM7/YBR061C:MRPL37/YBR268W:MTF2/YDL044C:CBS1/YDL069C:REG1/YDR028C:RAD6/YGL058W:MSM1/YGR171C:IXR1/YKL032C:ELF1/YKL160W:MST1/YKL194C:NAP1/YKR048C:BRE2/YLR015W:MRPL4/YLR439W:RAS2/YNL098C:MRPS12/YNR036C:ISM1/YPL040C:SSN3/YPL042C:LGE1/YPL055C:MSD1/YPL104W:UME1/YPL139C
	9059	macromolecule biosynthetic process	22 out of 53 genes, 41.5%	665 out of 3684 background genes, 18.1%	0.01688	BUD14/YAR014C:MRPL16/YBL038W:TRM7/YBR061C:MRPL37/YBR268W:MTF2/YDL044C:CBS1/YDL069C:REG1/YDR028C:RAD6/YGL058W:MSM1/YGR171C:IXR1/YKL032C:ELF1/YKL160W:MST1/YKL194C:NAP1/YKR048C:BRE2/YLR015W:MRPL4/YLR439W:RAS2/YNL098C:MRPS12/YNR036C:ISM1/YPL040C:SSN3/YPL042C:LGE1/YPL055C:MSD1/YPL104W:UME1/YPL139C
	44271	cellular nitrogen compound biosynthetic process	21 out of 53 genes, 39.6%	615 out of 3684 background genes, 16.7%	0.01711	BUD14/YAR014C:MRPL16/YBL038W:TRM7/YBR061C:MRPL37/YBR268W:MTF2/YDL044C:CBS1/YDL069C:REG1/YDR028C:RAD6/YGL058W:MSM1/YGR171C:IXR1/YKL032C:ELF1/YKL160W:MST1/YKL194C:NAP1/YKR048C:BRE2/YLR015W:MRPL4/YLR439W:RAS2/YNL098C:MRPS12/YNR036C:ISM1/YPL040C:SSN3/YPL042C:MSD1/YPL104W:UME1/YPL139C
	959	mitochondrial RNA metabolic process	4 out of 53 genes, 7.5%	16 out of 3684 background genes, 0.4%	0.01988	QRI7/YDL104C:MST1/YKL194C:ISM1/YPL040C:MSD1/YPL104W
	44260	cellular macromolecule metabolic process	31 out of 53 genes, 58.5%	1220 out of 3684 background genes, 33.1%	0.03806	BUD14/YAR014C:MRPL16/YBL038W:UBP14/YBR058C:TRM7/YBR061C:MRPL37/YBR268W:MAK31/YCR020C-A:MTF2/YDL044C:CBS1/YDL069C:QRI7/YDL104C:REG1/YDR028C:PEX10/YDR265W:GIP2/YER054C:RIM15/YFL033C:RAD6/YGL058W:PRE9/YGR135W:MSM1/YGR171C:IXR1/YKL032C:ELF1/YKL160W:MST1/YKL194C:NAP1/YKR048C:BRE2/YLR015W:MRPL4/YLR439W:RAS2/YNL098C:MRPS12/YNR036C:ISM1/YPL040C:SSN3/YPL042C:LGE1/YPL055C:MSD1/YPL104W:UME1/YPL139C:YME1/YPR…
	6412	translation	11 out of 53 genes, 20.8%	206 out of 3684 background genes, 5.6%	0.03966	MRPL16/YBL038W:TRM7/YBR061C:MRPL37/YBR268W:MTF2/YDL044C:CBS1/YDL069C:MSM1/YGR171C:MST1/YKL194C:MRPL4/YLR439W:MRPS12/YNR036C:ISM1/YPL040C:MSD1/YPL104W
	43043	peptide biosynthetic process	11 out of 53 genes, 20.8%	208 out of 3684 background genes, 5.6%	0.04327	MRPL16/YBL038W:TRM7/YBR061C:MRPL37/YBR268W:MTF2/YDL044C:CBS1/YDL069C:MSM1/YGR171C:MST1/YKL194C:MRPL4/YLR439W:MRPS12/YNR036C:ISM1/YPL040C:MSD1/YPL104W
