# Supplementary material for: Genomewide mechanisms of chronological longevity by dietary restriction in budding yeast
Source: Aging Cell. 2018 Mar 25;17(3):e12749. doi: 10.1111/acel.12749 (PMC5946063; doi:10.1111/acel.12749)
Supplement: Supplementary file 13 [file ACEL-17-e12749-s013.xlsx]

## Sheet: readme
Data S3. Functional clusters of DR genes with diminished or enhanced lifespan extension
This file contains clusters from kappa analysis for strains with either negative effect (Data_S3_lowLE) or postive effects (Data_S3_highLE) in lifespan extension (LE)
Cluster_name	Manually curated name, based on functions reported for grouped gene-deletions
Gene_name	Standard name
Description	Gene description from Saccharomyces Genome Database
s_Gln	relative survival coefficient in glutamine medium (calculated as the slope from a robust fit of all days measure of fluorescence expressed as the ln(mut/ref))
s_GABA	relative survival coefficient in GABA medium (calculated as the slope from a robust fit of all days measure of fluorescence expressed as the ln(mut/ref))
LE	Lifespan extension index, (s_Gln+1/s_GABA+1)

## Sheet: Data_S3_lowLE
Cluster_name	Gene_name	Description	s_Gln	s_GABA	LE
I. RIBONUCLEOPROTEIN COMPLEX	ARX1	Nuclear export factor for the ribosomal pre-60S subunit	0.0127365	0.00101371	0.988425
	BRR1	snRNP protein component of spliceosomal snRNPs	0.00972787	-0.0178663	0.972672
	BUD27	Unconventional prefoldin protein involved in translation initiation	0.0208874	0.00503442	0.984471
	JJJ1	Co-chaperone that stimulates the ATPase activity of Ssa1p	0.0123149	-0.0177797	0.970272
	LSM7	Lsm (Like Sm) protein	0.0198985	0.00536659	0.985752
	RRP8	Nucleolar S-adenosylmethionine-dependent rRNA methyltransferase	0.0421061	0.0207014	0.97946
	SLX9	Protein required for pre-rRNA processing	0.0222201	-0.0125909	0.965946
II. TRANS-GOLGI NETWORK	DRS2	Trans-golgi network aminophospholipid translocase (flippase)	0.0300638	0.0160344	0.98638
	KEX2	Kexin, a subtilisin-like protease (proprotein convertase)	-0.0092273	-0.0351118	0.973874
	SAC1	Phosphatidylinositol phosphate (PtdInsP) phosphatase	0.0171598	-0.0098789	0.973417
	VMA11	Vacuolar ATPase V0 domain subunit c	0.00479477	-0.0105977	0.984681
III. REENTRY INTO MITOTIC CELL CYCLE	FAR11	Protein involved in recovery from cell cycle arrest	0.0122542	-0.00711033	0.98087
	FAR7	Protein involved in recovery from pheromone-induced cell cycle arrest	0.000712571	-0.0230143	0.97629
	FAR8	Protein involved in recovery from pheromone-induced cell cycle arrest	0.00354402	-0.0181162	0.978416
	IES5	Non-essential INO80 chromatin remodeling complex subunit	-0.0123452	-0.0228208	0.989393
IV. AUTOPHAGY	ATG12	Ubiquitin-like modifier involved in autophagy and the Cvt pathway	-0.0326044	-0.0450666	0.987118
	ATG13	Regulatory subunit of the Atg1p signaling complex	-0.0144862	-0.0386012	0.975531
	ATG14	Autophagy-specific subunit of phosphatidylinositol 3-kinase complex I	-0.0216587	-0.0351085	0.986252
	ATG16	Conserved protein involved in autophagy	-0.0174526	-0.0335153	0.983652
	ATG18	Phosphoinositide binding protein	0.00188427	-0.0234808	0.974683
	ATG5	Conserved protein involved in autophagy and the Cvt pathway	-0.0240382	-0.0443771	0.97916
	OPI8	Dubious open reading frame; unlikely to encode a functional protein	-0.00757384	-0.0195978	0.987884
	PEP8	Vacuolar protein component of the retromer	-0.000229992	-0.0106277	0.9896
	VAM6	Guanine nucleotide exchange factor for the GTPase Gtr1p	0.0108871	-0.0123677	0.976996
	VPS28	Component of the ESCRT-I complex	-0.027711	-0.0614676	0.965281
	VPS30	Subunit of phosphatidylinositol (PtdIns) 3-kinase complexes I and II	-0.0261324	-0.044049	0.981603
	VPS38	Part of a Vps34p phosphatidylinositol 3-kinase complex	0.00198449	-0.0181229	0.979932
	VPS4	AAA-ATPase involved in multivesicular body (MVB) protein sorting	-0.0481032	-0.059317	0.98822
	YPT7	Rab family GTPase	-0.0446442	-0.0563188	0.98778
V. TRANSLATION	MRP7	Mitochondrial ribosomal protein of the large subunit	-0.00685857	-0.0217291	0.985027
	MRPL7	Mitochondrial ribosomal protein of the large subunit	0.0147275	-0.0282177	0.957678
	RPL16A	Ribosomal 60S subunit protein L16A	0.0273481	0.00555675	0.978789
	RPL43B	Ribosomal 60S subunit protein L43B	0.0128811	0.00151833	0.988782
	RPP2A	Ribosomal protein P2 alpha	0.0152767	0.00284022	0.987751
	RPS18A	Protein component of the small (40S) ribosomal subunit	0.0204716	0.00149664	0.981406
	RPS18B	Protein component of the small (40S) ribosomal subunit	0.0300629	0.016286	0.986625
	RPS1A	Ribosomal protein 10 (rp10) of the small (40S) subunit	0.0224016	0.00755914	0.985483
	RPS21A	Protein component of the small (40S) ribosomal subunit	0.0237728	0.0117717	0.988278
VI. ELECTRON TRANSPORT CHAIN	ATP18	Subunit of the mitochondrial F1F0 ATP synthase	-0.00819988	-0.0239638	0.984106
	KGD2	Dihydrolipoyl transsuccinylase	0.0146131	-0.00736887	0.978335
	PET117	Protein required for assembly of cytochrome c oxidase	0.000201043	-0.0181179	0.981685
	QCR2	Subunit 2 of ubiquinol cytochrome-c reductase (Complex III)	-0.00309736	-0.0172187	0.985835
VII. MITOCHONDRION	ATP18	Subunit of the mitochondrial F1F0 ATP synthase	-0.00819988	-0.0239638	0.984106
	COQ5	2-hexaprenyl-6-methoxy-1,4-benzoquinone methyltransferase	0.00320806	-0.0126226	0.98422
	COX18	Protein required for membrane insertion of C-terminus of Cox2p	0.00460326	-0.0123721	0.983102
	DCS1	Non-essential hydrolase involved in mRNA decapping	-0.01	-0.0283911	0.981423
	FUM1	Fumarase	-0.0545486	-0.0713333	0.982247
	KGD2	Dihydrolipoyl transsuccinylase	0.0146131	-0.00736887	0.978335
	MBP1	Transcription factor	-0.0101782	-0.0268613	0.983145
	MRP10	Mitochondrial ribosomal protein of the small subunit	-0.0319207	-0.042444	0.98913
	MRP7	Mitochondrial ribosomal protein of the large subunit	-0.00685857	-0.0217291	0.985027
	MRPL25	Mitochondrial ribosomal protein of the large subunit	-0.000661901	-0.0140186	0.986635
	MRPL7	Mitochondrial ribosomal protein of the large subunit	0.0147275	-0.0282177	0.957678
	MSK1	Mitochondrial lysine-tRNA synthetase	-0.0157599	-0.0357318	0.979708
	OAR1	Mitochondrial 3-oxoacyl-[acyl-carrier-protein] reductase	0.013059	0.00184209	0.988928
	OCT1	Mitochondrial intermediate peptidase	-0.0160595	-0.0262316	0.989662
	PET117	Protein required for assembly of cytochrome c oxidase	0.000201043	-0.0181179	0.981685
	QCR2	Subunit 2 of ubiquinol cytochrome-c reductase (Complex III)	-0.00309736	-0.0172187	0.985835
	RPL16A	Ribosomal 60S subunit protein L16A	0.0273481	0.00555675	0.978789
	RPS21A	Protein component of the small (40S) ribosomal subunit	0.0237728	0.0117717	0.988278
VIII. HISTONE & tRNA MODIFICATION	EAF6	Subunit of the NuA4 acetyltransferase complex	0.0226567	0.00439024	0.982138
	ELP3	Subunit of Elongator complex	0.0161043	-0.00359086	0.980617
	KTI12	Protein that plays a role in modification of tRNA wobble nucleosides	0.00767425	-0.00986223	0.982597
	NCS2	Protein required for uridine thiolation of Lys(UUU) and Glu(UUC) tRNAs	0.00623036	-0.00942594	0.984441
	OPI7	Dubious open reading frame; unlikely to encode a functional protein	0.000482816	-0.0107563	0.988766
	RCO1	Essential component of the Rpd3S histone deacetylase complex	0.0131571	4.84157e-06	0.987019
	SGF11	Integral subunit of SAGA histone acetyltransferase complex	0.0305297	0.0160859	0.985984
	SIS2	Negative regulatory subunit of protein phosphatase 1 (Ppz1p)	-0.0054132	-0.0195901	0.985746
IX. TRANSPORT THROUGH MEMBRANES	AIM18	Putative protein of unknown function	-0.0021247	-0.0142699	0.987829
	AIM33	Putative protein of unknown function, highly conserved across species	0.00344578	-0.00924308	0.987355
	AIM9	Putative protein of unknown function	0.00175787	-0.00918921	0.989072
	ART5	Protein proposed to regulate endocytosis of plasma membrane proteins	0.00451541	-0.00914624	0.9864
	AXL2	Integral plasma membrane protein	0.00747595	-0.00951419	0.983136
	BDH2	Putative medium-chain alcohol dehydrogenase with similarity to BDH1	0.00025982	-0.0135329	0.986211
	BSC1	Protein of unconfirmed function	-0.00739411	-0.0190137	0.988294
	CIS1	Protein of unknown function found in mitochondria	-0.0214912	-0.0319634	0.989298
	CRT10	Protein involved in transcriptional regulation of RNR2 and RNR3	0.00360257	-0.0116565	0.984796
	ECM22	Sterol regulatory element binding protein	0.0140944	-0.00421809	0.981942
	ERP3	Protein with similarity to Emp24p and Erv25p	0.00396066	-0.0108283	0.985269
	HAL9	Putative transcription factor containing a zinc finger	-0.00482772	-0.0205376	0.984214
	HER1	Protein of unknown function	-0.00430372	-0.020344	0.98389
	INP54	Phosphatidylinositol 4,5-bisphosphate 5-phosphatase	0.012091	-0.00061842	0.987442
	IRC18	Protein involved in outer spore wall assembly	0.00192349	-0.0109384	0.987163
	IZH3	Membrane protein involved in zinc ion homeostasis	0.016334	-0.00235118	0.981615
	MBB1	Putative protein of unknown function	0.0147453	-9.05218e-05	0.98538
	NGL3	3-5 exonuclease specific for poly-A RNAs	-0.000354492	-0.0105981	0.989753
	PUG1	Plasma membrane protein involved in protoprophyrin and heme transport	-0.000377829	-0.0120261	0.988347
	TBS1	Putative protein of unknown function	-0.00671166	-0.0177644	0.988873
	WWM1	WW domain containing protein of unknown function	0.0126727	0.00190821	0.98937
	YBL081W	Non-essential protein of unknown function	0.00114927	-0.0116085	0.987257
	YCR099C	Putative protein of unknown function	0.00214787	-0.0212434	0.976659
	YDL199C	Putative transporter	0.0010871	-0.00950928	0.989415
	YFR006W	Putative X-Pro aminopeptidase	0.000259296	-0.0103606	0.989383
	YIL152W	Putative protein of unknown function	0.0518281	0.0364522	0.985382
	YML079W	Non-essential protein of unknown function	0.00176818	-0.0137497	0.984509
	YMR114C	Protein of unknown function	-0.000741063	-0.0292665	0.971453
	YNL115C	Putative protein of unknown function	-0.00119149	-0.0171377	0.984035
	YNL234W	Protein of unknown function with similarity to globins	0.014395	0.00246942	0.988244
	YPL068C	Protein of unknown function	0.0120952	-0.00183167	0.98624
	YPR003C	Putative sulfate permease	0.0132962	0.000720855	0.98759
X. ESTABLISHMENT OF NUCLEUS LOCALIZATION	DYN1	Cytoplasmic heavy chain dynein	-0.000198041	-0.0135415	0.986654
	DYN3	Dynein light intermediate chain (LIC)	-0.0103571	-0.0224477	0.987783
	JNM1	Component of the yeast dynactin complex	-0.0132803	-0.0249406	0.988183
	NUM1	Protein required for nuclear migration	-0.00197417	-0.0212884	0.980648
	PAC1	Involved in nuclear migration, part of the dynein/dynactin pathway	-0.00448815	-0.0167868	0.987646
XI. PEROXISOME	PEX13	Peroxisomal importomer complex component	-9.37069e-05	-0.0107694	0.989323
	PEX21	Peroxin required for peroxisomal matrix protein targeting	0.00277638	-0.0111426	0.98612
	PEX5	Peroxisomal membrane signal receptor for peroxisomal matrix proteins	-0.010795	-0.0222324	0.988438
	YIG1	Protein that interacts with glycerol 3-phosphatase	-0.000533348	-0.0124087	0.988118

## Sheet: Data_S3_highLE
Cluster_name	Gene_name	Description	s_Gln	s_GABA	LE
XII. CELL DIFFERENTIATION	DFG16	Probable multiple transmembrane protein	-0.00115598	0.0155051	1.01668
	IME2	Serine/threonine protein kinase involved in activation of meiosis	-0.0216197	0.00590814	1.02814
	KDX1	Protein kinase	-0.0549034	-0.00593301	1.05182
	PRR1	Serine/threonine protein kinase	-0.0152413	-0.00229298	1.01315
	RIM101	Cys2His2 zinc-finger transcriptional repressor	-0.0112884	0.0234047	1.03509
	RIM13	Calpain-like cysteine protease	0.000192045	0.0229003	1.0227
	RIM9	Plasma membrane protein of unknown function	-0.000351031	0.011577	1.01193
	SHY1	Mitochondrial inner membrane protein required for complex IV assembly	-0.0205303	-0.0100811	1.01067
	YIR016W	Putative protein of unknown function	-0.00639983	0.0134885	1.02002
XIII. REGULATION OF TRANSCRIPTION	ASH1	Component of the Rpd3L histone deacetylase complex	-3.83291e-05	0.0135543	1.01359
	BAS1	Myb-related transcription factor	0.00942698	0.0333562	1.02371
	RSF2	Zinc-finger protein	-0.0168063	0.0119432	1.02924
	SIR1	Protein involved in silencing at mating-type loci HML and HMR	-0.0242429	-0.00876632	1.01586
	YAP7	Putative basic leucine zipper (bZIP) transcription factor	-0.0114993	-0.000898712	1.01072
XIV. CELLULAR METABOLIC PROCESS	EFM1	Lysine methyltransferase	-0.0111427	-0.000118289	1.01115
	GLO1	Monomeric glyoxalase I	-0.0146157	-0.00360798	1.01117
	NMD4	Protein that may be involved in nonsense-mediated mRNA decay	-0.0266589	-0.000814329	1.02655
	SDS23	Protein involved in cell separation during budding	-0.012013	0.00141585	1.01359
	SOL4	6-phosphogluconolactonase	-0.00971497	0.00349833	1.01334
	YDR391C	Putative protein of unknown function	-0.0142278	0.00123301	1.01568
	YGR237C	Putative protein of unknown function	-0.0336833	0.000930156	1.03582
XV. MITOCHONDRIAL MEMBRANE & TRANSLATION	ATP10	Assembly factor for the F0 sector of mitochondrial F1F0 ATP synthase	-0.0169667	-0.00637682	1.01077
	ATP14	Subunit h of the F0 sector of mitochondrial F1F0 ATP synthase	-0.0184789	-0.00465379	1.01409
	ATP4	Subunit b of the stator stalk of mitochondrial F1F0 ATP synthase	-0.0397377	-0.00495547	1.03622
	CBS1	Mitochondrial translational activator of the COB mRNA	-0.0272607	-0.0141291	1.0135
	CBT1	Protein involved in 5 RNA end processing	-0.0255816	-0.0013982	1.02482
	CMC1	Copper-binding protein of the mitochondrial intermembrane space	-0.0146443	0.00200703	1.0169
	COQ2	Para hydroxybenzoate polyprenyl transferase	-0.0385399	-0.00894918	1.03078
	COX10	Heme A:farnesyltransferase	-0.0187916	-0.00206862	1.01704
	COX11	Protein required for delivery of copper to Cox1p	-0.030361	-0.0122611	1.01867
	CRD1	Cardiolipin synthase	-0.0227285	-0.0104573	1.01256
	EXO5	Mitochondrial 5-3 exonuclease and sliding exonuclease	-0.0678401	-0.0444195	1.02513
	GEP4	Mitochondrial phosphatidylglycerophosphatase (PGP phosphatase)	0.00472285	0.0281132	1.02328
	GRS1	Cytoplasmic and mitochondrial glycyl-tRNA synthase	-0.00100309	0.0237833	1.02481
	ISM1	Mitochondrial isoleucyl-tRNA synthetase	-0.0435411	-0.0303465	1.0138
	MIP1	Mitochondrial DNA polymerase gamma	-0.00134439	0.0110842	1.01245
	MRP49	Mitochondrial ribosomal protein of the large subunit	-0.015428	-0.000819017	1.01484
	MRPL16	Mitochondrial ribosomal protein of the large subunit	-0.0281512	-0.017969	1.01048
	MRPL37	Mitochondrial ribosomal protein of the large subunit	-0.0485202	-0.0306468	1.01878
	MRPL38	Mitochondrial ribosomal protein of the large subunit	-0.0428159	-0.00318117	1.04141
	MRPL4	Mitochondrial ribosomal protein of the large subunit	-0.0302263	-0.0169876	1.01365
	MRPS12	Mitochondrial protein	-0.0543765	-0.043962	1.01101
	MRS2	Mitochondrial inner membrane Mg(2+) channel	-0.0269019	-0.00708179	1.02037
	MSD1	Mitochondrial aspartyl-tRNA synthetase	-0.0379513	-0.021446	1.01716
	MSM1	Mitochondrial methionyl-tRNA synthetase (MetRS)	-0.0304414	-0.0161431	1.01475
	MSS116	Mitochondrial transcription elongation factor	-0.0264364	-0.00594356	1.02105
	MSS2	Peripherally bound inner membrane protein of the mitochondrial matrix	-0.0309463	-0.0170056	1.01439
	MST1	Mitochondrial threonyl-tRNA synthetase	-0.0423651	-0.0253867	1.01773
	MTF2	Mitochondrial protein that interacts with mitochondrial RNA polymerase	-0.0340084	-0.0203438	1.01415
	OMS1	Protein integral to the mitochondrial membrane	-0.0109069	-0.000458884	1.01056
	PPA2	Mitochondrial inorganic pyrophosphatase	-0.0284165	-0.00732655	1.02171
	QCR6	Subunit 6 of the ubiquinol cytochrome-c reductase complex	-0.0180186	-0.00399217	1.01428
	QCR7	Subunit 7 of ubiquinol cytochrome-c reductase (Complex III)	-0.0195527	-0.007448	1.01235
	QRI7	Protein involved in threonylcarbamoyl adenosine biosynthesis	-0.0244239	-0.0111896	1.01357
	RIM9	Plasma membrane protein of unknown function	-0.000351031	0.011577	1.01193
	RPL17B	Ribosomal 60S subunit protein L17B	0.000611606	0.0151698	1.01455
	RPL19B	Ribosomal 60S subunit protein L19B	-0.0150293	0.00516535	1.0205
	RPL2B	Ribosomal 60S subunit protein L2B	-0.0175248	0.00674933	1.02471
	RPL34B	Ribosomal 60S subunit protein L34B	-0.0190801	-0.00272225	1.01668
	RPL40A	Ubiquitin-ribosomal 60S subunit protein L40A fusion protein	0.0179371	0.0334251	1.01522
	RPL40B	Ubiquitin-ribosomal 60S subunit protein L40B fusion protein	0.0108516	0.0396504	1.02849
	RPL41B	Ribosomal 60S subunit protein L41B	0.00290859	0.0156803	1.01273
	RPL8B	Ribosomal 60S subunit protein L8B	0.000755143	0.0129921	1.01223
	RPS8A	Protein component of the small (40S) ribosomal subunit	-0.0152632	0.00886254	1.0245
	RRG8	Putative protein of unknown function	-0.0400352	-0.0245752	1.0161
	SHY1	Mitochondrial inner membrane protein required for complex IV assembly	-0.0205303	-0.0100811	1.01067
	YME1	Catalytic subunit of i-AAA protease complex	-0.0300055	-0.0164499	1.01397
XVI. PROTEIN TARGETING TO VACUOLE	APS3	Small subunit of the clathrin-associated adaptor complex AP-3	-0.00940024	0.002775	1.01229
	COG6	Component of the conserved oligomeric Golgi complex	-0.0232941	-0.0109463	1.01264
	COG8	Component of the conserved oligomeric Golgi complex	-0.0177725	-0.00220554	1.01585
	SEC22	R-SNARE protein	-0.0107371	-0.000431204	1.01042
	VAM3	Syntaxin-like vacuolar t-SNARE	-0.0456929	-0.0324809	1.01384
	VPS29	Subunit of the membrane-associated retromer complex	-0.0117035	-0.00107091	1.01076
	VPS35	Endosomal subunit of membrane-associated retromer complex	-0.0353455	0.0138417	1.05099
	VPS45	Protein of the Sec1p/Munc-18 family	-0.000897597	0.0105777	1.01149
	VPS51	Component of the GARP (Golgi-associated retrograde protein) complex	-0.0191107	-0.00614116	1.01322
	VPS8	Membrane-binding component of the CORVET complex	-0.0216393	0.00405763	1.02627
XVII. FUNGAL-TYPE CELL WALL	CWP1	Cell wall mannoprotein that localizes to birth scars of daughter cells	-0.0105393	0.00136171	1.01203
	CWP2	Covalently linked cell wall mannoprotein	0.0209535	0.0358525	1.01459
	DSE2	Daughter cell-specific secreted protein with similarity to glucanases	-0.0170716	-0.00259478	1.01473
	TIR3	Cell wall mannoprotein	-0.0118057	0.00604293	1.01806
XVIII. ER & COFACTOR TRANSPORT	AAC1	Mitochondrial inner membrane ADP/ATP translocator	0.00273027	0.0143127	1.01155
	AIM39	Putative protein of unknown function	-0.0300741	-0.0161301	1.01438
	COS10	Protein of unknown function	-0.0128001	0.00470786	1.01773
	ERP5	Protein with similarity to Emp24p and Erv25p	-0.0181222	-0.00538203	1.01298
	HMX1	ER localized heme oxygenase	-0.0170086	-0.00405151	1.01318
	IZH4	Membrane protein involved in zinc ion homeostasis	-0.0183009	0.00415463	1.02287
	JID1	Probable Hsp40p co-chaperone	-0.0101921	0.00274863	1.01307
	PNT1	Mitochondrial integral inner membrane protein	-0.00969075	0.00367033	1.01349
	RTT10	WD40 domain-containing protein involved in endosomal recycling	-0.0155465	-0.00149998	1.01427
	TPC1	Mitochondrial membrane transporter	-0.0137145	0.00288725	1.01683
	UBX7	UBX (ubiquitin regulatory X) domain-containing protein	-0.0120507	-0.00113102	1.01105
	YIP3	Protein localized to COPII vesicles	0.00211963	0.0143397	1.01219
XIX. RESPONSE TO EXTRACELLULAR STIMULUS	ISC10	Protein required for sporulation	-0.00981527	0.00032569	1.01024
	MAK32	Protein necessary for stability of L-A dsRNA-containing particles	-0.0202724	-0.00454162	1.01606
	MBR1	Protein involved in mitochondrial functions and stress response	-0.00988385	0.000446513	1.01043
	MET12	Protein with MTHFR activity in vitro	-0.0115016	0.00393354	1.01561
	SPG4	Protein required for high temperature survival during stationary phase	-0.00930626	0.00227202	1.01169
	STB6	Protein that binds Sin3p in a two-hybrid assay	-0.0125986	0.00427672	1.01709
