# Supplementary material for: Genomewide mechanisms of chronological longevity by dietary restriction in budding yeast
Source: Aging Cell. 2018 Mar 25;17(3):e12749. doi: 10.1111/acel.12749 (PMC5946063; doi:10.1111/acel.12749)
Supplement: Supplementary file 14 [file ACEL-17-e12749-s014.xlsx]

## Sheet: Readme
Data S4. Media recipes and detailed preparation procedures
This workbook describes the composition and procedures to prepare all media recipes used in Campos et al. (2018)
Nitrogen restriction media
This sheet contains the instructions to prepare dietary restriction media (nitrogen) for chronological lifespan experiments.
Glucose restriction media
This sheet contains the instructions to prepare media for calorie restriction assays.
Low-fluorescence medium
This sheet contains the instructions to prepare outgrowth medium for all lifespan experiments.
Amino acid mix
This sheet details the amino acid compositions used for all aging media

## Sheet: Nitrogen restriction media
Media with different nitrogen sources were prepared to elicit a dietary restriction effect in chronological lifespan assays as indicated in the text.
MATERIALS
Difco™ Yeast Nitrogen Base w/o Amino Acids (ref 291940)
Difco™ Yeast Nitrogen Base w/o Amino Acids and Ammonium Sulfate (ref 233520)
D-(+)- Glucose (Sigma G2870)
Yeast Synthetic Drop-out Medium Supplements without uracil (Sigma Y1501)
Uracil (Sigma, U0750)
Glutamine (Sigma, G3126)
g-Aminobutyric acid (Sigma, A2129)
Methionine (Sigma, M9625)
Asparagine (Sigma, A0884)
Phenylalanine (Sigma, P2126)
Leucine (Sigma, L8000)
Isoleucine (Sigma, I2752)
Valine (Sigma, V0500)
PROTOCOL
1. Before mixing any of the components 1.79 g of Uracil were added to the Synthetic Drop-out mix (20 g) to obtain a complete amino acid mix
2. For 1 liter of non-restricted nitrogen media mix together:
	- 1.7 g Yeast Nitrogen Base w/o Amino Acids and Ammonium Sulfate
	- 20 g Glucose
	- 2 g Complete Amino Acid mix
	- Add one of the following nitrogen sources (25 mM):
		2.58 g g-Aminobutyric acid(Dietary restriction)
		3.65g Glutamine (non-restricted)
		3.3 g Asparagine
		4.2 g Phenylalanine
		2.99 g Valine
		3.28 g Leucine
		3.28 g Isoleucine
		3.73 g Methionine
		3.78 g ammonium sulfate
3. Add the components to 500 ml of deionized water and dissolve
4. Add deionized water to make 1 liter of medium.
5. Filter sterilize.

## Sheet: Glucose restriction media
Media with different concentrations of glucose were prepared to validate calorie restriction effects in chronological lifespan assays as indicated in the text.
MATERIALS
Difco™ Yeast Nitrogen Base w/o Amino Acids (ref 291940)
D-(+)- Glucose (Sigma G2870)
Yeast Synthetic Drop-out Medium Supplements without uracil (Sigma Y1501)
Uracil (Sigma, U0750)
PROTOCOL
1. Before mixing any of the components 1.79 g of Uracil were added to the Synthetic Drop-out mix (20 g) to obtain a complete amino acid mix
2. For 1 liter of SC medium mix together:
	- 6.7 g Yeast Nitrogen Base w/o Amino Acids
	- 20 g Glucose for non-restricted medium or:
	- 5 g Glucose for calorie restriction
	- 2 g Complete Amino Acid mix
3. Add the components to 500 ml of deionized water and dissolve
4. Add deionized water to make 1 liter of medium.
5. Filter sterilize.

## Sheet: Garay et al. Medium
This medium was prepared to for all chronological lifespan assays in Garay et al. 2014
MATERIALS
Difco™ Yeast Nitrogen Base w/o Amino Acids (ref 291940)
D-(+)- Glucose (Sigma G2870)
Yeast Synthetic Drop-out Medium Supplements without uracil (Sigma Y1501)
Uracil (Sigma, U0750)
Sodium phosphate- Na2HPO4 (J.T. Baker 2828-20)
Citric acid (Sigma, C0759)
PROTOCOL
1. Before mixing any of the components 1.79 g of Uracil were added to the Synthetic Drop-out mix (20 g) to obtain a complete amino acid mix
2. For 1 liter of SC medium mix together:
	- 6.7 g Yeast Nitrogen Base w/o Amino Acids
	- 20 g Glucose for non-restricted medium or:
	- 5 g Glucose for calorie restriction
	- 2 g Complete Amino Acid mix
	- 9.11 g Sodium phosphate
	- 3.44 g Citric acid
3. Add the components to 500 ml of deionized water and dissolve
4. Add deionized water to make 1 liter of medium.
5. Filter sterilize.

## Sheet: Low-fluorescence medium
YNB-low fluorescence medium was used for outgrowth cultures in all chronological lifespan assays.
PROTOCOL
1. For 1 liter of YNB-low fluorescence medium mix together:
	-5 g	(NH4)2SO4
	-1 g	KH2PO4
	- 0.5 g	MgSO4
	- 0.1 g	NaCl
	- 0.1 g	CaCl2
	- 20 g	D-(+)- Glucose (Sigma G2870)
	- 0.79 g	CSM (complete supplement mixture, MP)
3. Add the components to 500 ml of deionized water and dissolve
4. Add 1 militer of trace element stock*.
5. Add 1 militer of vitamin stock**.
4. Add deionized water to make 1 liter of medium.
5. Filter sterilize.
*Trace element stock
- Mix the indicated amount of components together:
	50mg	H3BO4
	4mg	CuSO4
	10mg	KI
	20mg	FeCl3
	40mg	MnSO4
	20mg	Na2MoO4
	40mg	ZnSO4
- Bring to 100 ml with deionized water.
** Vitamin stock
- Mix the indicated amount of components together:
	0.2mg	Biotin
	40mg	Calcium pantothenate
	200mg	Inositol
	40mg	Niacin
	20mg	Para-amino benzoic acid
	40mg	Pyroxidine HCl
	40mg	Thiamine HCl
- Bring to 100 ml with deionized water.

## Sheet: Amino acid mix composition
Component amount per liter of medium (mg)*
Adenine	18
p-Aminobenzoic acid	8
Leucine	380
Alanine	76
Arginine	76
Asparagine	76
Aspartic acid	76
Cysteine	76
Glutamic acid	76
Glutamine	76
Glycine	76
Histidine	76
myo-Inositol	76
Isoleucine	76
Lysine	76
Methionine	76
Phenylalanine	76
Proline	76
Serine	76
Threonine	76
Tryptophan	76
Tyrosine	76
Uracil	76
Valine	76
*After adding Uracil
Notes:
Yeast Synthetic Drop-out Medium Supplements without uracil (Sigma Y1501) was used
38 mg uracil per gram were added to the final mix
