# Supplementary material for: Genomewide mechanisms of chronological longevity by dietary restriction in budding yeast
Source: Aging Cell. 2018 Mar 25;17(3):e12749. doi: 10.1111/acel.12749 (PMC5946063; doi:10.1111/acel.12749)
Supplement: Supplementary file 15 [file ACEL-17-e12749-s015.xlsx]

## Sheet: README
Data S5. TFRank output files
TFRank results as of February 2017: http://www.yeastract.com/formfindregulators.php
Unknown gene/ORF name(s), 'OPI8', 'OPI7', 'YML102C-A', 'YML095C-A', 'OPI9', 'YCL026C'.
Documented regulations are filtered by:
- DNA binding plus expression evidence;
- TF acting as activator or inhibitor.
- Heat diffusion coefficient: 0.25

## Sheet: OUTPUT TFRank
Rank	Transcription Factor	Regulations in Yeastract	Weight	Target ORF/Genes
1	Ace2p	4777	3.15141	SSA1 SWC3 FLC2 BDH2 BUD14 ACH1 FUS3 RPL19b RPS8a YBL081W SEA4 UGA2 GAL7 GAL1 HMT1 TRM7 SLM4 RXT2 FES1 PHO88 MUD1 GRS1 ATG14 TBS1 EXO5 SEC66 PYC2 MRPL37 YBR292C BUD3 MXR2 VAC17 MAK32 MAK31 FUB1 RMD1 BSC1 MTF2 MRP10 MBP1 CBS1 VAM6 THI3 QRI7 PHO2 MSS2 STF1 RPL41b UFD2 YDL199C GDH2 YDL241W TPS2 ARX1 SWF1 KGD2 NUM1 NGG1 PEX5 YDR250C CCC2 RNH202 SUR2 SWR1 YDR391C SXM1 RPS18a STP1 GRX2 APA2 GLC3 CAN1 YE…
2	Ash1p	3188	2.94272	SSA1 SWC3 DRS2 FLC2 BDH2 BUD14 ACH1 FUS3 RPL19b RPS8a GAL1 HMT1 TRM7 FES1 PHO88 MUD1 GRS1 ATG14 TBS1 EXO5 PYC2 MRPL37 VAC17 MAK32 MAK31 FUB1 RMD1 ERP3 BSC1 MTF2 MRP10 MBP1 YDL068W VAM6 THI3 QRI7 PHO2 RPL41b AIR2 UFD2 YDL199C GDH2 YDL241W TPS2 ARX1 SWF1 NUM1 NGG1 MSS116 YDR250C CCC2 RNH202 RTT103 SNX41 RPS18a STP1 APA2 CAN1 YEL068C CHZ1 AIM9 BOI2 BMH1 WWM1 RIM15 YFR006W QCR6 YFR035C BNA6 IRC7 MIG1…
3	Tec1p	3819	2.80944	VPS8 SSA1 DRS2 FLC2 BDH2 BUD14 ACH1 FUS3 RPL19b SEA4 UGA2 GAL7 GAL1 SLM4 RXT2 ATG14 TBS1 EXO5 SEC66 YBR174C YBR226C YBR292C BUD3 VAC17 MAK32 FUB1 YCR099C RMD1 YDL032W BSC1 MTF2 MBP1 YDL068W CBS1 VAM6 QRI7 PHO2 MSS2 AIR2 YDL187C UFD2 YDL199C YDL241W REG1 SAC6 KGD2 NUM1 NGG1 YDR250C CCC2 RNH202 RTT103 SWR1 SNX41 STP1 GRX2 APA2 GLC3 CAN1 YEL068C PET117 BMH1 PUG1 RIM15 YFR006W FAR7 ATG18 YFR035C IRC7…
4	Sfp1p	4337	2.54942	SSA1 BDH2 ACH1 FUS3 RPL19b RPS8a YBL081W GAL7 GAL1 HMT1 TRM7 SLM4 RXT2 FES1 PHO88 MUD1 GRS1 ATG14 EXO5 SEC66 ATG12 YBR219C YBR226C MRPL37 MXR2 MAK32 FUB1 YCR099C BSC1 MTF2 MRP10 CBS1 UFD2 YDL199C GDH2 YDL241W TPS2 RRP8 ARX1 SWF1 SAC6 KGD2 NUM1 NGG1 PEX5 CCC2 RNH202 RTT103 SUR2 SWR1 YDR391C SXM1 SNX41 RPS18a GRX2 APA2 GLC3 YEL068C PET117 AIM9 PDA1 WWM1 BUD27 RIM15 YFR006W QCR6 YFR035C BNA6 MIG1 SD…
5	Ste12p	3853	2.45226	VPS8 SSA1 SWC3 DRS2 FLC2 BDH2 BUD14 ACH1 FUS3 RPL19b RPS8a YBL081W SEA4 GAL7 GAL1 SLM4 RXT2 PHO88 ATG14 TBS1 YBR174C YBR226C MRPL37 YBR292C BUD3 MXR2 VAC17 MAK32 YCR099C RMD1 YDL032W BSC1 MTF2 MRP10 MBP1 YDL068W VAM6 QRI7 MSS2 STF1 RPL41b AIR2 YDL187C UFD2 YDL199C YDL241W KGD2 NGG1 PEX5 YDR250C RNH202 RTT103 SWR1 SNX41 APA2 GLC3 CAN1 PET117 AIM9 IES5 BMH1 PUG1 BUD27 RIM15 YFR006W FAR7 ATG18 QCR6 …
6	Bas1p	3003	2.35908	VPS8 SSA1 FLC2 BDH2 BUD14 ACH1 FUS3 RPL19b RPS8a YBL081W UGA2 GAL7 GAL1 FES1 GRS1 TBS1 ATG12 PYC2 YBR219C MXR2 VAC17 MAK32 RMD1 BSC1 MBP1 THI3 QRI7 STF1 AIR2 YDL199C GDH2 YDL241W TPS2 SWF1 KGD2 MRPL7 CCC2 YDR391C SXM1 RPS18a STP1 GRX2 APA2 GLC3 CHZ1 IES5 PUG1 RIM15 YFR006W FAR7 ATG18 QCR6 IRC7 MIG1 SDS23 SGF73 CLG1 PEF1 COX18 MRPL25 PAC10 TPC1 PRE9 YGR237C PEX21 SOL4 RIM101 EPT1 DSE2 AIM18 RPL2b …
7	Snf6	3003	2.18908	SWD1 RPS8a GAL1 HMT1 TEC1 RXT2 TBS1 GLK1 YCR099C BSC1	ATG9 TPS2 KGD2 ARG82 PEX5 RTT103 UBC8 PDA1 BST1 CAF16 FAR7 MAD1 YGL109W PAC10 SLX9 GOS1 AIM18 TIR3 SIM1 YIL163C RPE1 YJR038C STB6 SAC1 UTH1 YKR073C ESL2 FPS1 RPL8b NYV1 YLR269C YLR311C NMA1 ATG23 CPR3 MVP1 FAR8 AAC1 KAR5 ATG16 GLC8 MSK1 YNL115C JJJ1 EGT2 ATG3 COQ2 CKA2 MDM32 ISU2 DGA1 PAC1 PMT3 SSN3 VPS28 SET6 AFT2 ACM1 CSR2 VPS4 GDB1
8	Msn2p	3417	2.09813	SSA1 BDH2 ACH1 FUS3 RPL19b UGA2 GAL1 HMT1 TRM7 SLM4 FES1 PHO88 ATG14 TBS1 EXO5 YBR174C PYC2 YBR219C YBR292C BUD3 MXR2 MAK31 FUB1 RMD1 ERP3 BSC1 YDL068W STF1 YDL187C YDL199C GDH2 REG1 TPS2 RRP8 ARX1 SAC6 NUM1 MSS116 MRPL7 PEX5 YDR250C CCC2 SUR2 SWR1 YDR391C GRX2 GLC3 CAN1 PET117 IES5 BMH1 PUG1 WWM1 BUD27 RIM15 ATG18 QCR6 YFR035C IRC7 SDS23 RAD6 SGF73 COX18 PAC10 SLX9 PDX1 YGR237C PEX21 LSC2 SOL4 Y…
9	Yrm1p	2606	1.78617	BDH2 RPL19b RPS8a UGA2 TRM7 PHO88 ATG12 BUD3 MXR2 BSC1 MTF2 MRP10 THI3 PHO2 MSS2 TPS2 RRP8 SAC6 KGD2 NGG1 MRPL7 SUR2 SNX41 RPS18a APA2 CAN1 BMH1 BUD27 RIM15 YFR006W MIG1 MAD1 CLG1 DOC1 PEF1 COX18 ART5 MRPL25 LSC2 ERP5 DMA1 EPT1 DSE2 STB5 CTF8 AIM18 TIR3 RPL2b RPL34b FIS1 HOP1 KTR7 SIM1 AXL2 RPL40a YIL152W YIR014W HAL5 YJL169W RPL17b GON7 RAV1 UTR1 RPA12 RPL43b MDM35 CMC1 KDX1 MRP49 MRPL38 ASH1 CB…
10	Gcn4p	2995	1.7585	VPS8 SSA1 DRS2 FLC2 BDH2 BUD14 ACH1 FUS3 RPL19b RPS8a YBL081W UGA2 GAL1 HMT1 SLM4 FES1 PHO88 MUD1 ATG14 SEC66 YBR174C PYC2 YBR219C MRPL37 BUD3 VAC17 MAK31 YCR099C ERP3 YDL032W BSC1 MTF2 CBS1 VAM6 QRI7 PHO2 MSS2 STF1 RPL41b YDL187C YDL199C GDH2 YDL241W TPS2 RRP8 ARX1 SWF1 SAC6 KGD2 NGG1 MSS116 PEX5 YDR250C CCC2 SWR1 SNX41 RPS18a GRX2 APA2 GLC3 CAN1 BMH1 PDA1 PUG1 BUD27 YFR006W FAR7 QCR6 BNA6 IRC7 …
11	Ixr1p	1733	1.73306	VPS8 ACH1 FUS3 FES1 ATG14 ATG12 MRPL37 MAK32 BSC1 MRP10 TPS2 ARX1 KGD2 MRPL7 SNX41 GRX2 GLC3 AIM9 IES5 BOI2 PDA1 BUD27 YFR006W ATG18 YFR035C BNA6 IRC7 MIG1 SDS23 SGF73 MAD1 LSC2 SOL4 SNF6 RIM101 DMA1 EPT1 DSE2 TIR3 HOP1 SPO22 SIM1 CSM2 AXL2 YIL141W MHP1 TDH1 RPL17b EAF6 RSF2 IXR1 CWP2 PRR1 MRP49 KKQ8 CBT1 VPS51 MET1 LMO1 ENT4 SDH2 NYV1 CCW12 SHH4 VTA1 ECM22 DCS1 ECM38 YLR334C CIS1 YLR374C SKI2 MR…
12	Abf1p	2816	1.72322	SSA1 SWC3 FLC2 BDH2 ACH1 FUS3 RPL19b RPS8a SEA4 HMT1 TRM7 SLM4 RXT2 FES1 PHO88 GRS1 EXO5 PYC2 YBR219C MRPL37 BUD3 MXR2 VAC17 YCR099C ERP3 YDL032W BSC1 MTF2 MBP1 PHO2 STF1 RPL41b YDL187C UFD2 GDH2 RRP8 SWF1 MSS116 PEX5 RNH202 RTT103 SUR2 SWR1 YDR391C STP1 GRX2 GLC3 IES5 BMH1 PDA1 PUG1 WWM1 BUD27 RIM15 QCR6 YFR035C IRC7 SDS23 PEF1 MRPL25 SOL4 SNF6 RIM101 NEL1 SSF1 LRP1 GEP4 DMA1 EPT1 DSE2 AIM18 TIR…
13	Msn4p	2568	1.64894	SSA1 FLC2 BDH2 ACH1 SEA4 UGA2 GAL7 GAL1 HMT1 TRM7 FES1 GRS1 ATG14 YBR219C YBR292C BUD3 MXR2 MAK31 ERP3 YDL032W BSC1 STF1 YDL187C YDL199C GDH2 REG1 TPS2 RRP8 ARX1 SAC6 NUM1 MSS116 MRPL7 PEX5 YDR250C CCC2 YDR391C GRX2 GLC3 PET117 PUG1 WWM1 YFR006W FAR7 ATG18 YFR035C BNA6 SDS23 RAD6 SLX9 PDX1 PEX21 SOL4 YHL005C SNF6 NEL1 SSF1 LRP1 WSS1 RPL2b RPL34b FIS1 HOP1 SPO22 SGA1 YIL141W YIL152W YIL163C YIR016…
14	Rap1p	3002	1.5296	VPS8 SSA1 SWC3 FLC2 BDH2 RPL19b RPS8a YBL081W GAL1 HMT1 TRM7 SLM4 RXT2 PHO88 GRS1 EXO5 YBR219C BUD3 VAC17 YDL032W MBP1 QRI7 STF1 RPL41b YDL187C YDL241W REG1 SWF1 NGG1 MSS116 RTT103 SUR2 YDR391C RPS18a STP1 GRX2 CAN1 CHZ1 PET117 AIM9 IES5 BMH1 PDA1 WWM1 BUD27 YFR006W FAR7 ATG18 QCR6 YFR035C BNA6 SDS23 SGF73 MAD1 DOC1 YGR015C PEF1 ART5 PAC10 TPC1 PDX1 SOL4 RIM101 SSF1 LRP1 EPT1 DSE2 STB5 TIR3 RPL2b…
15	Yap1p	3456	2.03709	VPS8 SSA1 DRS2 FLC2 BDH2 ACH1 FUS3 RPL19b RPS8a YBL081W UGA2 GAL7 GAL1 HMT1 TRM7 RXT2 FES1 PHO88 MUD1 GRS1 TBS1 SEC66 YBR174C PYC2 YBR226C MRPL37 YBR292C BUD3 MAK32 MAK31 FUB1 YCR099C YDL032W BSC1 YDL068W MSS2 RPL41b YDL187C UFD2 GDH2 YDL241W REG1 TPS2 RRP8 ARX1 SWF1 KGD2 MRPL7 YDR250C CCC2 SUR2 SWR1 YDR391C SXM1 SNX41 RPS18a STP1 GRX2 APA2 GLC3 CAN1 YEL068C AIM9 BMH1 PDA1 PUG1 BUD27 RIM15 QCR6 I…
16	Rim101p	1855	1.85867	BUD14 UGA2 RXT2 FES1 MUD1 ATG12 PYC2 MRPL37 MAK32 BSC1 MTF2 MBP1 MSS2 YDL241W REG1 RRP8 SAC6 NGG1 PEX5 CCC2 RNH202 RTT103 STP1 CHZ1 BMH1 QCR6 BNA6 MIG1 COX18 PAC10 SLX9 RSR1 YGR237C LSC2 RIM101 SSF1 LRP1 WSS1 DSE2 TIR3 SGA1 TDH1 PEP8 SRS2 IME2 HAL5 SET2 GON7 UTR1 CBF1 BUD4 MDM35 MNN4 MEH1 NAP1 SIS2 ENT4 FPS1 BRE2 CCW12 VTA1 CIS1 SKI2 RPS1a PSP2 PIF1 MVP1 ERG5 KAR5 RCO1 YMR114C HFA1 MGL2 GLC8 RAS2…
17	Cbf1p	1525	1.56579	SSA1 DRS2 FLC2 ACH1 RPS8a UGA2 PYC2 YCR099C RMD1 BSC1 QRI7 GDH2 YDL241W TPS2 ARX1 NUM1 PEX5 RNH202 SUR2 YDR391C RPS18a GRX2 APA2 GLC3 PET117 IES5 BOI2 BMH1 BUD27 RIM15 QCR6 SDS23 YGR015C PAC10 MSM1 SOL4 NEL1 WSS1 RPL2b SPO22 TDH1 PEP8 SRS2 FBP26 SET2 RPL17b CBF1 RPL43b KTI12 CMC1 MRPL38 MNN4 DYN1 RPS21a MET1 SIS2 RPL40b SIR1 VTA1 HRD3 DCS1 ATP14 ECM38 VPS38 MRPL4 YPT7 PSP2 NGL3 MVP1 PKR1 DOM34 BR…
18	Cst6p	2732	1.51058	BDH2 RPL19b RPS8a YBL081W UGA2 HMT1 TRM7 RXT2 FES1 PHO88 GRS1 SEC66 YBR219C MRPL37 RMD1 BSC1 MTF2 MRP10 YDL068W CBS1 STF1 RPL41b AIR2 GDH2 YDL241W TPS2 SAC6 MSS116 YDR250C RNH202 RTT103 SWR1 RPS18a APA2 GLC3 PET117 AIM9 WWM1 YFR006W QCR6 IRC7 RAD6 MAD1 MRPL25 PAC10 TPC1 PRE9 RSR1 PDX1 YGR237C LSC2 SOL4 YHL005C LRP1 GEP4 DMA1 EPT1 DSE2 TIR3 RPL2b RPL34b KTR7 SGA1 SIM1 RPL16a AXL2 RPL40a RPE1 VPS35…
19	Fkh1p	2633	1.47911	VPS8 SSA1 FLC2 BUD14 RPL19b RPS8a YBL081W SLM4 FES1 PHO88 MUD1 GRS1 EXO5 ATG12 PYC2 BUD3 VAC17 FUB1 YCR099C ERP3 BSC1 MRP10 CBS1 AIR2 YDL199C GDH2 TPS2 RRP8 SUR2 SXM1 RPS18a GRX2 GLC3 CAN1 BMH1 PDA1 WWM1 RIM15 QCR6 YFR035C MIG1 SDS23 SGF73 MAD1 DOC1 PAC10 SLX9 MSM1 SNF6 TCD1 DMA1 EPT1 DSE2 TIR3 RPL2b RPL34b FIS1 SIM1 RPL16a RPL40a YIR016W MHP1 TDH1 SRS2 RPE1 YJL169W RPL17b GON7 MBB1 RAV1 BUD4 RSF…
20	Tup1p	2663	1.36758	VPS8 BDH2 FUS3 RPL19b RPS8a UGA2 TRM7 FES1 PHO88 GRS1 EXO5 SEC66 ATG12 YBR219C YBR226C RMD1 BSC1 AIR2 SAC6 NGG1 MSS116 PEX5 RNH202 RTT103 SWR1 SNX41 RPS18a GLC3 BMH1 BUD27 YFR006W YFR035C BNA6 IRC7 SDS23 RAD6 MAD1 DOC1 PAC10 SLX9 TRS65 MSM1 PDX1 YGR237C LSC2 SOL4 YHL005C RIM101 TCD1 GEP4 DMA1 EPT1 WSS1 DSE2 CTF8 TIR3 RPL2b RPL34b KTR7 SGA1 SIM1 RPL16a AXL2 MHP1 TDH1 PEP8 IME2 RPE1 VPS35 SET2 RPL1…
21	Stb5p	1163	1.31757	FLC2 BDH2 ACH1 GAL1 HMT1 ATG14 MBP1 YDL068W RPL41b RRP8 YDR250C BMH1 PDA1 BUD27 SDS23 SLX9 TPC1 SSF1 LRP1 DMA1 EPT1 DSE2 STB5 RPL2b FIS1 SGA1 CSM2 RPE1 MBB1 BUD4 RPL43b IXR1 TEF4 KTI12 NAP1 BAS1 CCW12 ECM22 ECM38 YLR334C YLR374C MRPL4 ATP18 ERG5 RCM1 YNL092W KRE1 COS10 AIM39 RIB4 TMC1 LSC1 GAC1 WTM2 MRS2 DIG1 LGE1 ALD6 VPS28 ELP3 RTT10 YPL205C RBD2 CLN2 FUM1 AXL1
22	Cin5p	2181	1.24821	SSA1 SWC3 BDH2 ACH1 RPL19b HMT1 FES1 SEC66 PYC2 MRPL37 MAK32 BSC1 MTF2 MRP10 MBP1 RPL41b YDL199C GDH2 REG1 TPS2 NUM1 YDR250C RNH202 SUR2 SNX41 RPS18a STP1 APA2 GLC3 CAN1 BMH1 PDA1 PUG1 YFR006W YFR035C BNA6 SDS23 YGR015C MRPL25 TPC1 MSM1 SOL4 LRP1 DMA1 EPT1 WSS1 DSE2 STB5 TIR3 SPO22 SGA1 SIM1 RPL16a YIL141W RPL40a YIR014W MHP1 TDH1 SRS2 IME2 HAL5 GON7 MBB1 CBF1 RPA12 RPL43b RSF2 IXR1 MDM35 STB6 TE…
23	Pho2p	1075	1.23631	ACH1 UGA2 FES1 EXO5 MAK31 ERP3 MBP1 PHO2 GDH2 YDL241W KGD2 YDR391C PDA1 YFR006W QCR6 MRPL25 PAC10 TPC1 RSR1 SOL4 CTF8 FIS1 SIM1 TDH1 IME2 IXR1 MDM35 MRP49 KKQ8 SAC1 NAP1 SDH2 CCW12 VTA1 HMX1 UCC1 ARV1 YLR255C DCS1 ATP14 ECM38 YLR374C MRPL4 AIM33 DYN3 DOM34 RAS2 YNL115C LSM7 HAL9 RIB4 YOR309C MET12 ALD6 ELP3 BRR1
24	Sok2p	2257	1.21516	SSA1 FLC2 BDH2 ACH1 GAL1 HMT1 SLM4 FES1 PHO88 GRS1 ATG14 ATG12 YBR219C MAK32 FUB1 BSC1 MBP1 YDL241W REG1 TPS2 SAC6 KGD2 SUR2 YDR391C GRX2 APA2 GLC3 CAN1 BMH1 WWM1 RIM15 YFR006W ATG18 QCR6 YFR035C BNA6 IRC7 ART5 SLX9 TPC1 PRE9 YGR237C PEX21 LSC2 SOL4 SNF6 RIM101 NEL1 DSE2 STB5 AIM18 TIR3 RPL34b FIS1 SPO22 SGA1 SIM1 YIR014W YIR016W MHP1 TDH1 IME2 RPE1 FBP26 RPL17b RAV1 RPL43b RSF2 IXR1 STB6 TEF4 CW…
25	Stp1p	722	1.11747	SEA4 GAL7 FES1 BUD3 MAK32 YDL241W PEX5 CCC2 SUR2 STP1 QCR6 YFR035C SOL4 SSF1 TIR3 SIM1 TDH1 SRS2 CWP2 KDX1 MET1 HMX1 CIS1 SKI2 GIM5 MGL2 CUE1 JNM1 PCL1 KRE1 AIM39 WSC3 YOL118C YOR331C ISM1 DIG1 VPS28 YPL068C VPS30 RBD2
26	Spt23p	1828	1.10385	VPS8 SSA1 FLC2 BDH2 ACH1 RPL19b RPS8a SEA4 GAL7 HMT1 FES1 PHO88 MAK32 UFD2 GDH2 YDL241W TPS2 MSS116 YDR391C SNX41 RPS18a APA2 AIM9 BMH1 PUG1 ATG18 QCR6 YFR035C IRC7 SDS23 MAD1 CLG1 COX18 PRE9 TRS65 YGR237C PEX21 RIM101 DMA1 DSE2 RPL2b RPL34b HOP1 SGA1 SIM1 RPL16a RPL40a YIL152W MHP1 TDH1 PEP8 RPE1 VPS35 FBP26 HAL5 RPL17b RPA12 BUD4 OAR1 TEF4 CWP2 KDX1 KKQ8 ASH1 MNN4 DYN1 RHO4 BAS1 FPS1 BRE2 IZH3 …
27	Rsf2p	434	1.08369	ACH1 RPL19b RMD1 YDL032W BSC1 PET117 YHL005C TIR3 HOP1 SPO22 SIM1 YIL141W YJL169W RSF2 YJR128W RHO4 RRT7 SHH4 YLR255C YLR374C SHH3 ATG16 COG6 MSK1 YNL234W PCL1 COQ2 DFG16 ISM1 ALD6 ELP3 CLN2 YPR092W
28	Ino4p	1464	1.07035	FLC2 BDH2 ACH1 UGA2 GAL7 HMT1 PHO88 TBS1 ATG12 MRPL37 MAK31 ERP3 MTF2 CBS1 VAM6 THI3 QRI7 PHO2 MSS2 UFD2 YDL241W ARX1 SAC6 MSS116 MRPL7 CCC2 RNH202 SUR2 YDR391C SNX41 IES5 IRC7 MIG1 YGR015C PEF1 COX18 ART5 MRPL25 PRE9 TRS65 MSM1 LSC2 SOL4 NEL1 SSF1 DMA1 EPT1 TIR3 HOP1 SPO22 SGA1 IRC18 MHP1 TDH1 SRS2 VPS35 SET2 GON7 RPL43b RSF2 YJR128W MDM35 STB6 TEF4 MRP49 MRPL38 MST1 CBT1 CCW12 VTA1 ECM22 VID22 …
29	Ecm22p	532	1.06743	DRS2 FES1 GRS1 BSC1 MRP10 REG1 APA2 NEL1 TIR3 IRC18 SRS2 IXR1 OAR1 MRP49 SHH4 ECM22 ARV1 NMA1 RIM13 PPA2 NPR1 YNL234W PCL1 LEM3 AIM39 CKB2 TMC1 YOR309C ISM1 ATP4 COX10 AFT2
30	Mbp1p	698	1.06671	VPS8 SSA1 SLM4 MAK32 ERP3 MTF2 MBP1 RNH202 SUR2 YDR391C QCR6 PAC10 SOL4 ERP5 DSE2 TIR3 SIM1 AXL2 YIL141W TDH1 BUD4 MDM35 CWP2 ASH1 SAC1 CCW12 ECM38 MRPL4 ALG9 PCL1 TMC1 WTM2 ALD6 COX10 RBD2 CLN2
31	Aft2p	523	1.05605	DRS2 UGA2 SLM4 FES1 MXR2 YDL032W QRI7 CCC2 SNX41 APA2 CHZ1 BMH1 SDS23 DMA1 PEP8 CBF1 CMC1 HMX1 YLR255C DCS1 MRPL4 RCO1 GLC8 RAS2 PCL1 IZH4 TMC1 HER1 LGE1 ATP4 VPS30 PEP4 AFT2
32	Xbp1p	1406	1.03893	SSA1 ACH1 FUS3 YBL081W FES1 GRS1 PYC2 YBR226C BUD3 VAC17 CBS1 UFD2 YDL241W SAC6 KGD2 SUR2 CAN1 PUG1 YFR006W ATG18 BNA6 MIG1 ART5 RSR1 PEX21 LSC2 SOL4 EPT1 DSE2 CTF8 TIR3 KTR7 SGA1 SIM1 AXL2 IRC18 TDH1 HAL5 CBF1 BUD4 IXR1 CWP2 KDX1 ASH1 MST1 MNN4 MEH1 IZH3 CCW12 ECM22 ATP14 ECM38 NMA1 CIS1 NMD4 PIF1 AIM33 NGL3 ERG5 KAR5 RCO1 SHH3 PKR1 MRP7 RCM1 LSM7 NPR1 YNL234W PCL1 YPT11 YNR040W COQ2 WSC3 LSC1 G…
33	Hap2p	1614	1.02257	SLM4 PHO88 GRS1 SEC66 ATG12 YBR219C MRPL37 MXR2 FUB1 BSC1 MRP10 SAC6 KGD2 MSS116 RPS18a GRX2 YEL068C BUD27 YFR006W QCR6 YFR035C IRC7 PAC10 SOL4 GEP4 DSE2 RPL34b RPL16a RPL40a YIL152W RPE1 VPS35 HAL5 SET2 RPL17b GON7 RPA12 EAF6 RPL43b IXR1 MDM35 STB6 CWP2 ELF1 MRPL38 SAC1 RPS21a SIS2 RPL40b SDH2 NYV1 CCW12 HRD3 ECM22 ARV1 ATP14 VPS38 VID22 YLR374C YPT7 RPS18b YML079W ATP18 YML084W YML089C GIM5 COQ…
34	Mig1p	453	0.999044	SWC3 GAL1 FES1 GRS1 MTF2 SUR2 PET117 WWM1 QCR6 MIG1 SOL4 TDH1 CBF1 FPS1 NYV1 YLR269C DCS1 COQ5 KAR5 RAS2 YNL234W PCL1 IZH4 ALD6 ATP4 CSR2 BRR1 RRG8
35	Fkh2p	2040	0.968493	VPS8 SSA1 FLC2 ACH1 RPS8a TRM7 SLM4 FES1 PHO88 MUD1 GRS1 EXO5 PYC2 BUD3 VAC17 FUB1 ERP3 BSC1 MRP10 YDL068W RPL41b AIR2 YDL199C GDH2 KGD2 NUM1 RNH202 SUR2 IES5 BMH1 PDA1 BUD27 RIM15 QCR6 YFR035C IRC7 SGF73 MAD1 SNF6 LRP1 DSE2 TIR3 FIS1 SIM1 RPL16a RPL40a YIR014W MHP1 TDH1 RPE1 RPL17b MBB1 BUD4 RSF2 YJR128W IXR1 MDM35 TEF4 CWP2 KTI12 MNN4 SAC1 RPS21a SIS2 RPL40b CCW12 PEX13 UCC1 ECM22 ECM38 NMA1 YL…
36	Arr1p	1602	0.96073	SWC3 BDH2 BUD14 ACH1 RPL19b GAL7 MUD1 GRS1 TBS1 YBR174C MXR2 MAK32 MAK31 MTF2 STF1 AIR2 GDH2 YDL241W REG1 TPS2 MSS116 SUR2 YDR391C GLC3 AIM9 PDA1 PUG1 WWM1 YFR006W ATG18 BNA6 IRC7 MIG1 RAD6 CLG1 COX18 RSR1 TRS65 SOL4 YHL005C EPT1 AIM18 RPL2b RPL34b SIM1 AXL2 YIR016W RPL17b RAV1 RPL43b RSF2 OAR1 KTI12 PRR1 KKQ8 MNN4 RPS21a SIR1 NYV1 CCW12 HMX1 YLR269C NMA1 SKI2 RPS1a YPT7 RPS18b COQ5 MVP1 FAR8 SHH…
37	Swi5p	1945	0.958028	FLC2 BDH2 BUD14 ACH1 RPL19b RPS8a UGA2 GAL7 GAL1 HMT1 FES1 PHO88 MUD1 GRS1 YDL032W BSC1 MTF2 MBP1 VAM6 PHO2 STF1 RPL41b YDL199C GDH2 TPS2 ARX1 SWF1 MSS116 PEX5 CCC2 SUR2 YDR391C SNX41 RPS18a STP1 GRX2 GLC3 CAN1 PDA1 BUD27 YFR006W FAR7 RAD6 CLG1 DOC1 YGR237C SOL4 SNF6 SSF1 EPT1 DSE2 TIR3 RPL2b RPL34b FIS1 SGA1 SIM1 RPL16a AXL2 RPL40a YIL152W YIL163C TDH1 IME2 FBP26 HAL5 RPL17b RAV1 RPA12 RPL43b IX…
38	Hal9p	273	0.942084	FUB1 RMD1 MBP1 YDL068W RRP8 RSF2 MET1 BAS1 RCM1 YNL234W PCL1 YNR040W HAL9 IZH4 DGA1 LGE1 QCR2
39	Rpn4p	1787	0.88978	SSA1 BDH2 ACH1 FUS3 RPL19b RPS8a UGA2 GAL7 GAL1 FES1 PHO88 GRS1 YBR174C PYC2 MAK32 AIR2 GDH2 YDL241W REG1 TPS2 ARX1 SAC6 MSS116 CCC2 SUR2 SWR1 YDR391C SXM1 GLC3 YEL068C AIM9 BMH1 PDA1 PUG1 BUD27 YFR006W MIG1 DOC1 PRE9 RSR1 LSC2 SOL4 YHL005C EPT1 RPL34b RPL16a AXL2 IRC18 TDH1 VPS35 RPL17b RAV1 RPL43b RSF2 OAR1 CWP2 PRR1 KDX1 MNN4 SAC1 RPS21a DCS1 YLR374C SKI2 RPS1a YPT7 PSP2 RPS18b RAD52 YML089C C…
40	Mcm1p	1672	0.85317	DRS2 BDH2 RPL19b UGA2 HMT1 SLM4 PHO88 MUD1 GRS1 YBR219C BSC1 MTF2 REG1 TPS2 RRP8 SWF1 KGD2 NUM1 PEX5 CCC2 SUR2 SNX41 STP1 GRX2 GLC3 BOI2 PDA1 BUD27 FAR7 ATG18 QCR6 PAC10 PRE9 PDX1 YGR237C SOL4 SNF6 SSF1 LRP1 SIM1 CSM2 YIR016W IRC18 MHP1 RPE1 HAL5 YJL169W BUD4 RPL43b RSF2 IXR1 STB6 TEF4 ASH1 CBT1 VPS51 MET1 BAS1 SDH2 CCW12 DCS1 ATP14 YLR334C YLR374C MRPL4 PPZ1 GIM5 COQ5 PKR1 VAC7 MSK1 MKT1 YNL234W…
41	Tbs1p	102	0.823543	IRC7 YJR128W CWP2 IZH3 ATP18 YML084W YML089C
42	Wtm2p	169	0.821563	BSC1 TPS2 GLC3 QCR6 SOL4 YLR374C YNL115C PCL1 IZH4 BUB3 WTM2
43	Mig3p	1670	0.820971	SSA1 FLC2 BDH2 RPS8a YBL081W UGA2 GAL7 GAL1 RXT2 MUD1 SEC66 YBR292C MAK32 BSC1 MTF2 YDL187C YDL199C GDH2 YDL241W SAC6 NUM1 NGG1 CCC2 SUR2 YDR391C SNX41 GRX2 GLC3 CAN1 CHZ1 PDA1 FAR7 QCR6 BNA6 IRC7 MIG1 SGF73 YGR015C YHL005C LRP1 ERP5 RPL34b HOP1 SIM1 AXL2 IRC18 RPE1 UTR1 EAF6 IXR1 STB6 CMC1 MNN4 SIS2 BAS1 SHH4 HMX1 YLR269C DCS1 ATP14 ECM38 YLR334C CIS1 NMD4 YLR374C MRPL4 GIM5 COQ5 NGL3 YMR114C PE…
44	Met4p	1549	0.808618	SSA1 FLC2 BDH2 BUD14 RPL19b RPS8a GAL1 HMT1 RXT2 FES1 PYC2 MAK32 YCR099C YDL068W UFD2 GDH2 TPS2 RRP8 NUM1 YDR391C RPS18a GRX2 APA2 GLC3 PET117 AIM9 IES5 BMH1 YFR035C MIG1 DOC1 RSR1 SOL4 RIM101 GEP4 WSS1 DSE2 RPL2b RPL34b SGA1 SIM1 YIL163C TDH1 SRS2 RPE1 FBP26 RPL17b CBF1 TEF4 CWP2 MNN4 SAC1 RPS21a MET1 RPL40b SDH2 IZH3 NYV1 HMX1 ECM22 DCS1 ECM38 NMD4 RPS1a RPS18b RAD52 COG8 AIM33 MVP1 FAR8 JNM1 R…
45	Dig1p	4	0.794277	DIG1
46	Ngg1p	69	0.790022	YLR269C TMC1
47	Hsf1p	1739	0.78017	SSA1 ACH1 FUS3 RPL19b RPS8a UGA2 GAL1 HMT1 FES1 SEC66 YBR219C MXR2 FUB1 YCR099C BSC1 PHO2 MSS2 YDL199C RNH202 RPS18a GLC3 YEL068C CHZ1 PET117 IRC7 SDS23 DOC1 MRPL25 PAC10 SOL4 DSE2 STB5 RPL2b RPL34b SPO22 KTR7 SIM1 RPL16a AXL2 RPL40a IRC18 MHP1 TDH1 PEP8 SET2 RPL17b GON7 RPL43b IXR1 OAR1 TEF4 KTI12 MNN4 RPS21a RPL40b SIR1 FPS1 SHH4 HMX1 HRD3 YLR255C DCS1 RPS1a RPS18b RAD10 ERG5 PKR1 RIM13 HFA1 PE…
48	Tye7p	1238	0.777426	SWC3 BDH2 BUD14 FUS3 RPL19b TRM7 SEC66 YBR226C MRPL37 VAC17 MRP10 PHO2 RPL41b SWF1 SAC6 RPS18a GRX2 CHZ1 BOI2 BMH1 PDA1 BUD27 YFR006W SDS23 DOC1 COX18 ART5 TPC1 PRE9 RIM101 LRP1 DMA1 EPT1 DSE2 RPL34b SIM1 RPL16a RPL40a TDH1 GON7 CBF1 RPA12 RPL43b IXR1 MDM35 TEF4 CWP2 PRR1 CMC1 ELF1 MRPL38 SAC1 MEH1 RPS21a RPL40b BRE2 NYV1 ATP14 YLR374C MRPL4 RPS18b YML079W ATP18 YML084W GIM5 PKR1 PPA2 MRP7 YNL115…
49	Ume6p	1472	0.766592	SSA1 FLC2 ACH1 UGA2 GAL7 GAL1 TRM7 FES1 ATG14 TBS1 VAC17 YDL199C GDH2 YDL241W ARX1 MRPL7 WWM1 BUD27 YFR035C IRC7 DOC1 RSR1 PEX21 LSC2 SOL4 DSE2 TIR3 RPL2b RPL34b HOP1 SPO22 KTR7 SGA1 SIM1 CSM2 RPL16a AXL2 YIL141W RPL40a YIL152W YIL163C YIR014W YIR016W IRC18 TDH1 IME2 VPS35 RPL17b BUD4 KKQ8 ASH1 MST1 RHO4 RPL40b RRT7 NYV1 SHH4 UCC1 MEC3 ECM38 NMA1 YLR334C CIS1 RAD52 AIM33 YML089C NGL3 SHH3 PKR1 HF…
50	Pho4p	1409	0.758631	SSA1 SWC3 DRS2 BDH2 ACH1 RPL19b RPS8a PYC2 VAC17 VAM6 QRI7 PHO2 RPL41b YDL241W TPS2 SAC6 CCC2 SUR2 RPS18a GRX2 GLC3 PDA1 WWM1 ATG18 QCR6 RAD6 CLG1 SLX9 PRE9 MSM1 SOL4 DMA1 DSE2 STB5 TIR3 RPL34b HOP1 SPO22 KTR7 SGA1 RPL16a RPL40a TDH1 PEP8 SRS2 IME2 RPE1 HAL5 YJL169W RPL17b CBF1 RPL43b YJR128W OAR1 CWP2 PRR1 ASH1 MNN4 CBT1 NAP1 RPS21a RPL40b ENT4 ATP14 MRPL4 RPS1a YPT7 RPS18b ERG5 PET111 PPA2 YNL0…
51	Zap1p	1539	0.753536	DRS2 BUD14 UGA2 GAL7 GAL1 HMT1 FES1 ATG14 YBR226C MAK32 YDL032W PHO2 AIR2 YDL241W TPS2 SAC6 MSS116 SUR2 YDR391C RPS18a GRX2 APA2 GLC3 YFR006W QCR6 IRC7 SDS23 CLG1 MRPL25 TPC1 LSC2 SOL4 YHL005C SSF1 WSS1 HOP1 CSM2 YIL141W RPL40a IRC18 TDH1 SRS2 IME2 FBP26 HAL5 MDM35 OAR1 TEF4 KDX1 ASH1 MEH1 VPS51 RRT7 IZH3 NYV1 HMX1 DCS1 MEC3 SKI2 PSP2 YML084W YML089C ERG5 YMR114C RCM1 NCS2 YNL234W YNR040W COS10 I…
52	Gcr2p	1314	0.74831	VPS8 SWC3 ACH1 FUS3 RPL19b SEA4 UGA2 GAL7 VAC17 FUB1 RMD1 PHO2 YDL241W TPS2 SAC6 KGD2 MSS116 YDR391C SXM1 IES5 BMH1 QCR6 BNA6 IRC7 MIG1 PDX1 SOL4 NEL1 STB5 TIR3 RPL2b HOP1 SPO22 IRC18 TDH1 YJL169W RPL17b CBF1 KKQ8 NAP1 RPS21a MET1 SDH2 VTA1 HMX1 UCC1 ATP14 NMD4 RPS1a RPS18b ATP18 ERG5 MGL2 PET111 DYN3 RCM1 COG6 NCS2 ALG9 KEX2 PCL1 COS10 IZH4 WSC3 YOL118C TRM11 RIB4 SLG1 GAC1 WTM2 YOR309C MET12 SS…
53	Gcr1p	1635	0.732968	DRS2 ACH1 RPL19b RPS8a UGA2 HMT1 RXT2 PHO88 GRS1 SEC66 YBR219C MAK32 MRP10 QRI7 STF1 RPL41b TPS2 SAC6 NGG1 SUR2 YDR391C RPS18a GLC3 CHZ1 BMH1 PDA1 WWM1 ATG18 QCR6 IRC7 MAD1 PRE9 PDX1 LSC2 SOL4 GEP4 EPT1 DSE2 TIR3 RPL2b RPL34b SPO22 SIM1 RPL16a RPL40a TDH1 RPE1 VPS35 RPL17b GON7 RPA12 RPL43b IXR1 OAR1 STB6 TEF4 CWP2 MRP49 MRPL38 NAP1 RPS21a RPL40b SDH2 CCW12 DCS1 SKI2 MRPL4 RPS1a RPS18b ATP18 ERG5…
54	Yox1p	1429	0.717281	FUS3 YBL081W GAL7 HMT1 SLM4 BUD3 VAC17 MAK32 YCR099C ERP3 BSC1 TPS2 RRP8 ARX1 NGG1 YDR250C SUR2 SWR1 GLC3 PET117 PDA1 BUD27 YFR006W QCR6 IRC7 YGR015C MRPL25 PRE9 RSR1 SOL4 SSF1 LRP1 DMA1 DSE2 CTF8 TIR3 KTR7 SGA1 AXL2 MHP1 PEP8 RPA12 BUD4 TEF4 PRR1 ELF1 ASH1 MET1 RPL40b BAS1 ENT4 SDH2 IZH3 CCW12 YLR269C ECM38 NMD4 YLR374C SKI2 AIM33 KAR5 RIM13 DOM34 RCM1 MSK1 FAR11 JJJ1 YNL234W PCL1 IZH4 TRM11 CKB…
55	Pip2p	1307	0.656128	RPL19b GAL1 TBS1 SEC66 MRPL37 MXR2 BSC1 MRP10 QRI7 PHO2 RPL41b TPS2 SAC6 PEX5 SUR2 RPS18a GRX2 GLC3 CHZ1 PDA1 BUD27 YFR006W YFR035C SDS23 DOC1 RIM101 LRP1 DMA1 EPT1 DSE2 RPL34b SIM1 RPL16a AXL2 RPL40a YIR016W TDH1 RPL17b GON7 RPA12 RPL43b IXR1 MDM35 TEF4 KTI12 PRR1 CMC1 ELF1 MRPL38 SAC1 NAP1 RPS21a RPL40b ATP14 NMA1 YLR374C MRPL4 YPT7 RPS18b YML079W ATP18 YML084W GIM5 ERG5 PKR1 YNL115C LSM7 ALG9 …
56	Fhl1p	1248	0.633886	BDH2 RPL19b RPS8a TRM7 PYC2 YBR219C BSC1 STF1 RPL41b YDL187C YDL199C GDH2 MSS116 YDR391C SXM1 RPS18a PET117 IES5 BMH1 QCR6 YFR035C ART5 SLX9 SOL4 SNF6 RPL2b RPL34b SPO22 SGA1 SIM1 CSM2 RPL16a YIL141W RPL40a YIR014W MHP1 RPL17b RPL43b IXR1 TEF4 CWP2 KDX1 MST1 MNN4 RPS21a RPL40b LMO1 ENT4 FPS1 IZH3 CCW12 HMX1 YLR255C MEC3 NMA1 YLR334C MRPL4 RPS1a RPS18b JNM1 NST1 RAS2 PCL1 YPT11 RPP2a IZH4 GAC1 DGA…
57	Pdr1p	1440	0.6254	BDH2 ACH1 SEA4 HMT1 SLM4 FES1 RMD1 BSC1 UFD2 TPS2 ARX1 SUR2 YDR391C GLC3 BMH1 BUD27 YFR006W QCR6 IRC7 ART5 SOL4 YHL005C SSF1 TIR3 RPL2b SGA1 RPL16a MHP1 TDH1 SET2 OAR1 CWP2 KTI12 KDX1 ASH1 MNN4 SIS2 RRT7 ENT4 FPS1 HMX1 HRD3 ECM22 DCS1 CIS1 VPS38 RAD10 ERG5 RCO1 MRP7 SSN8 MKT1 LSM7 PCL1 COS10 IZH4 TRM11 TMC1 YOR111W LSC1 MDM32 GAC1 WTM2 DGA1 PAC1 YOR309C ALD6 YPL068C PEP4 YIG1 VPS4
58	Yhp1p	1288	0.622456	SSA1 FUS3 UGA2 GAL7 HMT1 BUD3 VAC17 ERP3 BSC1 MRP10 YDL241W TPS2 RRP8 ARX1 RNH202 GLC3 PET117 BUD27 FAR7 BNA6 IRC7 YGR015C COX18 RSR1 SOL4 SSF1 LRP1 ERP5 DMA1 DSE2 TIR3 RPL34b SGA1 AXL2 MHP1 PEP8 RPA12 BUD4 PRR1 ASH1 CBT1 MET1 RPL40b BAS1 ENT4 SDH2 NYV1 ECM22 ARV1 ECM38 YLR374C SKI2 AIM33 NGL3 KAR5 RCM1 MKT1 JJJ1 YNL234W PCL1 COS10 RPP2a IZH4 TRM11 TMC1 WTM2 DGK1 ISM1 DIG1 ALD6 ATG5 COX10 CLN2 BR…
59	Hap4p	998	0.618241	SSA1 SWC3 BDH2 ACH1 FUS3 YBL081W GAL1 SEC66 ATG12 RMD1 BSC1 MRP10 QRI7 STF1 YDL199C YDL241W TPS2 ARX1 KGD2 SUR2 YDR391C SNX41 GLC3 YFR006W QCR6 PAC10 TRS65 SOL4 TCD1 DSE2 SIM1 AXL2 YIL152W TDH1 SRS2 EAF6 BUD4 KKQ8 ASH1 MNN4 MEH1 NAP1 SDH2 HMX1 HRD3 YLR269C MEC3 ATP14 VPS38 ATP18 AIM33 YML089C GIM5 PKR1 PET111 DYN3 YNL092W PCL1 TRM11 LSC1 PAC1 DGK1 MET12 ALD6 ATP4 COX10 YIG1 VMA11 CLN2 FUM1 JID1 A…
60	Yrr1p	1285	0.602119	VPS8 SSA1 SWC3 BDH2 RPS8a UGA2 FES1 PHO88 MUD1 TBS1 PHO2 RPL41b NGG1 RNH202 BMH1 PDA1 RIM15 YFR006W QCR6 MAD1 CLG1 DOC1 PEF1 TIR3 RPL34b HOP1 SGA1 RPL40a YIR014W TDH1 HAL5 YJL169W RPL43b RSF2 TEF4 CWP2 MNN4 RPL40b SIR1 IZH3 CCW12 PEX13 YLR255C NMA1 CIS1 YLR374C RPS18b ATP18 YML084W YML089C ERG5 ATG16 HFA1 SSN8 MSK1 RAS2 PCL1 YPT11 COS10 RPP2a IZH4 TRM11 MKK1 PNT1 PAC1 YOR309C YOR331C DIG1 LGE1 AL…
61	Aft1p	1406	0.600694	SSA1 FLC2 BDH2 UGA2 FES1 YBR219C BUD3 MAK31 BSC1 MRP10 STF1 YDL199C TPS2 ARX1 CCC2 APA2 GLC3 WWM1 BUD27 SDS23 PAC10 LSC2 SOL4 WSS1 AIM18 TIR3 HOP1 SGA1 SIM1 RPL40a IME2 SET2 MBB1 RSF2 TEF4 CWP2 KDX1 MET1 BAS1 BRE2 IZH3 HMX1 DCS1 MEC3 CIS1 YPT7 RPS18b RAD52 AIM33 ERG5 KAR5 RIM13 PET111 DOM34 NST1 YNL092W YNL115C YNR040W IZH4 WSC3 TRM11 TMC1 GAC1 YOR331C VPS30 ATG5 PEP4 COX10 AFT2 CSR2 MMS1
62	Reb1p	1017	0.595808	BDH2 GAL1 RXT2 EXO5 SEC66 YBR219C BSC1 MRP10 GDH2 REG1 ARX1 NGG1 MSS116 YDR391C RPS18a IES5 WWM1 BUD27 ATG18 IRC7 SDS23 SGF73 DOC1 PAC10 PRE9 RPL2b CSM2 RPL40a YIR014W YIR016W SRS2 IME2 RPE1 RPL17b GON7 YJR128W STB6 TEF4 KDX1 MEH1 NAP1 MET1 SIS2 NYV1 CCW12 UCC1 YPT7 ATP18 PKR1 GLC8 DOM34 MSK1 NST1 YNL092W YNL115C JJJ1 KRE1 YNR040W ULS1 LGE1 YPL068C ATP4 CLN2 APL4 CSR2 JID1 MMS1
63	Flo8p	978	0.595552	ACH1 FUS3 RPL19b UGA2 MUD1 TBS1 RMD1 BSC1 MRP10 PHO2 GDH2 YDL241W TPS2 RRP8 YDR391C GRX2 GLC3 BMH1 YFR035C BNA6 SDS23 TPC1 SOL4 RIM101 EPT1 STB5 TIR3 SIM1 CSM2 RPL17b RSF2 YJR128W IXR1 OAR1 CWP2 KTI12 ASH1 CBT1 MET1 SDH2 NYV1 CCW12 ECM38 YLR374C ATP18 RCO1 SSN8 LSM7 JJJ1 LEM3 IZH4 WSC3 DFG16 DIA2 VAM3 GAC1 ISM1 ALD6 YPL068C ELP3 PEP4 AFT2 RBD2 CLN2 APL4 MMS1 QCR2
64	Gal4p	1216	0.546032	RPL19b GAL7 GAL1 SEC66 MRPL37 MAK31 MRP10 STF1 RPL41b TPS2 SWF1 RPS18a GRX2 CHZ1 PDA1 BUD27 YFR006W SDS23 DOC1 TPC1 RIM101 LRP1 DMA1 EPT1 DSE2 RPL34b SIM1 RPL40a YIR016W TDH1 RPE1 GON7 RPA12 RPL43b MDM35 TEF4 PRR1 CMC1 ELF1 MRPL38 SAC1 NAP1 RPS21a RPL40b NMA1 YLR334C YLR374C MRPL4 PPZ1 RPS18b ATP18 YML084W GIM5 ERG5 MSK1 LSM7 ALG9 KRE1 COQ2 CRT10 WSC3 RIB4 SLG1 DFG16 YOR111W HER1 WTM2 MKK1 MET12 …
65	Cup9p	1088	0.543822	RPL19b SEC66 MRPL37 VAC17 BSC1 MRP10 MBP1 RPL41b RRP8 SWF1 RTT103 SUR2 RPS18a CHZ1 PDA1 BUD27 YFR006W SDS23 DOC1 SOL4 RIM101 LRP1 DMA1 EPT1 WSS1 DSE2 RPL34b SGA1 SIM1 AXL2 RPL40a YIR016W TDH1 RPE1 GON7 RPA12 RPL43b IXR1 MDM35 TEF4 PRR1 CMC1 ELF1 MRPL38 NAP1 RPS21a RPL40b CCW12 YLR334C YLR374C MRPL4 RPS18b YML079W ATP18 GIM5 ERG5 PET111 JNM1 DOM34 MKT1 YNL115C LSM7 ALG9 PCL1 KRE1 COQ2 CRT10 WSC3 R…
66	Gln3p	1188	0.514764	RPL19b RPS8a UGA2 GAL1 HMT1 TRM7 GRS1 ATG14 SEC66 VAC17 MAK32 YDL032W RPL41b GDH2 YDL241W RRP8 ARX1 MSS116 MRPL7 SXM1 CAN1 BUD27 FAR7 YFR035C IRC7 SSF1 LRP1 DMA1 DSE2 RPL2b RPL34b RPL16a YIL152W YIR014W YIR016W IME2 RPL17b RPA12 RPL43b IXR1 PRR1 KDX1 RPS21a IZH3 SHH4 HMX1 ATP14 ECM38 NMA1 MRPL4 RPS18b ATP18 ATG16 YNL115C LSM7 KRE1 IZH4 TRM11 WTM2 YOR309C MRS2 DIG1 MSD1 PEP4 TOM5
67	Skn7p	1058	0.511308	SSA1 SLM4 PHO88 GRS1 MAK32 BSC1 RPL41b YDL241W TPS2 SAC6 SUR2 PET117 IES5 BOI2 BMH1 PDA1 WWM1 BUD27 YFR006W SDS23 YGR015C SOL4 EPT1 TIR3 FIS1 SPO22 SGA1 RPL16a MHP1 TDH1 IME2 RSF2 IXR1 MDM35 TEF4 CWP2 KTI12 KDX1 MST1 NAP1 MET1 RPL40b CCW12 HMX1 ATP14 NMA1 YLR334C MRPL4 RPS1a ATP18 YML084W YML089C YNL092W RAS2 YNL234W PCL1 YPT11 KRE1 RPP2a RIB4 VAM3 HER1 MET12 LGE1 ALD6 PEP4 AFT2 RBD2 CLN2 FUM1 VP…
68	Pdr3p	1178	0.507846	SSA1 BDH2 ACH1 GAL7 HMT1 SLM4 RXT2 TPS2 MRPL7 SUR2 YDR391C RPS18a GLC3 PET117 PUG1 WWM1 BUD27 YFR006W IRC7 ART5 SLX9 PRE9 SOL4 YHL005C SSF1 SGA1 RPL16a YIL163C TDH1 PEP8 SET2 OAR1 TEF4 KDX1 ASH1 SAC1 ENT4 HMX1 DCS1 YLR334C CIS1 YPT7 RAD10 RCO1 MRP7 SSN8 LSM7 COS10 IZH4 WSC3 TRM11 CKB2 TMC1 MDM32 GAC1 WTM2 DGA1 YOR309C ALD6 YPL068C PEP4 YIG1 CLN2
69	Dal82p	813	0.494643	RPL19b PHO88 MXR2 MAK32 MAK31 YDL187C SWF1 KGD2 RPS18a APA2 PUG1 PAC10 TRS65 YHL005C TCD1 SSF1 TIR3 RPL2b RPL34b RPL16a RPL40a YIR016W RPE1 HAL5 RPL17b RPA12 BUD4 RPL43b CWP2 RPS21a CCW12 ARV1 ATP14 CIS1 SKI2 MRPL4 ATP18 COQ5 PKR1 PET111 CUE1 DOM34 MRP7 COG6 LEM3 YNR040W RPP2a INP54 IZH4 RIB4 PNT1 DGK1 YOR331C VMA11 RBD2 FUM1 YPR050C
70	Mga2p	1108	0.490414	SSA1 FLC2 BDH2 RPL19b RPS8a UGA2 RXT2 FES1 PHO88 YBR219C STF1 YDL241W TPS2 SAC6 SUR2 YDR391C RPS18a GRX2 GLC3 IRC7 TPC1 YGR237C LSC2 SOL4 RIM101 DSE2 TIR3 RPL2b RPL34b RPL16a RPL40a YIL152W PEP8 FBP26 RPL17b RPL43b OAR1 TEF4 KDX1 RPS21a RPL40b HMX1 HRD3 ECM22 DCS1 ECM38 RPS1a YPT7 RPS18b GIM5 NGL3 ERG5 PKR1 YNL092W RAS2 YNL115C NCS2 YNL234W KEX2 COQ2 RPP2a HAL9 IZH4 YOL118C SLG1 TMC1 HER1 WTM2 YO…
71	Hms1p	994	0.432434	SSA1 RPL19b UGA2 FES1 SEC66 MRPL37 MAK32 MRP10 MBP1 RPL41b YDL241W TPS2 SWF1 RPS18a PDA1 YFR006W SDS23 NEL1 LRP1 EPT1 DSE2 SIM1 RPL40a YIR016W TDH1 GON7 RPA12 RPL43b IXR1 MDM35 TEF4 CMC1 ELF1 NAP1 RPS21a RPL40b SDH2 IZH3 HMX1 ATP14 NMA1 YLR334C CIS1 NMD4 YLR374C MRPL4 RPS18b ATP18 YML084W GIM5 ERG5 SSN8 YNL115C LSM7 ALG9 KRE1 RIB4 SLG1 HER1 WTM2 MKK1 MRS2 MET12 DIG1 LGE1 RBD2 CLN2 FUM1 YME1 YPR05…
72	Swi4p	1070	0.431554	FUS3 SEA4 UGA2 TRM7 SLM4 EXO5 YBR219C VAC17 ERP3 MTF2 YDL187C YDL241W SUR2 BMH1 QCR6 IRC7 SDS23 RSR1 SOL4 RIM101 DSE2 TIR3 RPL34b SGA1 SIM1 AXL2 YIL141W SRS2 RPE1 GON7 IXR1 CWP2 KTI12 CCW12 YLR255C DCS1 ECM38 NMA1 MRPL4 RPS1a ERG5 PKR1 YNL115C KEX2 PCL1 WSC3 RIB4 BUB3 TMC1 DIA2 YOR111W GAC1 DGA1 YOR309C YPL068C PEP4 CLN2
73	Mga1p	704	0.422859	ACH1 FUS3 RPS8a TRM7 PHO88 ATG14 VAC17 BSC1 YDL241W MRPL7 SUR2 SWR1 SXM1 YFR006W IRC7 PRE9 SOL4 TIR3 SGA1 YIR014W YIR016W TDH1 PEP8 SRS2 BUD4 RSF2 STB6 CWP2 KTI12 RPS21a BAS1 CCW12 SHH4 YLR334C CIS1 PIF1 COQ5 PET111 VAC7 YNL234W PCL1 LEM3 RPP2a BUB3 DFG16 CKB2 DIA2 GAC1 DIG1
74	Phd1p	764	0.421927	SSA1 EXO5 YCR099C BSC1 UFD2 SUR2 GLC3 YEL068C IES5 BUD27 YFR006W QCR6 YFR035C SDS23 SOL4 SNF6 EPT1 TIR3 SGA1 SIM1 CSM2 YIL141W IME2 RPE1 RPL43b RSF2 YJR128W IXR1 CWP2 KTI12 MEH1 NAP1 SIR1 IZH3 CCW12 NMA1 YLR374C ATP18 ERG5 PCL1 KRE1 RPP2a RIB4 DFG16 VAM3 LSC1 GAC1 HER1 WTM2 MKK1 DIG1 LGE1 VPS30 PCL8 RBD2 CLN2
75	Mal33p	640	0.415018	SLM4 YBR219C VAC17 MAK32 ERP3 YDL241W SAC6 RNH202 YFR006W IRC7 LSC2 FIS1 SIM1 MDM35 STB6 TEF4 KTI12 PRR1 CMC1 ELF1 KDX1 MRP49 MRPL38 SAC1 MEH1 VPS51 NAP1 RPS21a MET1 SIS2 RPL40b SIR1 HRD3 YLR269C MRPL4 MKT1 YNL234W KEX2 PCL1 HAL9 YOL118C SLG1 DIG1 VPS30 CLN2 APL4
76	Yap5p	876	0.404428	FLC2 BDH2 BUD14 UGA2 FES1 TBS1 MXR2 MAK32 SUR2 SNX41 RPS18a YFR006W ATG18 MIG1 SOL4 NEL1 RPL2b SPO22 SGA1 RPL16a MHP1 IME2 FBP26 RPA12 BUD4 RSF2 CCW12 HRD3 YLR255C CIS1 NMD4 RPS18b COG8 PKR1 NST1 YNL092W COS10 IZH4 RIB4 GAC1 PAC1 DIG1 YPL205C VMA11 JID1 RRG8 MMS1
77	Oaf1p	892	0.403418	UGA2 GAL1 TBS1 MAK31 BSC1 RRP8 ARX1 PEX5 RNH202 GLC3 YFR006W QCR6 SLX9 PRE9 SOL4 SNF6 RIM101 SSF1 RPL34b SIM1 CBF1 RPL43b CWP2 KTI12 CMC1 MNN4 NAP1 IZH3 SHH4 YLR255C YLR269C CIS1 VID22 MRPL4 RPS18b ATP18 YML089C GIM5 SHH3 MGL2 RAS2 PCL1 KRE1 INP54 IZH4 RIB4 BUB3 TMC1 GAC1 WTM2 ISM1 DIG1 LGE1 FUM1 QCR2
78	Adr1p	828	0.401639	FLC2 ACH1 GAL7 GAL1 SLM4 YBR226C ERP3 MSS2 GDH2 RRP8 ARX1 SAC6 PEX5 APA2 GLC3 PUG1 QCR6 IRC7 SDS23 LSC2 SOL4 SNF6 SSF1 DMA1 TIR3 AXL2 YIR016W RPL43b CWP2 KTI12 MNN4 DCS1 ECM38 NMA1 MRPL4 YML089C ERG5 RAS2 IZH4 WSC3 TRM11 RIB4 LSC1 GAC1 WTM2 MKK1 DGA1 ALD6 YIG1 APL4 TOM5 ATG13 QCR2
79	Leu3p	666	0.400407	SSA1 BDH2 UGA2 PHO88 EXO5 YBR219C MAK32 THI3 NGG1 GLC3 IES5 BOI2 QCR6 YFR035C TPC1 SIM1 YIR016W MHP1 UTR1 RSF2 TEF4 KTI12 PRR1 ELF1 MNN4 MET1 SIS2 FPS1 CCW12 HMX1 NMA1 DOM34 RCM1 RPP2a IZH4 WSC3 YOL118C GAC1 HER1 MKK1 PAC1 ALD6 AXL1
80	Thi2p	799	0.390444	FUS3 RPL19b SEC66 MRPL37 MAK32 MAK31 MRP10 THI3 PHO2 RPL41b YDL187C RPS18a GRX2 PDA1 YFR006W SDS23 TCD1 LRP1 DMA1 EPT1 DSE2 RPL34b SIM1 RPL16a RPL40a YIR016W TDH1 GON7 RPA12 RPL43b IXR1 MDM35 TEF4 CMC1 ELF1 NAP1 RPS21a RPL40b SDH2 YLR334C YLR374C MRPL4 YPT7 RPS18b ATP18 YML084W GIM5 PET111 YNL115C LSM7 ALG9 KRE1 RIB4 SLG1 YOR309C DIG1 YPR050C
81	Rph1p	711	0.389252	UGA2 GAL7 FES1 ATG14 MXR2 VAC17 STF1 YDL199C YDL241W RNH202 RPS18a PET117 BMH1 PUG1 COX18 LSC2 HOP1 SPO22 KTR7 AXL2 RPL40a STB6 MST1 CBT1 SDH2 SHH4 ARV1 ECM38 CIS1 MRPL4 AIM33 COQ5 ATG16 DYN3 YNL115C WSC3 YOL118C BUB3 MRS2 ALD6 VPS28 ELP3 COX11 PEP4 COX10 RBD2
82	Yap6p	976	0.389153	SSA1 RPL19b UGA2 SLM4 FES1 YBR219C MAK32 BSC1 MRP10 UFD2 SUR2 BMH1 YFR006W YFR035C BNA6 YGR015C PEX21 SOL4 NEL1 DSE2 TIR3 RPL34b SGA1 SIM1 YIR014W RPL43b RSF2 IXR1 KTI12 MNN4 SIR1 BRE2 IZH3 CCW12 ECM22 YLR255C ATP14 NMA1 ERG5 PKR1 SSN8 PCL1 RPP2a SLG1 GAC1 MRS2 ALD6 ATP4 CLN2 JID1 YPR126C
83	Sko1p	926	0.383487	SSA1 FLC2 BDH2 HMT1 ATG12 MAK32 BSC1 TPS2 RNH202 YFR006W QCR6 PRE9 SOL4 TIR3 RPL34b SGA1 SIM1 YIR016W IME2 CBF1 IXR1 CWP2 KDX1 SAC1 MET1 CCW12 VTA1 PEX13 ECM22 DCS1 ATP14 NMA1 SKI2 GIM5 ERG5 PPA2 RAS2 LSM7 PCL1 IZH4 WSC3 RIB4 BUB3 GAC1 WTM2 DGA1 SSN3 DIG1 ALD6 ELP3 BRR1 YPR126C
84	Nrg1p	724	0.376771	SSA1 GAL7 GAL1 TBS1 MAK32 MRPL7 SWR1 GLC3 PET117 IES5 YGR237C SOL4 SGA1 YIR014W IME2 RPL43b RSF2 CBT1 SIR1 NYV1 NMA1 CIS1 VPS38 MRPL4 PSP2 PIF1 ATP18 AIM33 GIM5 NGL3 MRP7 SSN8 MSK1 YNL092W JJJ1 YNL234W PCL1 YPT11 TMC1 GAC1 HER1 WTM2 YOR331C ISM1 ATP4 JID1 QCR2
85	Rox1p	903	0.371659	SSA1 DRS2 ACH1 YDL187C MSS116 SUR2 GLC3 PUG1 YFR006W IRC7 PEF1 EPT1 TIR3 SPO22 SGA1 TDH1 MBB1 RSF2 IXR1 STB6 CWP2 KTI12 ASH1 SIR1 CCW12 YLR374C COG8 RAD10 ERG5 MKT1 YNL234W PCL1 YPT11 TMC1 GAC1 WTM2 YOR331C SGF11 YIG1 FUM1 RRG8 YPR126C
86	Haa1p	669	0.365072	GRS1 VAC17 TPS2 RNH202 SUR2 GRX2 YFR006W YGR237C SOL4 KTR7 RPL40a RPA12 RPL43b YJR128W STB6 CWP2 SAC1 RPS21a RPL40b IZH3 CCW12 ECM22 ATP14 NMA1 CIS1 ATP18 YML084W MKT1 FAR11 KEX2 IZH4 WSC3 BUB3 CKB2 MKK1 MRS2 MET12 SSN3 LGE1 ELP3 RTT10 AFT2 CLN2 YME1 JID1
87	Rfx1p	704	0.359376	SSA1 FES1 ATG12 YCR099C BSC1 MRP10 MBP1 STF1 UFD2 ARX1 RNH202 PET117 PUG1 BUD27 YFR006W YGR015C PEF1 CTF8 TIR3 PEP8 MEH1 FPS1 CCW12 NMA1 CIS1 YML089C SHH3 MRP7 YNL234W PCL1 KRE1 COS10 IZH4 CKB2 TMC1 WTM2 MKK1 PAC1 MRS2 INA17 VPS30 CLN2
88	Kar4p	861	0.35534	FUS3 UGA2 TBS1 SEC66 YBR219C YBR292C YDL032W BSC1 PHO2 RPL41b RRP8 SUR2 YDR391C BUD27 YFR006W IRC7 YHL005C SIM1 YIR014W YIR016W IRC18 MHP1 SET2 RPL43b YJR128W ELF1 RPS21a YLR255C YLR269C NMA1 YLR374C SKI2 MRPL4 ATP18 YML084W YML089C SHH3 LSM7 PCL1 KRE1 COS10 IZH4 RIB4 DFG16 WTM2 DIG1 ALD6 YIG1 RBD2 CLN2 AXL1
89	Rtg3p	675	0.347509	SSA1 BDH2 RPL19b TRM7 FES1 EXO5 MAK32 MAK31 RMD1 ERP3 MTF2 YDL187C GDH2 YDL241W CCC2 RNH202 RTT103 CHZ1 PDA1 WWM1 FAR7 QCR6 IRC7 PRE9 LRP1 RPL34b PEP8 ELF1 SDH2 ECM38 CIS1 RPS1a GIM5 COQ5 DYN3 DOM34 RAS2 LSM7 NPR1 COS10 IZH4 YOL118C RIB4 TMC1 HER1 PEP4
90	Mot3p	589	0.343989	ACH1 FUS3 SEC66 YDL241W RRP8 MSS116 SUR2 YEL068C BMH1 YFR035C PAC10 SOL4 LRP1 TIR3 SGA1 SIM1 TDH1 CWP2 CMC1 VPS51 SDH2 ECM22 DCS1 ATP14 NMA1 YML079W AIM33 GIM5 ERG5 SSN8 FAR11 YNL234W PCL1 YNR040W IZH4 YOL118C RIB4 MDM32 DIG1 INA17 FUM1 YPR050C AXL1
91	Crz1p	639	0.340023	SSA1 DRS2 FLC2 BDH2 FUS3 GAL1 SLM4 FES1 RMD1 YDL241W TPS2 SAC6 PUG1 RIM15 YFR006W ATG18 IRC7 MIG1 CLG1 RPL34b SPO22 SGA1 YIR016W PEP8 HAL5 IXR1 MDM35 OAR1 KTI12 MNN4 ATP14 GIM5 NGL3 YNL092W IZH4 CKB2 TMC1 GAC1 PNT1 LGE1 ALD6 ATG5 PEP4 COX10 CLN2 CSR2 BRR1
92	Cad1p	798	0.338772	SWC3 BDH2 GAL7 RPS18a CHZ1 BUD27 MSM1 YGR237C PEX21 SOL4 EPT1 TIR3 FIS1 RPL16a UTR1 RPA12 RPL43b CWP2 RHO4 RPS21a RRT7 CCW12 YLR255C YLR334C RPS1a RAD52 ATP18 YML084W PKR1 YNL115C BRE5 WSC3 VAM3 PAC1 ALD6 VMA11 YME1 ATG13
93	Tbf1p	506	0.310643	SSA1 FLC2 TBS1 BUD3 YDL241W CAN1 YFR035C SDS23 PDX1 CSM2 RPL16a YJR128W TEF4 KTI12 NYV1 ECM38 PSP2 GLC8 SSN8 PCL1 BRE5 DFG16 MDM32 HER1 APL4 CSR2 YPR092W
94	Stp2p	644	0.309244	BUD14 ACH1 FUS3 GAL1 REG1 ARX1 NGG1 SUR2 YDR391C RPS18a YFR006W YGR237C SOL4 SSF1 SPO22 SGA1 YIR016W TDH1 CWP2 NAP1 CIS1 YLR374C MVP1 KAR5 YMR114C YNL092W RAS2 YNL234W PCL1 RPP2a AIM39 HAL9 WTM2 ISM1 VPS28 YPR003C
95	Rlm1p	713	0.308977	FLC2 BDH2 UGA2 MAK32 YCR099C RMD1 BSC1 MTF2 STF1 YDL199C TPS2 RRP8 ARX1 SXM1 GRX2 GLC3 YFR006W TPC1 TRS65 SOL4 SSF1 DSE2 HOP1 SIM1 RPL16a IME2 FBP26 CWP2 KDX1 KKQ8 CCW12 HMX1 DCS1 ECM38 NGL3 SHH3 YNL092W YNL115C PCL1 BRE5 AIM39 TRM11 ULS1 YOR309C SGF11
96	Ino2p	661	0.307232	ACH1 UGA2 FES1 MAK32 BSC1 VAM6 UFD2 YDL241W CCC2 SNX41 SOL4 EPT1 TIR3 SRS2 VPS35 MDM35 SAC1 ERG5 FAR8 MSK1 FAR11 PCL1 RPP2a IZH4 DGA1 GPB1 SSN3 MSD1 VPS30 ATG5 CLN2 AXL1
97	Yap7p	694	0.30625	RPL19b SEC66 YBR174C MAK32 RPL41b TPS2 SWF1 RPS18a PUG1 QCR6 SDS23 YHL005C DMA1 EPT1 WSS1 DSE2 CTF8 RPL40a TDH1 RPE1 RPA12 RPL43b IXR1 TEF4 RPS21a RPL40b BAS1 IZH3 ECM38 YLR334C YLR374C MRPL4 RPS18b ATP18 YNL115C LSM7 ALG9 KRE1 RIB4 SLG1 HER1 MRS2 DIG1 LGE1
98	Mss11p	606	0.301357	RPL19b GAL7 FES1 YBR219C YDL241W NUM1 SWR1 CHZ1 PRE9 DSE2 TIR3 RPL34b AXL2 YIL141W RPE1 CBF1 BUD4 OAR1 TEF4 ELF1 MNN4 ENT4 ATP14 RPS1a GIM5 VAC7 NPR1 COS10 RIB4 CKB2 ATP4 INA17 PEP4 BRR1 TOM5 MMS1
99	Cup2p	579	0.299189	FLC2 ACH1 UGA2 GAL1 EXO5 VAC17 YCR099C TPS2 GRX2 GLC3 YFR006W SDS23 RAD6 COX18 SOL4 GEP4 TIR3 RPL16a TDH1 BUD4 CWP2 ASH1 MST1 SDH2 CCW12 ATP18 YML084W PKR1 KEX2 PCL1 HAL9 IZH4 WSC3 PAC1 LGE1 ATG5 VMA11 RBD2 CLN2 JID1
100	Ifh1p	520	0.291305	RPL19b RPS8a MRPL37 STF1 RPL41b SWF1 MSS116 RPS18a PET117 QCR6 PAC10 SLX9 RPL2b RPL34b CSM2 RPL16a RPL40a RPL17b RPL43b TEF4 KDX1 ASH1 MST1 RPS21a RPL40b FPS1 IZH3 MEC3 YLR334C MRPL4 RPS1a RPS18b RAS2 RPP2a IZH4 COX11 YPR126C
101	Rds2p	562	0.290547	ACH1 PHO88 SEC66 MRPL37 RPL41b KGD2 PEX5 BUD27 QCR6 SDS23 RSR1 LSC2 LRP1 DMA1 DSE2 STB5 RPL40a TDH1 UTR1 RPA12 RPL43b IXR1 TEF4 ELF1 MNN4 RPS21a CCW12 YLR374C MRPL4 RPS18b ATP18 LSM7 KRE1 RIB4 SLG1 GAC1 PAC1 YOR309C DIG1 LGE1 ALD6
102	Ndt80p	572	0.283292	GRS1 MXR2 YDL032W BSC1 MTF2 YDL187C GDH2 TRS65 DMA1 RPL2b HOP1 RPL16a IME2 RPL17b RAV1 DYN1 SKI2 MVP1 ERG5 PPA2 MKT1 ALG9 BRE5 IZH4 WSC3 TRM11 CKB2 MKK1 YOR309C DGK1 RTT10 AFT2 YME1
103	Sut1p	550	0.280231	ACH1 BSC1 YDL241W KGD2 MRPL7 YFR006W PEX21 SSF1 TIR3 SGA1 MDM35 CMC1 ASH1 SDH2 HMX1 YLR269C ATP14 VPS38 AIM33 NCS2 NPR1 YNL234W PCL1 KRE1 IZH4 TRM11 TMC1 DGA1 YOR331C LGE1 ALD6 ATP4 CSR2 TOM5 QCR2
104	Rgt1p	499	0.265988	BDH2 SEC66 ATG12 RPL41b UFD2 RTT103 BUD27 YFR006W MIG1 YGR237C LRP1 ERP5 EPT1 SGA1 YIR016W TDH1 RPE1 RPL43b TEF4 MNN4 VID22 MRPL4 ATP18 AIM33 ATG16 YNL234W KRE1 COQ2 RPP2a RIB4 WTM2 DGA1 DIG1 RBD2 CLN2 FUM1 CSR2
105	Met32p	550	0.265236	SSA1 FLC2 BDH2 RPL19b GAL1 TBS1 YBR292C RRP8 YDR391C AIM9 IES5 BMH1 RSR1 NEL1 YIL163C MHP1 TDH1 MET1 LMO1 VID22 RPS18b YML089C ERG5 RAS2 IZH4 LGE1 YPL068C ATG5
106	Aro80p	429	0.249408	FLC2 SEC66 MRPL37 RMD1 PHO2 RPL41b SWF1 PEX5 RTT103 PDA1 BUD27 FAR7 YGR015C LSC2 EPT1 WSS1 DSE2 TDH1 RPA12 RPL43b IXR1 STB6 TEF4 PRR1 ELF1 RPS21a YLR374C ATP18 PET111 FAR11 LSM7 RIB4 YPR050C
107	Mac1p	465	0.242987	SSA1 GRS1 YCR099C TPS2 CCC2 GRX2 GLC3 IRC7 PRE9 RPL16a RPL40a TDH1 SET2 UTR1 SAC1 HMX1 RAD52 ATP18 KEX2 RPP2a WSC3 BUB3 YOR111W WTM2 MKK1 SGF11 RTT10 VMA11 AXL1
108	Hcm1p	435	0.239871	MAK32 YDL032W MSS2 STF1 AIR2 YDL187C GDH2 RRP8 SUR2 YFR006W CLG1 TRS65 SNF6 SIM1 IME2 FBP26 MBB1 HMX1 ECM22 COG6 COS10 SLG1 ULS1 HER1
109	YLR278C	425	0.234215	BDH2 RPL19b UGA2 FES1 YCR099C BSC1 TPS2 RNH202 RTT103 GLC3 CHZ1 QCR6 PAC10 PRE9 SOL4 LRP1 TIR3 TDH1 GON7 KTI12 OCT1 ELF1 NAP1 PEX13 YLR374C SKI2 DYN3 RAS2 PCL1 IZH4 BUB3 LGE1 YPL068C AFT2 BRR1
110	Hap5p	450	0.22931	SWC3 SEC66 ATG12 FUB1 RMD1 KGD2 PEX5 YFR035C SDS23 DSE2 EAF6 IXR1 TEF4 OCT1 SIS2 ATP14 ECM38 NMA1 YLR334C YML089C PCL1 PAC1 DIG1 QCR2
111	Yap3p	335	0.224086	WWM1 BUD27 YFR006W FAR7 STB5 CTF8 TDH1 RPE1 IXR1 OAR1 PRR1 MRP49 BRE2 HRD3 YLR269C MRPL4 ATP18 AIM33 KRE1 RIB4 ULS1 WTM2 RBD2 VPS4
112	Hac1p	604	0.221733	FLC2 ACH1 RPS8a GAL7 GAL1 SEC66 MRPL37 MAK32 MAK31 MRP10 TPS2 RPS18a LSC2 RPL34b HOP1 SGA1 RPL16a TDH1 IME2 RPL17b MDM35 TEF4 CWP2 ELF1 ASH1 RPS21a CCW12 RPS18b ATP18 LSM7 PCL1 COS10 RPP2a ALD6 CLN2 TOM5
113	Put3p	659	0.221421	YBR219C RPL41b PEX5 CCC2 BUD27 YFR006W SDS23 TPC1 LRP1 DMA1 EPT1 SIM1 RPL16a YIR016W TDH1 RPE1 RPL43b IXR1 TEF4 ELF1 NAP1 RPS21a HMX1 YLR374C MRPL4 ATP18 ATG16 COG6 YNL092W YNL115C LSM7 KRE1 RIB4 WTM2 FUM1
114	Tos8p	408	0.218468	UGA2 GAL7 SLM4 BSC1 MSS2 CHZ1 AIM9 WWM1 YFR006W RIM101 SSF1 SGA1 RAV1 CBF1 YLR374C ERG5 MSK1 YNL234W PCL1 LEM3 COS10 IZH4 HER1 WTM2 DIG1 YME1 ATG13
115	Met31p	408	0.212609	GAL1 HMT1 YDL241W AIM9 IES5 YFR006W YFR035C RAD6 SSF1 EPT1 VPS35 MET1 PEX13 YLR269C NMD4 MRPL4 YPT7 NGL3 DOM34 SSN8 VAM3 GAC1 ISM1 LGE1 ATP4
116	Rgm1p	396	0.196412	BDH2 YCR099C TPS2 RNH202 GRX2 GLC3 YGR237C LSC2 SOL4 SGA1 TDH1 KDX1 ENT4 SDH2 IZH3 VID22 YLR374C RPS18b ATP18 NGL3 MRP7 YNL115C YPT11 COS10 INP54 WSC3 MKK1 SSN3 PEP4
117	Oaf3p	420	0.188648	TBS1 BSC1 IES5 RIM15 YFR006W QCR6 SOL4 SNF6 SET2 CWP2 KTI12 MNN4 SIS2 PEX13 HMX1 YLR269C SKI2 YML089C ERG5 RAS2 PCL1 RIB4 CKB2 RTT10 QCR2
118	Sum1p	620	0.18861	FES1 RMD1 BUD27 BNA6 PEF1 EPT1 DSE2 RPL16a IRC18 CBF1 EAF6 YLR269C DCS1 NMA1 JJJ1 KRE1 IZH4 RIB4 TMC1 DGK1 ATG5 RBD2
119	Uga3p	319	0.185818	RPL19b UGA2 GAL7 FES1 YBR174C MAK32 MTF2 YDL068W YDL199C YDL241W SAC6 PRE9 RPL34b PEP8 ELF1 MNN4 VPS51 RPS1a GIM5 YNL115C NPR1 PCL1 TRM11 TMC1 ATG5
120	Opi1p	382	0.17749	UGA2 FES1 YBR219C BSC1 MRP10 SAC6 QCR6 YHL005C EPT1 CWP2 MNN4 VTA1 PEX13 DCS1 FAR8 RAS2 PCL1 IZH4 WTM2 YOR331C SSN3 LGE1 ALD6 BRR1
121	Nrg2p	347	0.17742	GAL7 MRPL7 SWR1 GLC3 PET117 SGA1 RSF2 NMA1 CIS1 VPS38 MRPL4 ATP18 AIM33 NGL3 MRP7 SSN8 MSK1 YNL092W JJJ1 YNL234W YPT11 ATP4 QCR2
122	Arg81p	350	0.167146	GAL7 MAK32 RMD1 YDL068W VAM6 PEX5 BUD27 CLG1 PEX21 SRS2 STB6 RHO4 RPS21a SHH3 PCL1 ULS1 ATG13
123	Sip4p	247	0.166955	MRPL37 MAK32 YDL199C PET117 YGR015C OCT1 VPS51 BAS1 SKI2 MRPL4 GIM5 MGL2 PCL1 INP54 WTM2 YOR331C VPS28
124	Gis1p	392	0.159277	SSA1 ACH1 UGA2 ATG14 YDL241W PET117 SGF73 PDX1 SOL4 SPO22 SGA1 IME2 SDH2 IZH3 SHH4 ATP14 AIM33 SHH3 MGL2 YNL092W YNL234W IZH4
125	Hap3p	306	0.158849	ATG12 KGD2 SOL4 MBB1 EAF6 STB6 SDH2 YLR269C ATP14 YML089C KAR5 PCL1 WSC3 CKB2 YOR111W PAC1 QCR2
126	Arg80p	396	0.158446	MAK32 TPS2 PEX5 RNH202 GRX2 BUD27 YFR006W SDS23 SOL4 LRP1 RPL17b STB6 CWP2 SDH2 CCW12 YLR374C ATP18 YML084W LSM7 INP54 WSC3 BUB3 WTM2 MKK1
127	Gat1p	227	0.154705	SEA4 UGA2 GAL1 FES1 MRPL37 MAK32 GDH2 APA2 CAN1 BUD27 BAS1 IZH3 CCW12 ATP18 GIM5 RAD10 DOM34 WSC3 PEP4
128	Gat3p	447	0.153965	HMT1 GRS1 EXO5 RPL41b YDL241W RPS18a GRX2 SOL4 RPL2b SGA1 RPL16a SET2 SDH2 IZH3 ATP14 RPS18b YML079W COS10 IZH4 WTM2 YOR309C LGE1 ELP3
129	Rtg1p	290	0.151532	FES1 MAK32 ATG18 IRC18 BAS1 SDH2 IZH3 ARV1 CIS1 COQ5 PET111 DOM34 INP54 IZH4 LSC1 PEP4
130	Urc2p	302	0.149964	DRS2 UGA2 SLM4 YCR099C RNH202 CHZ1 LRP1 RPL34b KTI12 YLR255C YLR269C MEC3 YLR334C YLR374C GIM5 RIB4 ISM1 TOM5
131	Tos4p	202	0.147373	AIR2 YEL068C PDA1 ATG18 YGR015C SGA1 VPS35 MET1 VTA1 DYN3 LSM7 ISM1 COX10
132	Smp1p	286	0.143322	PAC10 RIM101 LRP1 RPL16a YIR014W CWP2 KTI12 ASH1 SIR1 CCW12 ECM38 YNL115C PCL1 COS10 GAC1 PAC1 YPR092W AXL1
133	Mig2p	307	0.135122	GAL7 GAL1 FES1 YDL241W ARX1 GLC3 YFR006W MIG1 PRE9 LSC2 YIR016W RPA12 ENT4 YPT7 GIM5 AIM39 CKB2 GAC1 ALD6 ATP4
134	Mth1p	347	0.133444	SSA1 YCR099C BSC1 MTF2 RNH202 YFR006W PRE9 KTI12 ELF1 VPS38 YLR374C GIM5 DYN3 RAS2 PCL1 BUB3 WTM2 AFT2 BRR1
135	Wtm1p	189	0.133373	BDH2 STP1 WWM1 RSR1 AIM18 PEP8 OAR1 YLR269C CIS1 VPS38 MRPL4 YPT7 YNL092W CKB2 TMC1
136	Gzf3p	289	0.133364	FUS3 MAK32 BSC1 YDL241W RNH202 QCR6 IRC7 TRS65 DSE2 HOP1 IME2 ASH1 MET1 IZH3 YML089C MVP1 NPR1 PCL1 IZH4 RIB4 YIG1
137	Azf1p	198	0.127579	SWC3 BSC1 CAN1 EPT1 RPL34b SGA1 SIM1 CBF1 IZH3 UCC1 YLR269C YML089C PCL1 CRT10 RIB4 TMC1 CLN2
138	Asg1p	258	0.124095	RNH202 RIM101 TIR3 PEP8 UCC1 NMA1 COG6 ALG9 YNL234W INP54 CKB2 VPS30 VMA11
139	Rds1p	261	0.122828	FLC2 UGA2 MTF2 TPS2 RNH202 BUD27 QCR6 RSR1 YIL141W UTR1 STB6 SIS2 YLR374C ERG5 PCL1 IZH4 YPR126C QCR2
140	Aca1p	285	0.122614	UFD2 SWF1 WWM1 BUD27 YFR006W EPT1 RPL2b RPE1 YLR374C MRPL4 HFA1 KRE1 RIB4 WTM2 DGA1 ATP4 RBD2 FUM1
141	Hap1p	348	0.117684	CCC2 QCR6 SDS23 SLX9 SOL4 SSF1 CWP2 HMX1 YLR255C ERG5 JJJ1 COQ2 QCR2
142	Plm2p	185	0.113512	SEC66 MSS2 AIR2 PDA1 SNF6 SIM1 YPT7 DFG16 PNT1
143	Sef1p	252	0.113496	GRS1 VAC17 BSC1 MSS116 RPL16a RPL40a CWP2 CCW12 CUE1 WSC3 RIB4 RTT10 VMA11 YME1 YPR126C
144	Ert1p	229	0.112658	FES1 QRI7 QCR6 LSC2 YIR016W FBP26 YLR255C DCS1 PET111 PCL1 IZH4 LGE1 ATP4 CSR2
145	Rme1p	417	0.109966	ATG12 PUG1 RPL34b SGA1 SDH2 IZH3 HMX1 YLR269C AIM33 ERG5 IZH4 VPS28 PEP4 CLN2 YME1
146	Msn1p	287	0.105249	GAL1 FES1 VAM6 SAC6 YFR006W QCR6 RPL40a RPL43b RSF2 MNN4 RPS21a RPL40b YML084W ERG5 KAR5 PCL1 RIB4
147	Tda9p	224	0.104653	SSA1 RPL19b MAK32 YDL241W CCC2 SUR2 PAC10 SGA1 CWP2 ELF1 HMX1 GIM5 ERG5 PCL1 RIB4 WTM2 ALD6
148	Ppr1p	194	0.102723	FES1 MTF2 RNH202 PRE9 YIR016W KDX1 MRPL38 CBT1 MRPL4 PCL1 RIB4 TMC1 ISM1 LGE1
149	Met28p	230	0.102092	FES1 IES5 QCR6 YFR035C MNN4 MET1 IZH3 DCS1 RAS2 PCL1 YNR005C IZH4 ALD6
150	Dal81p	369	0.100096	UGA2 FES1 BUD3 VAC17 GDH2 YDL241W REG1 CAN1 RPL34b CWP2 CMC1 GIM5 MKT1 PCL1 TMC1
151	Sfl1p	148	0.0974854	ATG14 SXM1 YFR006W TCD1 RHO4 ENT4 YLR269C VPS38 PCL1 IZH4 DIG1
152	YPR015C	138	0.09598	ACH1 TPS2 SUR2 TIR3 TDH1 ASH1 IZH3 ARV1 ECM38 PPZ1 TMC1 COX10
153	Dot6p	159	0.0956754	FUS3 YIR016W VPS51 BRE2 SHH4 YLR269C SKI2 PCL1 SLG1 WTM2 DIG1
154	Upc2p	318	0.0906175	BSC1 YFR006W SOL4 NEL1 TIR3 SGA1 IXR1 CWP2 RHO4 YLR269C NPR1 YNL234W AIM39
155	Cat8p	229	0.0876335	ACH1 FUS3 GAL1 GDH2 YDL241W DOC1 RPL43b YLR255C JNM1 RIB4 ALD6 FUM1 YME1
156	YGR067C	183	0.0857134	FES1 BUD3 YCR099C WWM1 PRE9 PEP8 DCS1 YPT7 RAS2 PCL1 IZH4 TMC1 WTM2 YOR331C
157	Rpi1p	174	0.0854308	UGA2 YCR099C TPS2 NUM1 GLC3 MET1 YLR374C SKI2 PCL1 IZH4 BUB3 ISM1 ATG5
158	Dal80p	201	0.0843658	YCR099C GDH2 CAN1 PEP8 MRPL4 PET111 YNL234W UBP2 PEP4
159	Fzf1p	204	0.0838756	PEX5 RNH202 YFR006W PEP8 GIM5 PET111 PCL1 IZH4 WTM2 DIG1 VPS30 BRR1
160	Usv1p	134	0.0834252	RXT2 PHO2 TCD1 RPL17b KKQ8 PCL8
161	Gat4p	218	0.0807244	ACH1 YDL241W SUR2 SOL4 SGA1 MST1 SDH2 IZH3 AIM33 SHH3 YNL234W IZH4 YME1
162	Gsm1p	169	0.0804786	ACH1 SDS23 MAD1 ART5 RPL16a RPL43b ATP18 PKR1 KEX2 VMA11
163	Rdr1p	235	0.0799699	RNH202 YFR006W CMC1 SKI2 GIM5 RAS2 PCL1 BUB3 WTM2 YOR331C VPS28
164	Mot2p	124	0.0786034	UFD2 SNX41 YFR006W QCR6 KDX1 UCC1 ARV1 PCL1 IZH4 GPB1
165	Ime1p	124	0.077293	GRS1 ATG14 HOP1 SGA1 IME2 HAL9 IZH4 YME1 MMS1
166	Stp4p	176	0.0750921	UGA2 VAC17 YCR099C GON7 YLR334C YLR374C SKI2 IZH4 ATG5 VMA11 RBD2
167	Ndd1p	111	0.0730093	SLM4 KGD2 NUM1 BUD4 RSF2 CWP2 MRPL4 CLN2
168	Gal80p	86	0.0716581	GAL7 GAL1 RNH202 STP1 YIR016W PCL1 IZH4 WTM2 LGE1 VPS28
169	Sut2p	186	0.0704014	BSC1 YFR006W QCR6 YIR016W PEX13 DCS1 RAS2 NPR1 PCL1 IZH4 ALD6 ATP4
170	Rsc30p	102	0.061906	SSA1 ACH1 MRP10 YDL241W GLC3 CHZ1 BAS1 ATG13
171	YPR196W	167	0.059818	BSC1 MBP1 TPS2 RNH202 QCR6 PRE9 PCL1 IZH4 BUB3 BRR1
172	Srd1p	57	0.0589892	GAL1 PEX5 CLG1 OCT1 RHO4 PET111
173	Eds1p	136	0.0583942	IRC7 LSC2 CBT1 PCL1 YOL118C ALD6 INA17
174	Cha4p	217	0.0571081	VAC17 YCR099C YHL005C RPL34b LMO1 RPS1a DIG1
175	YKL222C	60	0.0538462	BUD3 FUB1 VAM6 SXM1
176	Stb4p	85	0.0500344	YBR292C MTF2 YFR006W PCL1 WTM2 ISM1
177	Tod6p	84	0.0464062	YBR219C YGR015C PCL1 COQ2 IZH4 BUB3 WTM2
178	YJL206C	172	0.0450243	RXT2 YBR219C MAK32 YFR006W PAC10 WSC3
179	YNR063W	54	0.0352969	YFR006W CSM2
180	Mal13p	69	0.0350199	RPL40a BAS1 YML084W LGE1
181	Gal3p	88	0.034144	YFR006W PCL1 IZH4 DGK1 LGE1 ALD6
182	Hot1p	102	0.0318646	SSA1 BDH2 YDL199C TPS2 DCS1 GAC1 ALD6
183	War1p	88	0.0309303	YCR099C MSS116 YFR006W ENT4
184	Pdc2p	26	0.0173664	STP1
185	Hms2p	115	0.0165556	GDH2 YFR006W IZH4
186	Pdr8p	65	0.0149863	YFR006W YLR269C
187	Imp2'p	5	0.0142434	GAL7 GAL1
188	Fyv5p	4	0.00891504	ATG14
189	Spt10p	4	0.00891504	ATG14
190	Pho23p	12	0.00891504	ATG14
191	Stp3p	19	0.00636523	COS10
192	Ume1p	1	0.00544808	IME2
193	Ure2p	2	0.00544808	GDH2
194	Stb3p	35	0.00488503	YFR006W IZH4
195	Hog1p	2	0.000140267
196	Com2p	1	0.000140006
197	Dig2p	1	0.000140006
